# Supplementary material for: Global nucleosome positioning regulates salicylic acid mediated transcription in Arabidopsis thaliana
Source: BMC Plant Biol. 2015 Jan 21;15:13. doi: 10.1186/s12870-014-0404-2 (PMC4318435; doi:10.1186/s12870-014-0404-2)
Supplement: Additional file 2: — Nucleosomal Coverage for all the five chromosomes in A. thaliana. [file 12870_2014_404_MOESM2_ESM.xlsx]

## Sheet: Sheet1
Additional Table 1: Nucleosomal Coverage for all the five chromosomes in A. thaliana
	At Stringency (≥ -1.0)
	Chromosome I	Chromosome II	Chromosome III	Chromosome IV	Chromosome V
No. of total Nucleosomal Bases	12365146	9233642	9816541	7780268	10849426
Total base pair count	30427671	19698289	23459830	18585056	26975502
( As per TAIR10)
Coverage	359.271	311.464	348.915	348.756	363.008
