# Supplementary material for: Global nucleosome positioning regulates salicylic acid mediated transcription in Arabidopsis thaliana
Source: BMC Plant Biol. 2015 Jan 21;15:13. doi: 10.1186/s12870-014-0404-2 (PMC4318435; doi:10.1186/s12870-014-0404-2)
Supplement: Additional file 3: — Sequences of the probes and primers used in this study. [file 12870_2014_404_MOESM3_ESM.xlsx]

## Sheet: Primers1
Additional table 2: Sequence of probes and primers used in the study
For Hydrolysis probes
Locus ID	Nucl/Non-nucl	Sequence (5’ → 3’)	Label	Quencher	Probe
At1G06970	Nucl	CTGCTCCATTGTCTGTG	6FAM	NFQ	MGB
At2G39360	Nucl	CTAAACTGCATGGTCGAGC	6FAM	NFQ	MGB
At4G01350	Nucl	TTTCGCGTACAGCTC	6FAM	NFQ	MGB
At5G59000	Nucl	CCACGAGGAATCTG	6FAM	NFQ	MGB
At1G53800	Non-nucl	ACGCGGCCCATTAG	6FAM	NFQ	MGB
At2G28650	Non-nucl	ACCCGGAATATCTC	6FAM	NFQ	MGB
At3G55440	Non-nucl	ATTGGCCCATTGGAC	6FAM	NFQ	MGB
At4G07408	Non-nucl	CGCGTTTGTATCCAGTTG	6FAM	NFQ	MGB
Internal Control		TCCCGAATCAAAATT	VIC	NFQ	MGB
For Hydrolysis Primers
Primer Name	Position	Sequence (5’ → 3’)
TaqINTL CTRL F	At2G start=8335606 F	TTTAATTTACCTTGCTTGAGGAAACA
TaqINTL CTRL R	At2G start=8335699 R	AGTGTCACGGATCCAGCTATGA
TaqNucl 1G F	AT1G06970 start=2138821 F	ATCTTGGACGGTTAGCCACAA
TaqNucl 1G R	AT1G06970 start=2138960 R	CAAGTGCAACTATCCAGCTAAAGG
TaqNucl 2G F	AT2G39360 start=16437636 F	GCAATATCTCCCACTCCATTCAC
TaqNucl 2G R	AT2G39360 start=16437773 R	GCCAGAGGCGAGTGTCGTT
TaqNucl 4G F	AT4G01350 start=561634 F	CACGTTGTGTGGAATATTTTCTGAT
TaqNucl 4G R	AT4G01350 start=561768 R	CAATGCACATCTACATCCAACCA
TaqNucl 5G F	AT5G59000 start=23819854 F	CGGGACAATCTCTAACTCAGACAGA
TaqNucl 5G R	AT5G59000 start=23819987 R	AAGTTCATAACAGGGCGACCAT
TaqNonNucl 1G F	AT1G53800 start=20081417 F	CACGTGTGAATTGGGCTATGA
TaqNonNucl 1G R	AT1G53800 start=20081545 R	CCCGGATCACTGCATATTGG
TaqNonNucl 2G F	AT2G28650 start=12289184 F	TGACCCGGTTCCTTTCACAA
TaqNonNucl 2G R	AT2G28650 start=12289317 R	AACGGTCTGTTGGGATGATGA
TaqNonNucl 3G F	AT3G55440 start=20552699 F	CGCGGTTTGGGATAATGC
TaqNonNucl 3G R	AT3G55440 start=20552827 R	ACTCCAAACTATTCCTCCTACAAACAC
TaqNonNucl 4G F	AT4G07408 start=4201015 F	GATTACTCATCCAGCAGCATGTG
TaqNonNucl 4G R	AT4G07408 start=4201153 R	CCCAAGCCCACGTGTCA
For core promoter region of PR1 gene of A. thaliana
Primer's Name	Sequence (5'→3')
PS1 F	CTCACACATGGACCATGTATTTA
PS1 R	TGTTGTGTTATGATTTTGGGGT

## Sheet: Primers2
Primers used for the study of nucleosomal remodeling in the group of genes as depicted in Figure 6
S.No.	Primer's name	Primer sequence
1	AT1G28480F-10014189	TTCCTCTCTGATCTCTCTTTCTTCATGTAT
2	AT1G28480R-10014091	CGTTCCTTGCATTTTCAAGTATGTTT
3	AT3G56400F-20910575	TCCACCTTATATTTACACACACTTCTCTTCT
4	AT3G56400R-20910486	TGAGGAAGTTTTTGGTGAGTGGTATC
5	AT1G80590F-30297204	GAGATTGATGCGAAGGCTGTCT
6	AT1G80590R-30297109	ACTGAGCCTGTTTCATGGTTTTTG
7	SRND5G38700F	CAATATATCTCTCTCTCCGCGTCG
8	SRND5G38700R	AAGTTGTGTGGGCACTTATGTGTG
9	SRND4G37800F	TTTGGAAGTAGAAGATCGAAGGCATA
10	SRND4G37800R	GTACTGAAAATCTAAGCTCTAAATGAGACC
11	SRND5G13220F	GGTTGGGAGCCTAATAAAAACAAAAC
12	SRND5G13220R	TGATACTTATTTAACGCACGAGGTTC
13	SINI1G05700F	GTGTCTTTAAATGAAAACTTCAAACTTCATC
14	SINI1G05700R	TTTTCGTCTGGTTTCTTGAAAAACAAG
15	SINI1G09380F	TGTTTTAAACAGAAAGGTGAGAAACGG
16	SINI1G09380R	ACCTATTGTTTCGTGTTCTTATGCC
17	SINI1G68450F	TGTAGAATTACATTTGCGTGTAAGTATGG
18	SINI1G68450R	CCGTTTTACTATAAAAACTGTAATCGTAA
19	SRNI4G21850F	GGGGTTTAAATACGCATAGACAATCA
20	SRNI4G21850R	TTATTATGGTTTCTTAGGTGTTAGGAAGAT
21	SRNI1G66100RF	GAAGAAACAAGGCCCGCTTAAA
22	SRNI1G66100R	ATATGGCTGGGTCTTGTATAGAGTATGTG
23	SRNI4G34410F	AAATAACGCACGTGTTTCCAAAAA
24	SRNI4G34410R	GCTCTATTTATATGGCTCCGTGTTTT
25	CONS5G02380F	CATATTCAGGAGCTTTGATATTTATAGGCA
26	CONS5G02380R	GGAACGATTATTTAGGTGATAAGAGTGG
27	CONS5G02500F	ATAGAGTTTTGGGTTGAGGCTAGAGTTT
28	CONS5G02500R	TACCTCACAACCATCGAACATTCTCG
29	CONS5G60390F	TTATGAAAACATGATTGATTTCTCGTTG
30	CONS5G60390R	TGGTGGAATCTAAATGGACAGTTTTGTC
31	SIL1G27380F	TAATCGCTCCATCCGATCTTTCA
32	SIL1G27380R	CCCTACTTTTCCATCATTTCATTCACTCAC
33	SIL4G23780F	GCTTAAGCCTGTAAATAACACAAAATACACA
34	SIL4G23780R	GGGTTTTTGTAGAGTGAGACTGTGT
35	SIL3G26130F	TTTGGTTTATCTCTCTCTGTTTCATTTGG
36	SIL3G26130R	AGAACCATGATTACGAAAACATAATGTACAAG
37	AT1G14150F-4840050	ATCGGCGGTGCTACGTCAT
38	AT1G14150R-4840182	ATCCTTCAGCCGTCTGTTTTATACG
39	AT1G24020F-8500742	GGATCGAAGCAGTGGATTTGG
40	AT1G24020R-8500841	ACGGTGATGGTTCCTTTGAAGGT
41	AT4G04570F-2290137	CGGAAACTCCTTCAACGGTAACA
42	AT4G04570R-2290240	CGTTGTAGAATCCGTCGTTGATG
43	AT4G29030F-14307402	CCCAGTAGGCCTCTCTGACCAA
44	AT4G29030R-14307543	ACCAAATCCCCCATAACCAAGAT
45	AT5G64905F-25939778	TCACACAGCGAGGAAGATGAGAGTA
46	AT5G64905R-25939877	TGTTCTTCCCTCTCGCTTTGATT

## Sheet: Primers3
Primers used for the study of expression analysis of the genes used to study nucleosomal remodeling
S.No.	Primer's name	Primer sequence		The primers used for expression analysis of internal control genes are same as used for the study of nucleosomal remodeling.
1	SIND1G28480cF	CAGGGAAACGGCGAGAGAGT
2	SIND1G28480cR	GCAGCCTCCTCACCACATGA
3	SIND1G80590cF	GTGCCTATGCGAAAGACCAAAA
4	SIND1G80590cR	TTGTCCGACATAGGTGTTTCTGTACA
5	SIND3G56400cF	TAACACCATCTCCGTTCTTGATACCT
6	SIND3G56400cR	GCCGTCGTTATCACATGAAGCA
7	SRND5G38700cF	GCATCTCAAAGCCCTAAATCATCA
8	SRND5G38700cR	AAATATTGGCGTCTCGTCGAAAG
9	SRND4G37800cF	CAGTTGAGTCCGGTGGAAGCT
10	SRND4G37800cR	GAGGTGGAACAGGAAAACGAGATTT
11	SRND5G13220cF	CGACATCGGCCTAAACGATCT
12	SRND5G13220cR	AATAAGCCAAATCCAAAAACGAACA
13	SINI1G05700cF	TGGCGAAATCGGAGAACAAAT
14	SINI1G05700cR	ACTGTTCCAAACCCTCCTTTGC
15	SINI1G09380cF	CGTTTATGGGATCAGCACTTGTG
16	SINI1G09380cR	TTCACCTTCTCCCTTTCTTCTTCCT
17	SINI1G68450cF	CGGGCATCTCCGGTTATCA
18	SINI1G68450cR	CGTCTAGACCCGTCAGCCTTTG
19	SRNI4G21850cF	CAAACTGTTCGACGACGGAATC
20	SRNI4G21850cR	GAAGGAAGGCCAGCCACAAC
21	SRNI1G66100cF	GACATTCTCGAAAACACAGGTGATG
22	SRNI1G66100cR	CATCGGAGTTCTGGAGAATGGTT
23	SRNI4G34410cF	CTTATGATCGAGCCGCGATTG
24	SRNI4G34410cR	TCAGCAGCAACAGGAGATGAAAC
25	CONS5G02380cF	GTGGTGGAAGCTGTGGTTGTG
26	CONS5G02380cR	AGAGTCTCGGTGGCGGTGTT
27	CONS5G02500cF	GGATTCTATTGAGCAGGCGATTC
28	CONS5G02500cR	TTGCAGATGCTCTCCAATTCCTT
29	CONS5G60390cF	TCACCAAGGCTGCAGTGAAGA
30	CONS5G60390cR	GGCTCAAACGCCATCAAAGTT
31	SIL1G27380cF	GGATTTCCAACGGACGTGAAG
32	SIL1G27380cR	GGAAACCGGAGAATGGAAAAGA
33	SIL4G23780cF	CAATCGGAGAAGAACAGCAATAACA
34	SIL4G23780cR	CGTGCTCTGTCACCAAACTCTCA
35	SIL3G26130cF	TTGGTGTTGTAGTGACAATGATGGA
36	SIL3G26130cR	TTGATGCCATTTTTTTTAACCCTTTG
