# Supplementary material for: Global nucleosome positioning regulates salicylic acid mediated transcription in Arabidopsis thaliana
Source: BMC Plant Biol. 2015 Jan 21;15:13. doi: 10.1186/s12870-014-0404-2 (PMC4318435; doi:10.1186/s12870-014-0404-2)
Supplement: Additional file 4: — Regions showing presence and absence of nucleosomes used for QPCR verification of nucleosomal occupancy over four loci having a nucleosome under control conditions and four other loci lacking any nucleosome under control conditions as per Additional file 1 : Figure S3. [file 12870_2014_404_MOESM4_ESM.xls]

## Sheet: Nucl Present
Additional table 3A: Presence of nucleosomes under control conditions
	Probe's genomic position	Normalized signal intensity
		Replicate 1	Replicate 2	Replicate 3
Chr1	2138821	0.1329	0.15344	0.24768
	2138859	0.20004	0.38651	0.43882
	2138894	0.16142	0.36588	0.38303
	2138935	0.1031	0.11526	0.21821
Chr2	16437636	0.59184	0	0.18517
	16437674	0.46084	0.16568	0.18823
	16437712	0.2864	0.03046	0.18179
	16437748	0.2864	0.22189	0.20046
Chr4	561634	0.14558	0.31878	0.06933
	561668	0.14558	0.49692	0.33539
	561703	0.11329	0.70065	0.54071
	561743	0.04762	0.59273	0.10471
Chr5	23819854	0.4188	0.13098	0.00926
	23819890	0.47914	0.36835	0.06124
	23819926	0.4188	0.36835	0.06124
	23819962	0.60353	0.47349	0.03565

## Sheet: Nucle Absent
	Additional table 3B: Absence of nucleosomes under control conditions
	Probe's genomic position	Normalized signal intensity
		Replicate 1	Replicate 2	Replicate 3
Chr1	20081363	-1.48859	-5.7952	-1.79887
	20081417	-2.52683	-3.54008	-3.723
	20081453	-2.82023	-3.54008	-3.723
	20081489	-2.87024	-4.23598	-2.80993
	20081520	-3.18799	-4.36372	-3.85498
	20081557	-3.5503	-3.07775	-4.13626
	20081594	-3.31567	-1.85609	-4.12948
	20081630	-3.17649	-1.56235	-4.02736
	20081665	-3.17173	-1.4828	-3.88648
	20081698	-2.37325	-1.3193	-2.50167
	20081734	-1.45403	-0.86741	-1.62737
	20081766	-1.14286	-0.62032	-1.97183
	20081805	-1.86364	-0.48852	-1.9891
	20081838	-2.4316	-0.24705	-5.67802
Chr2	12289001	-1.92708	-0.98793	-2.04549
	12289035	-1.70596	-1.13461	-2.02259
	12289069	-1.64762	-1.38977	-2.06244
	12289108	-0.80625	-2.3337	-1.94101
	12289149	-1.93617	-2.79395	-2.41846
	12289184	-1.93617	-2.63326	-2.41846
	12289223	-2.10952	-5.58295	-3.62644
	12289257	-2.28497	-4.76729	-3.51867
	12289292	-3.58496	-3.7874	-3.56375
	12289332	-4.16663	-4.69047	-3.72001
	12289365	-4.62752	-5.91351	-3.98723
	12289404	-3.11874	-9.46995	-4.48471
	12289439	-2.77616	-9.46995	-4.10464
	12289484	-2.09087	-4.876	-2.354
	12289518	-1.72421	-1.08334	-1.34514
	12289554	-1.21955	-1.39052	-1.21555
	12289591	-1.22665	-1.19645	-0.90697
	12289626	-1.63828	-1.28561	-1.12703
	12289660	-1.22665	-0.71688	-0.57597
	12289717	-1.80723	-0.26532	-0.22371
	12289753	-1.26664	0.04399	0.13589
	12289790	-0.6922	0.11843	0.31931
Chr3	20552699	-1.3095	-1.56667	-1.80405
	20552735	-1.33428	-2.07584	-2.61948
	20552767	-1.28979	-2.07584	-2.61948
	20552802	-1.28979	-2.07584	-2.61948
	20552840	-1.28979	-1.98201	-2.56521
	20552876	-1.20197	-1.56778	-1.53412
	20552911	-1.12973	-1.545	-1.4856
	20552949	-0.86712	-1.07818	-1.00997
	20552990	-0.86712	-0.39679	-0.5459
	20553031	-0.47096	-1.20696	-0.50076
	20553067	-0.16869	-0.39679	-0.42051
	20553103	-0.39288	-0.20749	-0.42527
	20553141	-0.48154	-0.10082	-0.72733
	20553177	-0.48154	0.27201	-0.55894
	20553217	-0.48154	0.01749	-0.67429
Chr4	4200910	-0.13855	-0.2216	-0.34068
	4200943	-0.32267	-0.38078	-0.22305
	4200979	-0.56418	-0.45919	-0.7937
	4201015	-1.21361	-1.0844	-1.34556
	4201051	-1.30113	-0.81149	-1.4271
	4201092	-1.96217	-3.00946	-3.06718
	4201128	-2.45385	-3.29978	-3.57582
	4201173	-3.48659	-3.47452	-3.81737
	4201213	-3.02139	-3.93302	-3.45843
	4201262	-3.18879	-2.89863	-2.44476
	4201297	-2.46042	-2.09768	-1.05393
	4201345	-1.92501	-2.10725	-1.05393
	4201386	-1.58864	-2.05719	-1.51445
	4201422	-1.60912	-1.84271	-0.80553
	4201462	-1.43303	-2.01855	-0.6371
	4201500	-1.71628	-4.80554	-0.29073
	4201537	-1.88907	-7.93587	-3.92377
	4201608	-1.3615	-4.18637	-0.13599
