# Supplementary material for: Global nucleosome positioning regulates salicylic acid mediated transcription in Arabidopsis thaliana
Source: BMC Plant Biol. 2015 Jan 21;15:13. doi: 10.1186/s12870-014-0404-2 (PMC4318435; doi:10.1186/s12870-014-0404-2)
Supplement: Additional file 5: — Number of distinct and fuzzy nucleosome at different stringent levels. [file 12870_2014_404_MOESM5_ESM.xlsx]

## Sheet: Sheet 1
	A. Number of the bases covered
		Chromosome 1									Chromosome 2									Chromosome 3									Chromosome 4									Chromosome 5
	Stringency level	CT		Ratio of distinct and fuzzy nucleosomes at each stringency level	Total base count	SA		Ratio of distinct and fuzzy nucleosomes at each stringency level	Total base count		CT		Ratio of distinct and fuzzy nucleosomes at each stringency level	Total base count	SA		Ratio of distinct and fuzzy nucleosomes at each stringency level	Total base count		CT		Ratio of distinct and fuzzy nucleosomes at each stringency level	Total base count	SA		Ratio of distinct and fuzzy nucleosomes at each stringency level	Total base count		CT		Ratio of distinct and fuzzy nucleosomes at each stringency level	Total base count	SA		Ratio of distinct and fuzzy nucleosomes at each stringency level	Total base count		CT		Ratio of distinct and fuzzy nucleosomes at each stringency level	Total base count	SA		Ratio of distinct and fuzzy nucleosomes at each stringency level	Total base count
		Distinct	Fuzzy			Distinct	Fuzzy				Distinct	Fuzzy			Distinct	Fuzzy				Distinct	Fuzzy			Distinct	Fuzzy				Distinct	Fuzzy			Distinct	Fuzzy				Distinct	Fuzzy			Distinct	Fuzzy
	0	175226	1542418	8.80245	1717644	189121	1552814	8.21069	1741935		156065	1457061	9.33624	1613126	146479	1491568	10.1828	1638047		138218	1220072	8.82716	1358290	148492	1218864	8.20828	1367356		117909	1014830	8.60689	1132739	123031	1005304	8.17114	1128335		170285	1431678	8.40754	1601963	176099	1435992	8.15446	1612091
	-0.01	180509	1597392	8.84938	1777901	194081	1612445	8.3081	1806526		161243	1504208	9.32883	1665451	151407	1545931	10.2104	1697338		143566	1262818	8.79608	1406384	150984	1267920	8.39771	1418904		121511	1049501	8.63709	1171012	124874	1038969	8.32014	1163843		175798	1483780	8.44026	1659578	180131	1496735	8.30915	1676866
	-0.1	227589	2140306	9.40426	2367895	232477	2189862	9.41969	2422339		170388	2007720	11.7832	2178108	180525	2053060	11.3727	2233585		182599	1706800	9.34726	1889399	192802	1733504	8.99111	1926306		150302	1405794	9.35313	1556096	155097	1409707	9.0892	1564804		207665	1999714	9.62952	2207379	219242	2034842	9.28126	2254084
	-0.5	349274	6010800	17.2094	6360074	371078	6316245	17.0213	6687323		236935	5108672	21.5615	5345607	237128	5187278	21.8754	5424406		276203	4841601	17.5291	5117804	292273	5161070	17.6584	5453343		225033	3887941	17.2772	4112974	234425	4086055	17.4301	4320480		319006	5407431	16.9509	5726437	328485	5695738	17.3394	6024223
	-1	349603	12015543	34.3691	12365146	340406	12661732	37.196	13002138		204278	9029364	44.2014	9233642	198170	9183240	46.3402	9381410		262806	9553735	36.3528	9816541	257046	10181182	39.6084	10438228		207563	7572705	36.4839	7780268	207019	8027845	38.7783	8234864		287304	10562122	36.7629	10849426	307860	11216305	36.4331	11524165
	-1.5	273059	16226643	59.4254	16499702	272438	17079244	62.6904	17351682		159589	11678944	73.1814	11838533	153708	11897906	77.4059	12051614		213726	12944713	60.5669	13158439	192825	13598785	70.524	13791610		159496	10176737	63.8056	10336233	164708	10691952	64.9146	10856660		239550	14311984	59.7453	14551534	238632	15094284	63.2534	15332916
	-2	222324	19197190	86.3478	19419514	211568	20054681	94.7907	20266249		120515	13511166	112.112	13631681	117575	13779715	117.199	13897290		162466	15200737	93.5626	15363203	146151	15815306	108.212	15961457		120853	11940662	98.8032	12061515	119364	12450622	104.308	12569986		190619	16877120	88.5385	17067739	182979	17681294	96.6302	17864273
	B. Number of nucleosome Predicted
		Chromosome 1									Chromosome 2									Chromosome 3									Chromosome 4									Chromosome 5
		CT				SA					CT				SA					CT				SA					CT				SA					CT				SA
	Stringency level	Distinct	Fuzzy			Distinct	Fuzzy				Distinct	Fuzzy			Distinct	Fuzzy				Distinct	Fuzzy			Distinct	Fuzzy				Distinct	Fuzzy			Distinct	Fuzzy				Distinct	Fuzzy			Distinct	Fuzzy
	0	1262	5757	4.56181		1366	5821	4.26135			1120	5134	4.58393		1053	5300	5.03324			995	4489	4.51156		1069	4509	4.21796			847	3717	4.38843		884	3698	4.18326			1229	5329	4.33605		1268	5345	4.2153
	-0.01	1301	5955	4.57725		1402	6030	4.301			1158	5274	4.5544		1090	5477	5.02477			1033	4632	4.48403		1087	4683	4.30819			874	3829	4.38101		898	3804	4.23608			1269	5510	4.342		1298	5572	4.29276
	-0.1	1647	7761	4.7122		1680	7959	4.7375			1228	6841	5.57085		1301	7044	5.4143			1319	6103	4.62699		1391	6240	4.48598			1084	5006	4.61808		1116	5061	4.53495			1500	7233	4.822		1583	7347	4.64119
	-0.5	2533	18245	7.20292		2693	18978	7.04716			1715	13876	8.09096		1712	14163	8.27278			2001	14388	7.1904		2116	15285	7.22353			1625	11554	7.11015		1698	12054	7.09894			2311	16107	6.96971		2379	17045	7.16478
	-1	2531	26729	10.5606		2464	27534	11.1745			1476	17918	12.1396		1431	18401	12.8588			1901	21088	11.0931		1859	21568	11.6019			1498	16478	11		1495	17135	11.4615			2075	23683	11.4135		2227	24640	11.0642
	-1.5	1968	28283	14.3714		1968	28442	14.4522			1149	18231	15.8668		1108	18578	16.7671			1537	22043	14.3416		1389	22241	16.0122			1148	17469	15.2169		1183	17547	14.8326			1725	25242	14.633		1718	25618	14.9115
	-2	1598	27587	17.2635		1525	27331	17.922			864	17332	20.0602		846	17347	20.5047			1163	21206	18.2339		1047	20982	20.0401			870	16781	19.2885		856	11659	13.6203			1369	24680	18.0278		1315	24362	18.5262
