# Supplementary material for: Global nucleosome positioning regulates salicylic acid mediated transcription in Arabidopsis thaliana
Source: BMC Plant Biol. 2015 Jan 21;15:13. doi: 10.1186/s12870-014-0404-2 (PMC4318435; doi:10.1186/s12870-014-0404-2)
Supplement: Additional file 6: — Nucleosome remodeling post Salicylic acid (SA) induction. [file 12870_2014_404_MOESM6_ESM.xlsx]

## Sheet: Table 5
				Additional table 5: Nucleosome remodeling post Salicylic acid (SA)induction.
	Total bases @goldenpath tair10 (bp)		Nucleosomal coverage in Control condition (bp)	Percentage nucleosome in Control condition		Nucleosomal coverage in SA treated condition (bp)	Percentage nucleosome in SA treated Condition		Nucleosomal bases (bp) common to both conditions	Nucleosomal bases(bp) unique to each condition	Total Nuclosomal bases under both conditions (bp)	Percentage nuclosomes out of total genome under any of the two conditions	Percentage Remodeled nuclosomes out of toal nucleosomal region	Percentage Remodeled nuclosomes out of total genome
Chr1	30427671		12276531	40.3466		12943092	42.5372		8571970	8075683	16647653	54.7122	48.5094	26.5406
Chr2	19698289		9213777	46.7745		9349844	47.4653		6542536	5478549	12021085	61.026	45.5745	27.8123
Chr3	23459830		9791090	41.7356		10391898	44.2966		6926085	6330818	13256903	56.5089	47.7549	26.9858
Chr4	18585056		7751107	41.7061		8183180	44.031		5504544	4925199	10429743	56.119	47.2226	26.5009
Chr5	26975502		10812514	40.0827		11478476	42.5515		7524578	7241834	14766412	54.7401	49.0426	26.846
Total genome	119146348		49845019	41.8351		52346490	43.9346		35069713	32052083	67121796	56.3356	47.7521	26.9014
