# Supplementary material for: Global nucleosome positioning regulates salicylic acid mediated transcription in Arabidopsis thaliana
Source: BMC Plant Biol. 2015 Jan 21;15:13. doi: 10.1186/s12870-014-0404-2 (PMC4318435; doi:10.1186/s12870-014-0404-2)
Supplement: Additional file 7: — Percentage of Nucleosomal occupied Regions (NORs) in different region of total genes of A. thaliana Genomes. [file 12870_2014_404_MOESM7_ESM.xlsx]

## Sheet: Sheet1
Additional table 6: Percentage of Nucleosomal Occupied Regions (NORs) in different region of total genes of A. thaliana Genomes
	Chromosome I				Chromosome II				Chromosome III				Chromosome IV				Chromosome V
	Promoter	5'UTR	CDS	3'UTR	Promoter	5'UTR	CDS	3'UTR	Promoter	5'UTR	CDS	3'UTR	Promoter	5'UTR	CDS	3'UTR	Promoter	5'UTR	CDS	3'UTR
Control	38.8	40.13	61.72	49.08	45.73	42.23	70.43	46.96	38.78	40.53	62.65	45.92	38.84	40.24	66.1	42.16	40.14	40.08	62.14	41.35
SA treated	40.1	44.36	59.76	42.9	52.41	43.94	67.36	56.54	38.84	39.33	71.45	39.15	44.14	44.53	76.32	66.5	41.53	45.64	63.21	43.97
