# Supplementary material for: Global nucleosome positioning regulates salicylic acid mediated transcription in Arabidopsis thaliana
Source: BMC Plant Biol. 2015 Jan 21;15:13. doi: 10.1186/s12870-014-0404-2 (PMC4318435; doi:10.1186/s12870-014-0404-2)
Supplement: Additional file 8: — Nucleosome coverage at the centromeric and pericentromeric region on all the chromosomes of A. thaliana . [file 12870_2014_404_MOESM8_ESM.xls]

## Sheet: Chr_1
Additional table 7A: Nucleosome coverage at the Chromosome number 1 of A. thaliana
Section of the chromosome in bases		bases covered by fuzzy nucleosomes	bases covered by distinct nucleosomes	Total bases covered by nucleosomes		Flanking Region	Number of probes in the region	Correlation	Centromeric and Pericentromeric regions	Number of probes in the region	Correlation
1	10000	2530	153	2683		2683	263	0.324631	3008	257	0.82123
10001	20000	2210	0	2210		2210	258		4288	257
20001	30000	3683	0	3683		3683	273		3305	270
30001	40000	3015	0	3015		3015	269		4040	256
40001	50000	3027	0	3027		3027	265		6233	272
50001	60000	3555	0	3555		3555	262		4043	250
60001	70000	3179	0	3179		3179	268		3396	268
70001	80000	3545	131	3676		3676	264		5302	267
80001	90000	2096	0	2096		2096	267		4822	255
90001	100000	4345	361	4706		4706	273		6126	269
100001	110000	2283	137	2420		2420	264		3322	261
110001	120000	3539	0	3539		3539	272		4579	255
120001	130000	5325	0	5325		5325	273		4314	256
130001	140000	3418	132	3550		3550	273		4284	169
140001	150000	3060	256	3316		3316	264		4695	259
150001	160000	3394	0	3394		3394	270		5552	266
160001	170000	3648	133	3781		3781	273		5653	269
170001	180000	1697	347	2044		2044	265		4524	261
180001	190000	2901	154	3055		3055	268		3963	268
190001	200000	3385	0	3385		3385	271		4802	258
200001	210000	3118	0	3118		3118	268		6088	271
210001	220000	3715	0	3715		3715	266		4128	240
220001	230000	3899	141	4040		4040	272		5412	252
230001	240000	3767	132	3899		3899	273		4362	254
240001	250000	3334	249	3583		3583	274		6378	253
250001	260000	2477	132	2609		2609	260		4995	261
260001	270000	4084	0	4084		4084	268		4179	271
270001	280000	5365	0	5365		5365	272		6099	263
280001	290000	3643	360	4003		4003	269		4734	255
290001	300000	4008	0	4008		4008	273		4822	265
300001	310000	3530	0	3530		3530	272		3830	251
310001	320000	6009	0	6009		6009	275		5465	239
320001	330000	6408	137	6545		6545	268		3975	261
330001	340000	4972	137	5109		5109	276		3895	255
340001	350000	5115	0	5115		5115	270		5456	269
350001	360000	5942	0	5942		5942	276		4357	267
360001	370000	4181	136	4317		4317	271		4690	267
370001	380000	4632	0	4632		4632	270		4556	265
380001	390000	5321	152	5473		5473	271		5248	270
390001	400000	7192	0	7192		7192	273		5169	256
400001	410000	4510	251	4761		4761	270		4550	269
410001	420000	5533	0	5533		5533	273		5544	263
420001	430000	3828	0	3828		3828	251		6464	270
430001	440000	3287	140	3427		3427	262		5784	257
440001	450000	4215	0	4215		4215	270		6651	222
450001	460000	4672	139	4811		4811	268		3916	261
460001	470000	2921	0	2921		2921	269		3520	259
470001	480000	3886	134	4020		4020	268		6967	263
480001	490000	1548	0	1548		1548	263		4306	267
490001	500000	3827	136	3963		3963	258		5029	273
500001	510000	2657	157	2814		2814	252		3846	257
510001	520000	3277	0	3277		3277	266		3768	254
520001	530000	5237	243	5480		5480	267		3702	253
530001	540000	6141	247	6388		6388	263		4727	212
540001	550000	4510	0	4510		4510	255		3145	248
550001	560000	2651	141	2792		2792	248		2910	213
560001	570000	3173	0	3173		3173	268		5778	269
570001	580000	3175	0	3175		3175	267		3279	254
580001	590000	2819	241	3060		3060	268		2230	134
590001	600000	5071	0	5071		5071	273		6318	243
600001	610000	2908	375	3283		3283	269		6827	274
610001	620000	2399	131	2530		2530	267		5184	261
620001	630000	4220	136	4356		4356	267		5396	259
630001	640000	3993	135	4128		4128	263		3543	259
640001	650000	3480	145	3625		3625	250		3669	269
650001	660000	4211	0	4211		4211	266		2428	257
660001	670000	3823	0	3823		3823	266		3580	255
670001	680000	4640	0	4640		4640	265		4590	268
680001	690000	4578	0	4578		4578	269		4794	257
690001	700000	2451	137	2588		2588	267		4526	268
700001	710000	4235	0	4235		4235	269		6432	261
710001	720000	5669	290	5959		5959	273		5622	264
720001	730000	4220	56	4276		4276	268		5954	266
730001	740000	4719	253	4972		4972	274		6035	248
740001	750000	3397	134	3531		3531	277		5095	222
750001	760000	3218	132	3350		3350	265		7199	256
760001	770000	4622	0	4622		4622	271		4327	274
770001	780000	4904	0	4904		4904	272		6558	255
780001	790000	2568	243	2811		2811	249		4724	271
790001	800000	3015	0	3015		3015	256		6049	266
800001	810000	4117	0	4117		4117	274		3858	250
810001	820000	5597	0	5597		5597	274		2805	257
820001	830000	4455	252	4707		4707	268		2127	253
830001	840000	4661	0	4661		4661	272		7018	251
840001	850000	4685	0	4685		4685	274		7651	276
850001	860000	4142	134	4276		4276	270		7605	261
860001	870000	3468	0	3468		3468	264		7201	268
870001	880000	5194	136	5330		5330	276		6550	253
880001	890000	5551	0	5551		5551	253		6975	250
890001	900000	4129	238	4367		4367	273		6917	233
900001	910000	3270	0	3270		3270	271		5841	250
910001	920000	4211	0	4211		4211	266		5612	238
920001	930000	4013	0	4013		4013	259		5978	265
930001	940000	3325	135	3460		3460	271		4083	264
940001	950000	6488	134	6622		6622	272		2341	152
950001	960000	5359	0	5359		5359	268		3119	249
960001	970000	3626	0	3626		3626	275		6929	254
970001	980000	2438	136	2574		2574	258		6567	271
980001	990000	3414	268	3682		3682	269		4495	227
990001	1000000	3933	132	4065		4065	276		5996	236
1000001	1010000	2013	357	2370		2370	252		5984	254
1010001	1020000	3936	141	4077		4077	257		5606	255
1020001	1030000	3345	240	3585		3585	273		7330	255
1030001	1040000	4557	0	4557		4557	271		3050	132
1040001	1050000	4028	136	4164		4164	268		0	0
1050001	1060000	5647	0	5647		5647	273		0	0
1060001	1070000	4991	137	5128		5128	274		0	0
1070001	1080000	3216	375	3591		3591	271		93	7
1080001	1090000	5286	142	5428		5428	272		4109	178
1090001	1100000	2864	137	3001		3001	271		4934	158
1100001	1110000	3675	141	3816		3816	268		2529	125
1110001	1120000	3379	134	3513		3513	271		4506	154
1120001	1130000	3472	0	3472		3472	275		3566	141
1130001	1140000	2787	138	2925		2925	269		4173	190
1140001	1150000	2566	0	2566		2566	268		6345	223
1150001	1160000	5012	137	5149		5149	270		4420	234
1160001	1170000	2949	259	3208		3208	268		805	47
1170001	1180000	2838	133	2971		2971	266		0	0
1180001	1190000	4022	140	4162		4162	270		839	36
1190001	1200000	2535	245	2780		2780	269		2499	152
1200001	1210000	5042	158	5200		5200	271		0	0
1210001	1220000	4398	134	4532		4532	272		0	0
1220001	1230000	2862	135	2997		2997	263		0	0
1230001	1240000	4273	0	4273		4273	268		6259	223
1240001	1250000	3764	0	3764		3764	267		5434	266
1250001	1260000	5800	144	5944		5944	258		5592	255
1260001	1270000	3428	144	3572		3572	274		0	14
1270001	1280000	2316	237	2553		2553	263		0	0
1280001	1290000	4537	0	4537		4537	259		0	0
1290001	1300000	4028	0	4028		4028	272		0	0
1300001	1310000	3327	0	3327		3327	270		1051	64
1310001	1320000	4845	0	4845		4845	270		5632	228
1320001	1330000	3792	141	3933		3933	275		2216	192
1330001	1340000	3713	0	3713		3713	267		2190	178
1340001	1350000	4003	139	4142		4142	266		1495	180
1350001	1360000	3689	0	3689		3689	273		284	69
1360001	1370000	4319	131	4450		4450	273		1259	100
1370001	1380000	3067	140	3207		3207	268		1514	67
1380001	1390000	3811	0	3811		3811	269		0	32
1390001	1400000	5192	136	5328		5328	274		0	16
1400001	1410000	3761	0	3761		3761	274		0	1
1410001	1420000	4079	0	4079		4079	274		0	0
1420001	1430000	2068	349	2417		2417	265		0	0
1430001	1440000	3690	0	3690		3690	264		0	0
1440001	1450000	5765	357	6122		6122	259		0	0
1450001	1460000	3903	243	4146		4146	275		3343	114
1460001	1470000	2941	264	3205		3205	268		7247	206
1470001	1480000	3545	0	3545		3545	270		353	34
1480001	1490000	3798	358	4156		4156	268		3535	186
1490001	1500000	2019	131	2150		2150	271		5805	235
1500001	1510000	4820	479	5299		5299	271		4325	201
1510001	1520000	5410	0	5410		5410	261		1494	111
1520001	1530000	2436	0	2436		2436	201		0	0
1530001	1540000	4482	0	4482		4482	268		1455	83
1540001	1550000	3539	0	3539		3539	264		2637	146
1550001	1560000	2018	0	2018		2018	267		0	0
1560001	1570000	3565	135	3700		3700	272		1433	75
1570001	1580000	3699	0	3699		3699	267		4050	220
1580001	1590000	3759	0	3759		3759	270		2144	147
1590001	1600000	3609	135	3744		3744	265		1816	117
1600001	1610000	4083	205	4288		4288	273		1180	100
1610001	1620000	2958	243	3201		3201	267		0	47
1620001	1630000	4322	0	4322		4322	274		806	92
1630001	1640000	4583	144	4727		4727	271		0	17
1640001	1650000	4939	0	4939		4939	273		1260	68
1650001	1660000	4033	137	4170		4170	275		5427	269
1660001	1670000	3472	0	3472		3472	272		1426	158
1670001	1680000	5813	0	5813		5813	266		0	59
1680001	1690000	7576	0	7576		7576	279		1259	87
1690001	1700000	4959	138	5097		5097	269		4197	134
1700001	1710000	3953	248	4201		4201	261		3771	196
1710001	1720000	4174	131	4305		4305	273		4016	188
1720001	1730000	5051	0	5051		5051	268		6969	240
1730001	1740000	4253	131	4384		4384	271		2704	167
1740001	1750000	3273	0	3273		3273	270		1482	115
1750001	1760000	3933	260	4193		4193	273		752	92
1760001	1770000	4295	356	4651		4651	275		492	60
1770001	1780000	3433	0	3433		3433	273		0	5
1780001	1790000	4347	238	4585		4585	273		1292	71
1790001	1800000	5298	133	5431		5431	271		3233	137
1800001	1810000	4218	260	4478		4478	271		6928	258
1810001	1820000	1688	135	1823		1823	272		6189	206
1820001	1830000	3830	135	3965		3965	268		1153	74
1830001	1840000	3880	0	3880		3880	270		6285	232
1840001	1850000	3340	0	3340		3340	266		2381	119
1850001	1860000	3500	385	3885		3885	261		1063	119
1860001	1870000	4499	0	4499		4499	275		4672	186
1870001	1880000	1915	0	1915		1915	257		1988	156
1880001	1890000	2279	244	2523		2523	263		291	58
1890001	1900000	5035	135	5170		5170	271		2689	150
1900001	1910000	6332	0	6332		6332	275		1004	78
1910001	1920000	5896	0	5896		5896	272		1351	107
1920001	1930000	4441	0	4441		4441	272		640	111
1930001	1940000	4925	0	4925		4925	269		7322	248
1940001	1950000	4793	0	4793		4793	269		4252	169
1950001	1960000	4451	266	4717		4717	268		6033	229
1960001	1970000	5382	0	5382		5382	270		872	49
1970001	1980000	3113	138	3251		3251	260		0	6
1980001	1990000	3884	251	4135		4135	276		0	0
1990001	2000000	2426	133	2559		2559	273		2133	2
2000001	2010000	4804	133	4937		4937	273		0	0
2010001	2020000	4403	136	4539		4539	274		0	0
2020001	2030000	2498	97	2595		2595	270		0	0
2030001	2040000	3584	245	3829		3829	272		0	0
2040001	2050000	6386	0	6386		6386	273		0	0
2050001	2060000	3895	239	4134		4134	273		0	0
2060001	2070000	4943	246	5189		5189	276		4841	148
2070001	2080000	5312	0	5312		5312	276		3001	209
2080001	2090000	2806	0	2806		2806	270		3965	225
2090001	2100000	3827	132	3959		3959	270		5842	232
2100001	2110000	4402	0	4402		4402	269		4461	216
2110001	2120000	5027	0	5027		5027	272		1570	87
2120001	2130000	3443	139	3582		3582	267		0	18
2130001	2140000	6457	0	6457		6457	274		2485	106
2140001	2150000	2977	0	2977		2977	265		7106	207
2150001	2160000	5037	136	5173		5173	272		4973	210
2160001	2170000	3668	0	3668		3668	271		6063	262
2170001	2180000	3178	140	3318		3318	267		7019	267
2180001	2190000	4773	0	4773		4773	270		7151	247
2190001	2200000	2753	0	2753		2753	273		8029	240
2200001	2210000	4047	138	4185		4185	268		6736	245
2210001	2220000	5373	0	5373		5373	273		6456	222
2220001	2230000	5102	140	5242		5242	268		7958	274
2230001	2240000	3548	0	3548		3548	259		4743	271
2240001	2250000	4296	0	4296		4296	271		5151	262
2250001	2260000	5399	241	5640		5640	267		1763	260
2260001	2270000	3890	0	3890		3890	270		3607	215
2270001	2280000	4710	135	4845		4845	274		5454	270
2280001	2290000	2438	135	2573		2573	266		4305	234
2290001	2300000	3866	0	3866		3866	246		2879	263
2300001	2310000	4233	0	4233		4233	269		5490	266
2310001	2320000	4287	131	4418		4418	272		6250	255
2320001	2330000	2330	0	2330		2330	275		5194	222
2330001	2340000	3171	0	3171		3171	268		4283	253
2340001	2350000	4262	0	4262		4262	272		4905	262
2350001	2360000	1704	0	1704		1704	264		6326	219
2360001	2370000	2888	131	3019		3019	269		6501	227
2370001	2380000	4042	0	4042		4042	272		3119	240
2380001	2390000	3821	0	3821		3821	273		5375	254
2390001	2400000	2721	251	2972		2972	269		4578	236
2400001	2410000	3218	131	3349		3349	268		6909	240
2410001	2420000	5017	218	5235		5235	228		4672	250
2420001	2430000	4356	241	4597		4597	265		5144	268
2430001	2440000	4283	142	4425		4425	270		3629	238
2440001	2450000	4634	0	4634		4634	269		4964	237
2450001	2460000	4305	0	4305		4305	258		6090	242
2460001	2470000	2100	0	2100		2100	230		5020	266
2470001	2480000	4886	135	5021		5021	271		4083	156
2480001	2490000	4343	138	4481		4481	271		961	73
2490001	2500000	4962	140	5102		5102	273		1203	94
2500001	2510000	5101	0	5101		5101	274		5749	268
2510001	2520000	4031	132	4163		4163	268		5338	267
2520001	2530000	3722	0	3722		3722	261		5279	264
2530001	2540000	4227	0	4227		4227	271		3474	245
2540001	2550000	2673	263	2936		2936	273		3497	267
2550001	2560000	5287	135	5422		5422	272		4322	254
2560001	2570000	3817	0	3817		3817	273		6065	260
2570001	2580000	3102	136	3238		3238	272		2311	259
2580001	2590000	3318	140	3458		3458	266		3610	257
2590001	2600000	3001	0	3001		3001	274		3705	234
2600001	2610000	4795	0	4795		4795	275		6529	236
2610001	2620000	4385	254	4639		4639	267		5092	260
2620001	2630000	2845	0	2845		2845	274		5615	270
2630001	2640000	4937	0	4937		4937	273		2017	259
2640001	2650000	4037	0	4037		4037	270		4694	268
2650001	2660000	5343	144	5487		5487	273		5539	257
2660001	2670000	2599	0	2599		2599	266		1497	156
2670001	2680000	3977	0	3977		3977	266		3560	253
2680001	2690000	4225	132	4357		4357	270		5601	261
2690001	2700000	2532	241	2773		2773	269		5781	256
2700001	2710000	4548	139	4687		4687	276		3992	261
2710001	2720000	1085	470	1555		1555	271		2987	265
2720001	2730000	5572	240	5812		5812	270		4098	267
2730001	2740000	4458	0	4458		4458	273		6353	263
2740001	2750000	4857	0	4857		4857	273		7566	260
2750001	2760000	2110	137	2247		2247	267		4262	256
2760001	2770000	4347	0	4347		4347	273		4512	258
2770001	2780000	6785	139	6924		6924	275		5312	256
2780001	2790000	4349	141	4490		4490	268		3582	263
2790001	2800000	7782	136	7918		7918	274		4189	235
2800001	2810000	5250	0	5250		5250	273		3825	260
2810001	2820000	2918	455	3373		3373	270		3961	243
2820001	2830000	4560	244	4804		4804	271		4373	267
2830001	2840000	3964	133	4097		4097	272		3361	261
2840001	2850000	2775	247	3022		3022	270		6327	262
2850001	2860000	4448	140	4588		4588	267		4506	272
2860001	2870000	2731	136	2867		2867	267		4164	187
2870001	2880000	2672	133	2805		2805	265		1216	121
2880001	2890000	4569	0	4569		4569	271		5180	265
2890001	2900000	6307	247	6554		6554	270		3872	256
2900001	2910000	3683	134	3817		3817	265		3786	221
2910001	2920000	4119	133	4252		4252	249		3564	257
2920001	2930000	5284	0	5284		5284	274		4631	267
2930001	2940000	3343	0	3343		3343	271		5537	222
2940001	2950000	4300	246	4546		4546	275		2295	181
2950001	2960000	4206	0	4206		4206	273		1713	117
2960001	2970000	4585	0	4585		4585	273		6263	264
2970001	2980000	4166	0	4166		4166	274		4551	241
2980001	2990000	2514	136	2650		2650	266		4440	268
2990001	3000000	3623	131	3754		3754	266		2466	237
3000001	3010000	2274	0	2274		2274	276		5046	261
3010001	3020000	3604	132	3736		3736	269		4533	222
3020001	3030000	2879	0	2879		2879	261		4861	274
3030001	3040000	5476	0	5476		5476	270		5344	240
3040001	3050000	3968	0	3968		3968	272		5128	256
3050001	3060000	4820	136	4956		4956	270		3156	265
3060001	3070000	3722	138	3860		3860	267		4109	270
3070001	3080000	3926	0	3926		3926	250		3226	247
3080001	3090000	2470	135	2605		2605	266		3120	266
3090001	3100000	5688	137	5825		5825	275		3929	263
3100001	3110000	3328	0	3328		3328	267		3789	228
3110001	3120000	5029	0	5029		5029	269		2097	252
3120001	3130000	3952	0	3952		3952	274		4252	257
3130001	3140000	3976	247	4223		4223	264		5871	268
3140001	3150000	4058	136	4194		4194	272		6842	254
3150001	3160000	4285	243	4528		4528	274		5996	265
3160001	3170000	4238	138	4376		4376	274		7059	259
3170001	3180000	3060	137	3197		3197	274		2256	125
3180001	3190000	2937	0	2937		2937	267		5390	252
3190001	3200000	5129	141	5270		5270	271		3415	216
3200001	3210000	3208	259	3467		3467	273		4201	266
3210001	3220000	2700	138	2838		2838	275		4439	257
3220001	3230000	4178	679	4857		4857	276		5602	258
3230001	3240000	4056	0	4056		4056	272		6297	266
3240001	3250000	2741	142	2883		2883	269		3388	199
3250001	3260000	2809	131	2940		2940	265		5280	261
3260001	3270000	2764	269	3033		3033	268		3973	240
3270001	3280000	3772	141	3913		3913	271		6260	252
3280001	3290000	3701	0	3701		3701	269		7169	242
3290001	3300000	2160	135	2295		2295	274		4568	275
3300001	3310000	2832	138	2970		2970	263		3780	260
3310001	3320000	3097	134	3231		3231	273		5331	260
3320001	3330000	3230	131	3361		3361	269		5457	257
3330001	3340000	6217	133	6350		6350	275		5862	256
3340001	3350000	3785	145	3930		3930	264		2259	110
3350001	3360000	3473	145	3618		3618	270		2748	248
3360001	3370000	6178	0	6178		6178	272		3737	267
3370001	3380000	4802	266	5068		5068	275		4462	243
3380001	3390000	3993	209	4202		4202	269		4854	266
3390001	3400000	2845	0	2845		2845	277		5552	242
3400001	3410000	5014	131	5145		5145	271		3592	250
3410001	3420000	5585	135	5720		5720	260		4229	263
3420001	3430000	1143	264	1407		1407	270		1975	262
3430001	3440000	3836	261	4097		4097	264		5237	272
3440001	3450000	2520	142	2662		2662	266
3450001	3460000	3737	0	3737		3737	271
3460001	3470000	5214	243	5457		5457	273
3470001	3480000	4382	134	4516		4516	268
3480001	3490000	3114	0	3114		3114	270
3490001	3500000	3039	0	3039		3039	272
3500001	3510000	3827	136	3963		3963	272
3510001	3520000	3646	136	3782		3782	271
3520001	3530000	1796	133	1929		1929	266
3530001	3540000	3375	0	3375		3375	273
3540001	3550000	4529	0	4529		4529	261
3550001	3560000	3237	0	3237		3237	260
3560001	3570000	5234	0	5234		5234	271
3570001	3580000	2721	0	2721		2721	264
3580001	3590000	4657	0	4657		4657	277
3590001	3600000	3306	138	3444		3444	268
3600001	3610000	4785	265	5050		5050	273
3610001	3620000	4108	132	4240		4240	271
3620001	3630000	4643	0	4643		4643	274
3630001	3640000	2591	0	2591		2591	272
3640001	3650000	4834	131	4965		4965	278
3650001	3660000	2276	150	2426		2426	271
3660001	3670000	4525	259	4784		4784	272
3670001	3680000	3632	0	3632		3632	274
3680001	3690000	4012	138	4150		4150	272
3690001	3700000	3408	244	3652		3652	270
3700001	3710000	4079	0	4079		4079	272
3710001	3720000	4176	133	4309		4309	269
3720001	3730000	4681	0	4681		4681	271
3730001	3740000	3974	137	4111		4111	273
3740001	3750000	3325	156	3481		3481	264
3750001	3760000	4961	99	5060		5060	266
3760001	3770000	4505	0	4505		4505	267
3770001	3780000	2062	139	2201		2201	261
3780001	3790000	5570	252	5822		5822	248
3790001	3800000	4114	251	4365		4365	273
3800001	3810000	3266	137	3403		3403	269
3810001	3820000	4201	0	4201		4201	273
3820001	3830000	3445	140	3585		3585	252
3830001	3840000	5489	245	5734		5734	272
3840001	3850000	4627	0	4627		4627	275
3850001	3860000	3500	362	3862		3862	256
3860001	3870000	3145	0	3145		3145	268
3870001	3880000	3699	0	3699		3699	269
3880001	3890000	2143	362	2505		2505	259
3890001	3900000	4809	0	4809		4809	267
3900001	3910000	4208	0	4208		4208	270
3910001	3920000	3718	0	3718		3718	264
3920001	3930000	3731	152	3883		3883	260
3930001	3940000	2471	250	2721		2721	265
3940001	3950000	2475	136	2611		2611	268
3950001	3960000	3276	0	3276		3276	272
3960001	3970000	4293	247	4540		4540	270
3970001	3980000	3427	135	3562		3562	270
3980001	3990000	3458	132	3590		3590	268
3990001	4000000	3808	0	3808		3808	271
4000001	4010000	3713	140	3853		3853	272
4010001	4020000	3264	0	3264		3264	272
4020001	4030000	3685	131	3816		3816	270
4030001	4040000	2776	0	2776		2776	272
4040001	4050000	5149	0	5149		5149	269
4050001	4060000	3562	132	3694		3694	268
4060001	4070000	2562	0	2562		2562	264
4070001	4080000	4613	132	4745		4745	267
4080001	4090000	4238	132	4370		4370	263
4090001	4100000	2114	0	2114		2114	253
4100001	4110000	2049	0	2049		2049	261
4110001	4120000	3418	142	3560		3560	237
4120001	4130000	4910	0	4910		4910	270
4130001	4140000	3188	241	3429		3429	264
4140001	4150000	3281	0	3281		3281	277
4150001	4160000	4565	134	4699		4699	267
4160001	4170000	3359	0	3359		3359	266
4170001	4180000	4416	0	4416		4416	274
4180001	4190000	3444	132	3576		3576	272
4190001	4200000	3457	0	3457		3457	266
4200001	4210000	3613	370	3983		3983	269
4210001	4220000	3572	0	3572		3572	268
4220001	4230000	3278	0	3278		3278	250
4230001	4240000	2502	0	2502		2502	271
4240001	4250000	3325	254	3579		3579	270
4250001	4260000	4427	247	4674		4674	276
4260001	4270000	3135	0	3135		3135	261
4270001	4280000	2273	0	2273		2273	270
4280001	4290000	3781	0	3781		3781	267
4290001	4300000	3484	0	3484		3484	260
4300001	4310000	2494	135	2629		2629	264
4310001	4320000	1922	138	2060		2060	264
4320001	4330000	3152	246	3398		3398	272
4330001	4340000	3837	139	3976		3976	267
4340001	4350000	2734	241	2975		2975	270
4350001	4360000	3638	139	3777		3777	267
4360001	4370000	3883	133	4016		4016	273
4370001	4380000	4123	136	4259		4259	271
4380001	4390000	4634	144	4778		4778	273
4390001	4400000	3008	138	3146		3146	270
4400001	4410000	4219	0	4219		4219	270
4410001	4420000	2246	139	2385		2385	263
4420001	4430000	5037	256	5293		5293	264
4430001	4440000	3090	140	3230		3230	274
4440001	4450000	5256	0	5256		5256	275
4450001	4460000	3862	0	3862		3862	270
4460001	4470000	4369	0	4369		4369	271
4470001	4480000	3223	356	3579		3579	268
4480001	4490000	4990	0	4990		4990	279
4490001	4500000	3131	132	3263		3263	270
4500001	4510000	4972	0	4972		4972	269
4510001	4520000	3220	0	3220		3220	276
4520001	4530000	2701	0	2701		2701	267
4530001	4540000	707	131	838		838	263
4540001	4550000	2010	132	2142		2142	272
4550001	4560000	3116	134	3250		3250	262
4560001	4570000	3398	349	3747		3747	273
4570001	4580000	3113	152	3265		3265	268
4580001	4590000	1460	136	1596		1596	262
4590001	4600000	2120	136	2256		2256	267
4600001	4610000	4544	132	4676		4676	270
4610001	4620000	2503	0	2503		2503	265
4620001	4630000	3601	140	3741		3741	271
4630001	4640000	4043	157	4200		4200	273
4640001	4650000	5285	0	5285		5285	269
4650001	4660000	2618	0	2618		2618	271
4660001	4670000	3765	155	3920		3920	266
4670001	4680000	4862	149	5011		5011	271
4680001	4690000	4325	132	4457		4457	268
4690001	4700000	3025	138	3163		3163	262
4700001	4710000	2874	464	3338		3338	266
4710001	4720000	3019	134	3153		3153	269
4720001	4730000	4208	141	4349		4349	272
4730001	4740000	3520	142	3662		3662	272
4740001	4750000	4136	0	4136		4136	265
4750001	4760000	3607	138	3745		3745	276
4760001	4770000	3241	0	3241		3241	264
4770001	4780000	3546	0	3546		3546	265
4780001	4790000	2209	352	2561		2561	256
4790001	4800000	5404	0	5404		5404	271
4800001	4810000	4597	0	4597		4597	274
4810001	4820000	4275	131	4406		4406	271
4820001	4830000	4238	247	4485		4485	268
4830001	4840000	4719	0	4719		4719	272
4840001	4850000	3593	134	3727		3727	272
4850001	4860000	4137	133	4270		4270	268
4860001	4870000	3528	135	3663		3663	268
4870001	4880000	1980	0	1980		1980	268
4880001	4890000	3332	133	3465		3465	274
4890001	4900000	2648	0	2648		2648	268
4900001	4910000	1607	132	1739		1739	265
4910001	4920000	2488	597	3085		3085	275
4920001	4930000	4729	0	4729		4729	272
4930001	4940000	3841	0	3841		3841	270
4940001	4950000	3096	251	3347		3347	263
4950001	4960000	4495	0	4495		4495	274
4960001	4970000	2846	355	3201		3201	267
4970001	4980000	3205	0	3205		3205	268
4980001	4990000	4362	139	4501		4501	267
4990001	5000000	3058	351	3409		3409	269
5000001	5010000	2184	0	2184		2184	268
5010001	5020000	3339	0	3339		3339	271
5020001	5030000	3566	500	4066		4066	268
5030001	5040000	3475	0	3475		3475	272
5040001	5050000	4413	160	4573		4573	268
5050001	5060000	2705	157	2862		2862	271
5060001	5070000	3609	0	3609		3609	269
5070001	5080000	4109	135	4244		4244	270
5080001	5090000	3169	141	3310		3310	271
5090001	5100000	4280	573	4853		4853	274
5100001	5110000	3188	0	3188		3188	272
5110001	5120000	3980	240	4220		4220	275
5120001	5130000	4051	134	4185		4185	263
5130001	5140000	3125	0	3125		3125	265
5140001	5150000	3241	357	3598		3598	271
5150001	5160000	4220	0	4220		4220	266
5160001	5170000	5607	135	5742		5742	274
5170001	5180000	2646	142	2788		2788	273
5180001	5190000	4502	0	4502		4502	274
5190001	5200000	2355	141	2496		2496	267
5200001	5210000	5272	0	5272		5272	275
5210001	5220000	5542	0	5542		5542	274
5220001	5230000	4530	0	4530		4530	263
5230001	5240000	5386	132	5518		5518	275
5240001	5250000	4792	154	4946		4946	276
5250001	5260000	4121	135	4256		4256	277
5260001	5270000	4977	131	5108		5108	266
5270001	5280000	4757	0	4757		4757	277
5280001	5290000	3474	136	3610		3610	269
5290001	5300000	2545	136	2681		2681	269
5300001	5310000	4720	150	4870		4870	266
5310001	5320000	4929	142	5071		5071	272
5320001	5330000	4029	0	4029		4029	272
5330001	5340000	4824	0	4824		4824	275
5340001	5350000	3759	153	3912		3912	271
5350001	5360000	3631	0	3631		3631	266
5360001	5370000	3732	132	3864		3864	273
5370001	5380000	2934	245	3179		3179	264
5380001	5390000	1985	245	2230		2230	268
5390001	5400000	3465	142	3607		3607	266
5400001	5410000	5836	0	5836		5836	274
5410001	5420000	4456	136	4592		4592	271
5420001	5430000	3079	146	3225		3225	265
5430001	5440000	5053	0	5053		5053	264
5440001	5450000	5133	0	5133		5133	273
5450001	5460000	4233	0	4233		4233	271
5460001	5470000	6132	0	6132		6132	271
5470001	5480000	4160	0	4160		4160	274
5480001	5490000	2927	364	3291		3291	267
5490001	5500000	4995	0	4995		4995	277
5500001	5510000	4271	0	4271		4271	269
5510001	5520000	3604	0	3604		3604	272
5520001	5530000	4760	146	4906		4906	270
5530001	5540000	4356	243	4599		4599	266
5540001	5550000	3117	142	3259		3259	273
5550001	5560000	2703	249	2952		2952	276
5560001	5570000	4342	132	4474		4474	273
5570001	5580000	4196	138	4334		4334	274
5580001	5590000	3644	0	3644		3644	275
5590001	5600000	4133	0	4133		4133	271
5600001	5610000	4509	0	4509		4509	272
5610001	5620000	3175	351	3526		3526	267
5620001	5630000	4990	0	4990		4990	273
5630001	5640000	3093	143	3236		3236	259
5640001	5650000	1801	132	1933		1933	265
5650001	5660000	3151	264	3415		3415	260
5660001	5670000	3658	362	4020		4020	274
5670001	5680000	3649	361	4010		4010	269
5680001	5690000	4286	136	4422		4422	248
5690001	5700000	3931	357	4288		4288	273
5700001	5710000	4373	133	4506		4506	265
5710001	5720000	6423	138	6561		6561	276
5720001	5730000	4816	0	4816		4816	272
5730001	5740000	3077	0	3077		3077	273
5740001	5750000	5484	139	5623		5623	274
5750001	5760000	3673	0	3673		3673	273
5760001	5770000	4756	134	4890		4890	270
5770001	5780000	3422	0	3422		3422	272
5780001	5790000	4553	135	4688		4688	271
5790001	5800000	2193	242	2435		2435	266
5800001	5810000	2882	142	3024		3024	271
5810001	5820000	4461	240	4701		4701	266
5820001	5830000	3485	0	3485		3485	269
5830001	5840000	4135	363	4498		4498	266
5840001	5850000	2585	366	2951		2951	271
5850001	5860000	4080	0	4080		4080	270
5860001	5870000	3235	255	3490		3490	265
5870001	5880000	3468	152	3620		3620	262
5880001	5890000	6178	139	6317		6317	272
5890001	5900000	5093	0	5093		5093	270
5900001	5910000	3453	0	3453		3453	275
5910001	5920000	5316	0	5316		5316	273
5920001	5930000	3405	0	3405		3405	269
5930001	5940000	3459	368	3827		3827	269
5940001	5950000	3028	134	3162		3162	275
5950001	5960000	3007	0	3007		3007	267
5960001	5970000	1998	363	2361		2361	243
5970001	5980000	3197	153	3350		3350	265
5980001	5990000	4521	0	4521		4521	274
5990001	6000000	4993	0	4993		4993	273
6000001	6010000	3835	0	3835		3835	274
6010001	6020000	2850	240	3090		3090	273
6020001	6030000	5370	135	5505		5505	273
6030001	6040000	5211	131	5342		5342	268
6040001	6050000	4816	0	4816		4816	276
6050001	6060000	5966	136	6102		6102	277
6060001	6070000	4006	134	4140		4140	273
6070001	6080000	2443	366	2809		2809	266
6080001	6090000	2692	244	2936		2936	275
6090001	6100000	4006	0	4006		4006	271
6100001	6110000	4596	139	4735		4735	269
6110001	6120000	4137	259	4396		4396	271
6120001	6130000	4746	149	4895		4895	268
6130001	6140000	3978	140	4118		4118	267
6140001	6150000	3918	140	4058		4058	273
6150001	6160000	4706	132	4838		4838	274
6160001	6170000	4956	249	5205		5205	273
6170001	6180000	1125	261	1386		1386	264
6180001	6190000	3000	247	3247		3247	274
6190001	6200000	4051	140	4191		4191	220
6200001	6210000	2266	0	2266		2266	153
6210001	6220000	3768	139	3907		3907	258
6220001	6230000	4189	133	4322		4322	271
6230001	6240000	3991	131	4122		4122	227
6240001	6250000	2191	0	2191		2191	261
6250001	6260000	5289	242	5531		5531	274
6260001	6270000	3409	0	3409		3409	270
6270001	6280000	3475	148	3623		3623	204
6280001	6290000	4634	238	4872		4872	274
6290001	6300000	2522	0	2522		2522	268
6300001	6310000	4752	141	4893		4893	269
6310001	6320000	3691	363	4054		4054	271
6320001	6330000	3999	0	3999		3999	271
6330001	6340000	2049	0	2049		2049	263
6340001	6350000	3912	131	4043		4043	268
6350001	6360000	4707	0	4707		4707	277
6360001	6370000	4283	131	4414		4414	273
6370001	6380000	4273	272	4545		4545	269
6380001	6390000	3668	135	3803		3803	266
6390001	6400000	2552	512	3064		3064	268
6400001	6410000	3612	143	3755		3755	260
6410001	6420000	3515	242	3757		3757	275
6420001	6430000	4796	134	4930		4930	266
6430001	6440000	3570	137	3707		3707	274
6440001	6450000	1630	132	1762		1762	259
6450001	6460000	3063	132	3195		3195	247
6460001	6470000	2543	0	2543		2543	267
6470001	6480000	5209	0	5209		5209	260
6480001	6490000	2848	140	2988		2988	269
6490001	6500000	2016	365	2381		2381	269
6500001	6510000	2513	134	2647		2647	273
6510001	6520000	2944	0	2944		2944	266
6520001	6530000	3537	0	3537		3537	270
6530001	6540000	3955	0	3955		3955	257
6540001	6550000	3259	137	3396		3396	233
6550001	6560000	4667	0	4667		4667	270
6560001	6570000	2327	131	2458		2458	269
6570001	6580000	3816	0	3816		3816	268
6580001	6590000	3924	0	3924		3924	264
6590001	6600000	5233	136	5369		5369	272
6600001	6610000	3591	137	3728		3728	273
6610001	6620000	4082	0	4082		4082	269
6620001	6630000	4495	0	4495		4495	270
6630001	6640000	3240	0	3240		3240	270
6640001	6650000	4043	135	4178		4178	266
6650001	6660000	4673	140	4813		4813	269
6660001	6670000	3235	369	3604		3604	265
6670001	6680000	3001	0	3001		3001	266
6680001	6690000	1886	257	2143		2143	267
6690001	6700000	3528	0	3528		3528	270
6700001	6710000	3290	137	3427		3427	204
6710001	6720000	3049	243	3292		3292	258
6720001	6730000	4701	240	4941		4941	255
6730001	6740000	3074	138	3212		3212	252
6740001	6750000	4143	0	4143		4143	259
6750001	6760000	2516	0	2516		2516	262
6760001	6770000	4067	0	4067		4067	266
6770001	6780000	4298	144	4442		4442	268
6780001	6790000	3066	0	3066		3066	268
6790001	6800000	3307	155	3462		3462	265
6800001	6810000	4487	140	4627		4627	273
6810001	6820000	3763	138	3901		3901	274
6820001	6830000	3914	132	4046		4046	274
6830001	6840000	4413	0	4413		4413	271
6840001	6850000	4069	139	4208		4208	268
6850001	6860000	3009	138	3147		3147	267
6860001	6870000	1395	474	1869		1869	268
6870001	6880000	1277	0	1277		1277	268
6880001	6890000	2765	134	2899		2899	264
6890001	6900000	5629	0	5629		5629	273
6900001	6910000	4634	264	4898		4898	263
6910001	6920000	3306	240	3546		3546	270
6920001	6930000	3576	0	3576		3576	270
6930001	6940000	3491	136	3627		3627	272
6940001	6950000	4077	0	4077		4077	265
6950001	6960000	4320	248	4568		4568	274
6960001	6970000	2347	62	2409		2409	268
6970001	6980000	4419	60	4479		4479	275
6980001	6990000	4666	137	4803		4803	267
6990001	7000000	4501	138	4639		4639	272
7000001	7010000	2881	135	3016		3016	273
7010001	7020000	3700	0	3700		3700	271
7020001	7030000	3243	131	3374		3374	259
7030001	7040000	3938	142	4080		4080	253
7040001	7050000	3494	133	3627		3627	274
7050001	7060000	3591	0	3591		3591	267
7060001	7070000	6049	0	6049		6049	270
7070001	7080000	6030	0	6030		6030	259
7080001	7090000	2835	140	2975		2975	268
7090001	7100000	2607	131	2738		2738	273
7100001	7110000	3691	132	3823		3823	272
7110001	7120000	3636	244	3880		3880	273
7120001	7130000	4828	131	4959		4959	272
7130001	7140000	1552	679	2231		2231	253
7140001	7150000	3251	0	3251		3251	272
7150001	7160000	3718	139	3857		3857	269
7160001	7170000	3677	157	3834		3834	270
7170001	7180000	2952	0	2952		2952	255
7180001	7190000	3791	134	3925		3925	272
7190001	7200000	4127	140	4267		4267	269
7200001	7210000	4122	0	4122		4122	257
7210001	7220000	6177	0	6177		6177	275
7220001	7230000	5002	138	5140		5140	272
7230001	7240000	3029	136	3165		3165	267
7240001	7250000	4168	0	4168		4168	263
7250001	7260000	4004	156	4160		4160	268
7260001	7270000	2250	0	2250		2250	271
7270001	7280000	4112	252	4364		4364	272
7280001	7290000	3816	267	4083		4083	241
7290001	7300000	4167	0	4167		4167	271
7300001	7310000	5747	135	5882		5882	274
7310001	7320000	4384	0	4384		4384	266
7320001	7330000	2892	382	3274		3274	269
7330001	7340000	3766	0	3766		3766	262
7340001	7350000	942	361	1303		1303	268
7350001	7360000	788	0	788		788	82
7360001	7370000	1084	0	1084		1084	129
7370001	7380000	3462	0	3462		3462	275
7380001	7390000	2185	258	2443		2443	269
7390001	7400000	2223	131	2354		2354	244
7400001	7410000	2636	260	2896		2896	270
7410001	7420000	4725	134	4859		4859	276
7420001	7430000	4003	244	4247		4247	276
7430001	7440000	4291	0	4291		4291	271
7440001	7450000	4450	348	4798		4798	264
7450001	7460000	3653	0	3653		3653	256
7460001	7470000	4291	0	4291		4291	256
7470001	7480000	2874	0	2874		2874	271
7480001	7490000	2512	0	2512		2512	271
7490001	7500000	1449	240	1689		1689	269
7500001	7510000	3633	138	3771		3771	264
7510001	7520000	3623	0	3623		3623	271
7520001	7530000	4061	0	4061		4061	264
7530001	7540000	2679	242	2921		2921	266
7540001	7550000	4694	239	4933		4933	259
7550001	7560000	3646	133	3779		3779	273
7560001	7570000	4723	0	4723		4723	276
7570001	7580000	4616	0	4616		4616	275
7580001	7590000	6399	0	6399		6399	272
7590001	7600000	4620	134	4754		4754	275
7600001	7610000	4697	132	4829		4829	273
7610001	7620000	5222	0	5222		5222	270
7620001	7630000	5602	0	5602		5602	278
7630001	7640000	4188	0	4188		4188	270
7640001	7650000	4954	0	4954		4954	269
7650001	7660000	4001	134	4135		4135	270
7660001	7670000	3211	359	3570		3570	267
7670001	7680000	3931	135	4066		4066	261
7680001	7690000	4067	261	4328		4328	269
7690001	7700000	1636	354	1990		1990	268
7700001	7710000	2558	355	2913		2913	265
7710001	7720000	2054	0	2054		2054	212
7720001	7730000	2790	0	2790		2790	204
7730001	7740000	3592	134	3726		3726	270
7740001	7750000	3460	277	3737		3737	266
7750001	7760000	3737	138	3875		3875	266
7760001	7770000	2339	146	2485		2485	250
7770001	7780000	3700	254	3954		3954	266
7780001	7790000	3048	0	3048		3048	257
7790001	7800000	2643	138	2781		2781	273
7800001	7810000	3141	0	3141		3141	262
7810001	7820000	3452	0	3452		3452	264
7820001	7830000	2039	244	2283		2283	272
7830001	7840000	1701	255	1956		1956	258
7840001	7850000	2597	133	2730		2730	265
7850001	7860000	3137	136	3273		3273	268
7860001	7870000	3854	132	3986		3986	268
7870001	7880000	1450	0	1450		1450	272
7880001	7890000	2728	0	2728		2728	273
7890001	7900000	5118	133	5251		5251	270
7900001	7910000	2925	0	2925		2925	265
7910001	7920000	3857	0	3857		3857	266
7920001	7930000	2515	132	2647		2647	269
7930001	7940000	3295	0	3295		3295	261
7940001	7950000	1575	132	1707		1707	264
7950001	7960000	4027	0	4027		4027	271
7960001	7970000	4956	132	5088		5088	266
7970001	7980000	4309	141	4450		4450	271
7980001	7990000	3754	0	3754		3754	244
7990001	8000000	3478	252	3730		3730	270
8000001	8010000	2265	361	2626		2626	268
8010001	8020000	3539	0	3539		3539	262
8020001	8030000	4652	137	4789		4789	278
8030001	8040000	2462	132	2594		2594	256
8040001	8050000	3655	150	3805		3805	262
8050001	8060000	4068	244	4312		4312	269
8060001	8070000	5338	0	5338		5338	272
8070001	8080000	3631	248	3879		3879	270
8080001	8090000	4388	0	4388		4388	274
8090001	8100000	4204	247	4451		4451	275
8100001	8110000	3324	245	3569		3569	274
8110001	8120000	3552	211	3763		3763	246
8120001	8130000	3957	133	4090		4090	274
8130001	8140000	1933	0	1933		1933	269
8140001	8150000	3431	0	3431		3431	268
8150001	8160000	3149	0	3149		3149	273
8160001	8170000	3344	355	3699		3699	266
8170001	8180000	2331	15	2346		2346	266
8180001	8190000	4048	93	4141		4141	263
8190001	8200000	2597	0	2597		2597	262
8200001	8210000	2865	131	2996		2996	268
8210001	8220000	5019	131	5150		5150	273
8220001	8230000	3178	240	3418		3418	271
8230001	8240000	2746	252	2998		2998	245
8240001	8250000	4462	132	4594		4594	271
8250001	8260000	4074	246	4320		4320	271
8260001	8270000	2808	136	2944		2944	262
8270001	8280000	4554	141	4695		4695	257
8280001	8290000	2923	138	3061		3061	262
8290001	8300000	4014	133	4147		4147	253
8300001	8310000	1934	0	1934		1934	267
8310001	8320000	5161	0	5161		5161	271
8320001	8330000	4866	0	4866		4866	271
8330001	8340000	2807	244	3051		3051	272
8340001	8350000	4534	0	4534		4534	270
8350001	8360000	3598	0	3598		3598	268
8360001	8370000	4535	240	4775		4775	269
8370001	8380000	2287	154	2441		2441	268
8380001	8390000	3959	140	4099		4099	264
8390001	8400000	3259	251	3510		3510	269
8400001	8410000	4173	0	4173		4173	273
8410001	8420000	4445	133	4578		4578	272
8420001	8430000	3288	140	3428		3428	274
8430001	8440000	5582	0	5582		5582	271
8440001	8450000	3932	0	3932		3932	265
8450001	8460000	6156	0	6156		6156	271
8460001	8470000	5919	0	5919		5919	266
8470001	8480000	2310	0	2310		2310	253
8480001	8490000	3590	0	3590		3590	250
8490001	8500000	3198	0	3198		3198	260
8500001	8510000	3024	133	3157		3157	269
8510001	8520000	3664	241	3905		3905	266
8520001	8530000	4371	352	4723		4723	274
8530001	8540000	4208	154	4362		4362	261
8540001	8550000	2613	246	2859		2859	263
8550001	8560000	3979	132	4111		4111	274
8560001	8570000	4579	135	4714		4714	274
8570001	8580000	1484	244	1728		1728	253
8580001	8590000	4346	0	4346		4346	268
8590001	8600000	1857	138	1995		1995	268
8600001	8610000	4506	0	4506		4506	275
8610001	8620000	6116	0	6116		6116	276
8620001	8630000	2860	352	3212		3212	257
8630001	8640000	5244	242	5486		5486	277
8640001	8650000	3938	0	3938		3938	271
8650001	8660000	3672	0	3672		3672	269
8660001	8670000	3627	0	3627		3627	271
8670001	8680000	3261	242	3503		3503	269
8680001	8690000	2867	360	3227		3227	268
8690001	8700000	2329	140	2469		2469	260
8700001	8710000	4757	0	4757		4757	273
8710001	8720000	2690	145	2835		2835	264
8720001	8730000	3510	0	3510		3510	267
8730001	8740000	4043	141	4184		4184	269
8740001	8750000	4108	0	4108		4108	270
8750001	8760000	3864	133	3997		3997	275
8760001	8770000	5351	135	5486		5486	274
8770001	8780000	5099	142	5241		5241	265
8780001	8790000	0	0	0		0	8
8790001	8800000	4765	132	4897		4897	210
8800001	8810000	0	0	0		0	1
8810001	8820000	0	0	0		0	2
8820001	8830000	0	0	0		0	0
8830001	8840000	705	159	864		864	71
8840001	8850000	3340	0	3340		3340	259
8850001	8860000	2961	0	2961		2961	263
8860001	8870000	4010	262	4272		4272	264
8870001	8880000	4385	0	4385		4385	265
8880001	8890000	2512	147	2659		2659	262
8890001	8900000	3278	0	3278		3278	265
8900001	8910000	4975	0	4975		4975	271
8910001	8920000	3234	0	3234		3234	267
8920001	8930000	3116	136	3252		3252	265
8930001	8940000	3664	0	3664		3664	272
8940001	8950000	3132	0	3132		3132	268
8950001	8960000	4756	0	4756		4756	275
8960001	8970000	3891	131	4022		4022	275
8970001	8980000	2283	356	2639		2639	273
8980001	8990000	1703	0	1703		1703	270
8990001	9000000	4026	136	4162		4162	275
9000001	9010000	6411	143	6554		6554	268
9010001	9020000	6461	0	6461		6461	263
9020001	9030000	4500	136	4636		4636	271
9030001	9040000	3324	0	3324		3324	276
9040001	9050000	4244	0	4244		4244	273
9050001	9060000	3109	239	3348		3348	277
9060001	9070000	2566	0	2566		2566	270
9070001	9080000	4107	137	4244		4244	267
9080001	9090000	2783	139	2922		2922	267
9090001	9100000	3245	0	3245		3245	267
9100001	9110000	3672	136	3808		3808	271
9110001	9120000	4387	262	4649		4649	265
9120001	9130000	3802	132	3934		3934	269
9130001	9140000	5256	0	5256		5256	264
9140001	9150000	3692	0	3692		3692	262
9150001	9160000	3728	467	4195		4195	270
9160001	9170000	2855	0	2855		2855	274
9170001	9180000	4507	0	4507		4507	261
9180001	9190000	4118	0	4118		4118	264
9190001	9200000	4281	255	4536		4536	268
9200001	9210000	3720	0	3720		3720	262
9210001	9220000	3941	241	4182		4182	274
9220001	9230000	4760	249	5009		5009	273
9230001	9240000	1679	0	1679		1679	248
9240001	9250000	3808	0	3808		3808	274
9250001	9260000	2873	0	2873		2873	264
9260001	9270000	2529	0	2529		2529	270
9270001	9280000	3658	246	3904		3904	267
9280001	9290000	3052	379	3431		3431	267
9290001	9300000	4390	135	4525		4525	271
9300001	9310000	3261	256	3517		3517	266
9310001	9320000	5565	0	5565		5565	268
9320001	9330000	4049	133	4182		4182	269
9330001	9340000	1848	250	2098		2098	263
9340001	9350000	2580	0	2580		2580	266
9350001	9360000	1918	378	2296		2296	266
9360001	9370000	2523	247	2770		2770	271
9370001	9380000	3927	243	4170		4170	269
9380001	9390000	4360	0	4360		4360	256
9390001	9400000	3295	147	3442		3442	269
9400001	9410000	4995	0	4995		4995	269
9410001	9420000	4304	0	4304		4304	258
9420001	9430000	3165	137	3302		3302	272
9430001	9440000	5136	133	5269		5269	277
9440001	9450000	4083	0	4083		4083	237
9450001	9460000	3352	134	3486		3486	266
9460001	9470000	2691	134	2825		2825	261
9470001	9480000	5633	243	5876		5876	273
9480001	9490000	3838	256	4094		4094	269
9490001	9500000	3533	0	3533		3533	269
9500001	9510000	2934	368	3302		3302	271
9510001	9520000	3747	240	3987		3987	274
9520001	9530000	4885	0	4885		4885	267
9530001	9540000	3658	132	3790		3790	275
9540001	9550000	5944	0	5944		5944	260
9550001	9560000	2581	132	2713		2713	267
9560001	9570000	4119	131	4250		4250	274
9570001	9580000	4294	161	4455		4455	253
9580001	9590000	4966	132	5098		5098	253
9590001	9600000	4926	0	4926		4926	252
9600001	9610000	4290	134	4424		4424	270
9610001	9620000	3946	136	4082		4082	273
9620001	9630000	4364	156	4520		4520	261
9630001	9640000	4331	151	4482		4482	272
9640001	9650000	4432	0	4432		4432	273
9650001	9660000	3115	0	3115		3115	267
9660001	9670000	4659	142	4801		4801	272
9670001	9680000	3607	237	3844		3844	208
9680001	9690000	3799	0	3799		3799	158
9690001	9700000	2582	132	2714		2714	234
9700001	9710000	5144	135	5279		5279	273
9710001	9720000	3463	0	3463		3463	264
9720001	9730000	4144	0	4144		4144	269
9730001	9740000	4100	245	4345		4345	270
9740001	9750000	3736	0	3736		3736	269
9750001	9760000	3492	153	3645		3645	256
9760001	9770000	4068	136	4204		4204	264
9770001	9780000	3744	0	3744		3744	270
9780001	9790000	4716	154	4870		4870	269
9790001	9800000	3317	141	3458		3458	268
9800001	9810000	2829	141	2970		2970	266
9810001	9820000	2810	0	2810		2810	248
9820001	9830000	3423	260	3683		3683	265
9830001	9840000	2117	248	2365		2365	262
9840001	9850000	3412	0	3412		3412	268
9850001	9860000	3914	143	4057		4057	268
9860001	9870000	3920	241	4161		4161	244
9870001	9880000	3102	141	3243		3243	270
9880001	9890000	2171	0	2171		2171	263
9890001	9900000	3693	135	3828		3828	255
9900001	9910000	2577	264	2841		2841	266
9910001	9920000	2885	378	3263		3263	260
9920001	9930000	3632	0	3632		3632	269
9930001	9940000	2523	246	2769		2769	268
9940001	9950000	4052	0	4052		4052	274
9950001	9960000	3471	0	3471		3471	259
9960001	9970000	3972	248	4220		4220	273
9970001	9980000	3812	142	3954		3954	261
9980001	9990000	3583	356	3939		3939	270
9990001	10000000	4407	0	4407		4407	271
10000001	10010000	3230	132	3362		3362	245
10010001	10020000	4231	0	4231		4231	264
10020001	10030000	2911	245	3156		3156	262
10030001	10040000	4307	131	4438		4438	274
10040001	10050000	3524	133	3657		3657	270
10050001	10060000	2844	135	2979		2979	263
10060001	10070000	1570	361	1931		1931	256
10070001	10080000	3166	269	3435		3435	258
10080001	10090000	5249	0	5249		5249	273
10090001	10100000	3192	241	3433		3433	256
10100001	10110000	3695	0	3695		3695	259
10110001	10120000	3141	241	3382		3382	263
10120001	10130000	4631	262	4893		4893	272
10130001	10140000	4571	251	4822		4822	272
10140001	10150000	1643	0	1643		1643	266
10150001	10160000	5347	0	5347		5347	261
10160001	10170000	2530	0	2530		2530	264
10170001	10180000	4075	134	4209		4209	268
10180001	10190000	2709	0	2709		2709	262
10190001	10200000	3215	0	3215		3215	274
10200001	10210000	3715	241	3956		3956	266
10210001	10220000	3762	0	3762		3762	270
10220001	10230000	2914	506	3420		3420	265
10230001	10240000	1731	405	2136		2136	262
10240001	10250000	2488	157	2645		2645	268
10250001	10260000	4379	140	4519		4519	269
10260001	10270000	3946	0	3946		3946	268
10270001	10280000	3261	355	3616		3616	217
10280001	10290000	2203	0	2203		2203	219
10290001	10300000	2996	260	3256		3256	260
10300001	10310000	1967	242	2209		2209	265
10310001	10320000	4497	0	4497		4497	269
10320001	10330000	3226	138	3364		3364	265
10330001	10340000	4150	242	4392		4392	267
10340001	10350000	3569	151	3720		3720	262
10350001	10360000	4687	241	4928		4928	267
10360001	10370000	2404	0	2404		2404	269
10370001	10380000	4440	0	4440		4440	268
10380001	10390000	3979	257	4236		4236	270
10390001	10400000	3117	255	3372		3372	276
10400001	10410000	4622	145	4767		4767	270
10410001	10420000	2979	358	3337		3337	273
10420001	10430000	3992	135	4127		4127	263
10430001	10440000	3836	360	4196		4196	275
10440001	10450000	4915	152	5067		5067	269
10450001	10460000	3420	0	3420		3420	272
10460001	10470000	4995	133	5128		5128	274
10470001	10480000	5809	133	5942		5942	263
10480001	10490000	3440	138	3578		3578	272
10490001	10500000	2860	0	2860		2860	257
10500001	10510000	2727	0	2727		2727	268
10510001	10520000	2799	0	2799		2799	269
10520001	10530000	3273	0	3273		3273	203
10530001	10540000	4629	0	4629		4629	260
10540001	10550000	3067	155	3222		3222	264
10550001	10560000	3525	253	3778		3778	260
10560001	10570000	2910	0	2910		2910	263
10570001	10580000	3529	256	3785		3785	256
10580001	10590000	2573	137	2710		2710	263
10590001	10600000	2077	149	2226		2226	253
10600001	10610000	4510	0	4510		4510	273
10610001	10620000	4568	138	4706		4706	268
10620001	10630000	4121	141	4262		4262	270
10630001	10640000	3279	246	3525		3525	268
10640001	10650000	3539	250	3789		3789	270
10650001	10660000	2711	262	2973		2973	259
10660001	10670000	3947	250	4197		4197	268
10670001	10680000	3320	0	3320		3320	269
10680001	10690000	4278	158	4436		4436	269
10690001	10700000	2053	133	2186		2186	268
10700001	10710000	3185	143	3328		3328	263
10710001	10720000	4096	0	4096		4096	269
10720001	10730000	4079	0	4079		4079	270
10730001	10740000	5813	0	5813		5813	273
10740001	10750000	4450	0	4450		4450	276
10750001	10760000	3814	237	4051		4051	266
10760001	10770000	5717	0	5717		5717	272
10770001	10780000	3917	0	3917		3917	263
10780001	10790000	5130	0	5130		5130	274
10790001	10800000	4455	136	4591		4591	274
10800001	10810000	2328	132	2460		2460	253
10810001	10820000	5030	0	5030		5030	275
10820001	10830000	3803	142	3945		3945	271
10830001	10840000	3633	0	3633		3633	273
10840001	10850000	3705	138	3843		3843	267
10850001	10860000	4019	141	4160		4160	270
10860001	10870000	3613	133	3746		3746	269
10870001	10880000	2893	261	3154		3154	270
10880001	10890000	3019	138	3157		3157	270
10890001	10900000	3778	151	3929		3929	268
10900001	10910000	5112	133	5245		5245	268
10910001	10920000	3606	254	3860		3860	261
10920001	10930000	3955	156	4111		4111	261
10930001	10940000	5426	0	5426		5426	258
10940001	10950000	2559	0	2559		2559	263
10950001	10960000	2233	0	2233		2233	260
10960001	10970000	2768	135	2903		2903	262
10970001	10980000	2566	0	2566		2566	265
10980001	10990000	5012	153	5165		5165	271
10990001	11000000	2963	0	2963		2963	272
11000001	11010000	3545	136	3681		3681	270
11010001	11020000	4971	0	4971		4971	269
11020001	11030000	4204	0	4204		4204	260
11030001	11040000	4287	137	4424		4424	264
11040001	11050000	3525	0	3525		3525	258
11050001	11060000	4997	0	4997		4997	266
11060001	11070000	3135	0	3135		3135	266
11070001	11080000	2617	262	2879		2879	260
11080001	11090000	3119	154	3273		3273	265
11090001	11100000	3028	132	3160		3160	273
11100001	11110000	4830	0	4830		4830	262
11110001	11120000	1436	134	1570		1570	263
11120001	11130000	4176	0	4176		4176	262
11130001	11140000	1350	139	1489		1489	269
11140001	11150000	5607	0	5607		5607	274
11150001	11160000	4520	0	4520		4520	260
11160001	11170000	4209	355	4564		4564	266
11170001	11180000	3527	135	3662		3662	258
11180001	11190000	4115	138	4253		4253	258
11190001	11200000	4311	144	4455		4455	268
11200001	11210000	2192	0	2192		2192	257
11210001	11220000	4227	132	4359		4359	265
11220001	11230000	1749	0	1749		1749	250
11230001	11240000	3449	0	3449		3449	268
11240001	11250000	4362	0	4362		4362	270
11250001	11260000	3815	0	3815		3815	272
11260001	11270000	4661	245	4906		4906	273
11270001	11280000	4607	0	4607		4607	271
11280001	11290000	4912	0	4912		4912	248
11290001	11300000	4746	0	4746		4746	262
11300001	11310000	4017	133	4150		4150	272
11310001	11320000	3858	150	4008		4008	265
11320001	11330000	4416	0	4416		4416	264
11330001	11340000	2645	137	2782		2782	266
11340001	11350000	4909	142	5051		5051	265
11350001	11360000	4175	148	4323		4323	262
11360001	11370000	5757	247	6004		6004	265
11370001	11380000	3380	0	3380		3380	269
11380001	11390000	2953	0	2953		2953	261
11390001	11400000	4353	139	4492		4492	271
11400001	11410000	2689	140	2829		2829	231
11410001	11420000	3615	135	3750		3750	272
11420001	11430000	1745	259	2004		2004	260
11430001	11440000	3842	140	3982		3982	272
11440001	11450000	2203	256	2459		2459	258
11450001	11460000	3889	0	3889		3889	265
11460001	11470000	4522	0	4522		4522	272
11470001	11480000	4211	132	4343		4343	268
11480001	11490000	2991	145	3136		3136	261
11490001	11500000	1856	238	2094		2094	260
11500001	11510000	7284	150	7434		7434	272
11510001	11520000	5643	131	5774		5774	252
11520001	11530000	4843	134	4977		4977	242
11530001	11540000	3084	147	3231		3231	269
11540001	11550000	4727	0	4727		4727	268
11550001	11560000	4237	0	4237		4237	262
11560001	11570000	4730	0	4730		4730	275
11570001	11580000	1757	134	1891		1891	266
11580001	11590000	4971	249	5220		5220	267
11590001	11600000	3436	0	3436		3436	259
11600001	11610000	2873	136	3009		3009	268
11610001	11620000	3718	0	3718		3718	264
11620001	11630000	3289	134	3423		3423	264
11630001	11640000	2891	246	3137		3137	253
11640001	11650000	3945	370	4315		4315	257
11650001	11660000	3500	148	3648		3648	262
11660001	11670000	3650	137	3787		3787	253
11670001	11680000	4006	0	4006		4006	271
11680001	11690000	3440	0	3440		3440	267
11690001	11700000	4069	145	4214		4214	241
11700001	11710000	3746	135	3881		3881	210
11710001	11720000	4094	0	4094		4094	270
11720001	11730000	2790	0	2790		2790	257
11730001	11740000	2394	0	2394		2394	241
11740001	11750000	4532	252	4784		4784	273
11750001	11760000	2573	0	2573		2573	264
11760001	11770000	2906	242	3148		3148	265
11770001	11780000	3149	137	3286		3286	264
11780001	11790000	4811	131	4942		4942	264
11790001	11800000	4241	138	4379		4379	267
11800001	11810000	2211	139	2350		2350	246
11810001	11820000	3039	363	3402		3402	258
11820001	11830000	2442	0	2442		2442	257
11830001	11840000	3087	0	3087		3087	223
11840001	11850000	4373	0	4373		4373	267
11850001	11860000	3256	0	3256		3256	264
11860001	11870000	2921	261	3182		3182	261
11870001	11880000	2191	0	2191		2191	262
11880001	11890000	4595	138	4733		4733	269
11890001	11900000	6029	0	6029		6029	243
11900001	11910000	4371	261	4632		4632	264
11910001	11920000	4535	0	4535		4535	268
11920001	11930000	3392	0	3392		3392	267
11930001	11940000	3354	134	3488		3488	266
11940001	11950000	5386	132	5518		5518	276
11950001	11960000	4483	137	4620		4620	270
11960001	11970000	4128	0	4128		4128	267
11970001	11980000	2171	249	2420		2420	265
11980001	11990000	4269	0	4269		4269	244
11990001	12000000	3495	143	3638		3638	256
12000001	12010000	3853	238	4091		4091	255
12010001	12020000	4728	0	4728		4728	270
12020001	12030000	3645	0	3645		3645	223
12030001	12040000	4138	136	4274		4274	272
12040001	12050000	3765	0	3765		3765	271
12050001	12060000	3215	131	3346		3346	267
12060001	12070000	3863	144	4007		4007	265
12070001	12080000	3820	0	3820		3820	269
12080001	12090000	2823	245	3068		3068	268
12090001	12100000	3758	0	3758		3758	266
12100001	12110000	4117	0	4117		4117	275
12110001	12120000	4030	135	4165		4165	272
12120001	12130000	4718	247	4965		4965	270
12130001	12140000	3978	0	3978		3978	261
12140001	12150000	4356	271	4627		4627	271
12150001	12160000	3349	143	3492		3492	273
12160001	12170000	2965	0	2965		2965	265
12170001	12180000	5118	138	5256		5256	271
12180001	12190000	3869	0	3869		3869	261
12190001	12200000	5633	135	5768		5768	270
12200001	12210000	3843	137	3980		3980	272
12210001	12220000	3042	0	3042		3042	270
12220001	12230000	5412	0	5412		5412	262
12230001	12240000	2702	253	2955		2955	271
12240001	12250000	3572	0	3572		3572	260
12250001	12260000	2808	0	2808		2808	263
12260001	12270000	3147	0	3147		3147	265
12270001	12280000	3958	135	4093		4093	259
12280001	12290000	4485	142	4627		4627	260
12290001	12300000	4744	133	4877		4877	254
12300001	12310000	3866	0	3866		3866	253
12310001	12320000	3108	132	3240		3240	264
12320001	12330000	3434	153	3587		3587	239
12330001	12340000	2065	153	2218		2218	193
12340001	12350000	3420	0	3420		3420	266
12350001	12360000	3469	0	3469		3469	271
12360001	12370000	3882	138	4020		4020	242
12370001	12380000	3672	144	3816		3816	264
12380001	12390000	4355	361	4716		4716	264
12390001	12400000	4405	0	4405		4405	275
12400001	12410000	6479	151	6630		6630	274
12410001	12420000	3836	0	3836		3836	271
12420001	12430000	2732	160	2892		2892	266
12430001	12440000	3634	354	3988		3988	269
12440001	12450000	3991	0	3991		3991	266
12450001	12460000	4173	0	4173		4173	261
12460001	12470000	5488	255	5743		5743	274
12470001	12480000	2734	355	3089		3089	257
12480001	12490000	5131	140	5271		5271	264
12490001	12500000	3808	138	3946		3946	267
12500001	12510000	5025	0	5025		5025	259
12510001	12520000	3152	253	3405		3405	248
12520001	12530000	4640	384	5024		5024	259
12530001	12540000	3597	132	3729		3729	275
12540001	12550000	4365	138	4503		4503	261
12550001	12560000	4960	137	5097		5097	259
12560001	12570000	2908	137	3045		3045	243
12570001	12580000	4399	0	4399		4399	248
12580001	12590000	3784	0	3784		3784	261
12590001	12600000	4200	0	4200		4200	249
12600001	12610000	4342	159	4501		4501	254
12610001	12620000	4163	138	4301		4301	257
12620001	12630000	4590	0	4590		4590	257
12630001	12640000	2473	0	2473		2473	245
12640001	12650000	2627	0	2627		2627	263
12650001	12660000	3357	0	3357		3357	268
12660001	12670000	6377	133	6510		6510	265
12670001	12680000	8090	0	8090		8090	272
12680001	12690000	6287	0	6287		6287	270
12690001	12700000	4404	0	4404		4404	253
12700001	12710000	2651	133	2784		2784	264
12710001	12720000	2391	378	2769		2769	144
12720001	12730000	2041	0	2041		2041	114
12730001	12740000	4427	0	4427		4427	253
12740001	12750000	4231	143	4374		4374	270
12750001	12760000	4376	0	4376		4376	235
12760001	12770000	4216	152	4368		4368	256
12770001	12780000	1712	0	1712		1712	82
12780001	12790000	0	0	0		0	3
12790001	12800000	0	0	0		0	11
12800001	12810000	1512	156	1668		1668	99
12810001	12820000	5151	0	5151		5151	260
12820001	12830000	4860	0	4860		4860	195
12830001	12840000	4156	131	4287		4287	222
12840001	12850000	5148	0	5148		5148	265
12850001	12860000	3479	135	3614		3614	253
12860001	12870000	4848	136	4984		4984	258
12870001	12880000	3411	0	3411		3411	232
12880001	12890000	4469	137	4606		4606	268
12890001	12900000	4225	257	4482		4482	258
12900001	12910000	3665	133	3798		3798	257
12910001	12920000	3865	0	3865		3865	267
12920001	12930000	3519	0	3519		3519	240
12930001	12940000	2776	133	2909		2909	253
12940001	12950000	5436	0	5436		5436	258
12950001	12960000	5141	251	5392		5392	255
12960001	12970000	2314	248	2562		2562	256
12970001	12980000	4726	135	4861		4861	270
12980001	12990000	2523	0	2523		2523	260
12990001	13000000	4138	0	4138		4138	256
13000001	13010000	5793	139	5932		5932	272
13010001	13020000	5531	0	5531		5531	242
13020001	13030000	5386	0	5386		5386	259
13030001	13040000	3109	0	3109		3109	254
13040001	13050000	3852	0	3852		3852	257
13050001	13060000	3803	241	4044		4044	241
13060001	13070000	2721	368	3089		3089	243
13070001	13080000	3276	0	3276		3276	255
13080001	13090000	3593	0	3593		3593	210
13090001	13100000	4822	0	4822		4822	272
13100001	13110000	4203	0	4203		4203	253
13110001	13120000	4047	0	4047		4047	260
13120001	13130000	4038	132	4170		4170	255
13130001	13140000	7051	0	7051		7051	255
13140001	13150000	3420	0	3420		3420	270
13150001	13160000	4588	243	4831		4831	259
13160001	13170000	3001	0	3001		3001	239
13170001	13180000	5686	148	5834		5834	222
13180001	13190000	6165	0	6165		6165	238
13190001	13200000	4004	132	4136		4136	256
13200001	13210000	2893	139	3032		3032	257
13210001	13220000	2936	0	2936		2936	258
13220001	13230000	4315	0	4315		4315	268
13230001	13240000	4416	0	4416		4416	256
13240001	13250000	3444	0	3444		3444	259
13250001	13260000	3827	0	3827		3827	259
13260001	13270000	6139	0	6139		6139	259
13270001	13280000	5110	0	5110		5110	269
13280001	13290000	4440	0	4440		4440	264
13290001	13300000	5662	134	5796		5796	267
13300001	13310000	4494	0	4494		4494	265
13310001	13320000	3835	0	3835		3835	262
13320001	13330000	3500	0	3500		3500	260
13330001	13340000	4998	136	5134		5134	270
13340001	13350000	5761	0	5761		5761	243
13350001	13360000	2876	132	3008		4774	253
13360001	13370000	4042	246	4288		4607	240
13370001	13380000	2722	583	3305		5401	260
13380001	13390000	3784	256	4040		2846	219
13390001	13400000	6233	0	6233		3104	261
13400001	13410000	3882	161	4043		4133	258
13410001	13420000	3263	133	3396		4933	262
13420001	13430000	5166	136	5302		4432	255
13430001	13440000	4572	250	4822		5380	248
13440001	13450000	6126	0	6126		4468	261
13450001	13460000	3322	0	3322		3618	248
13460001	13470000	4448	131	4579		3085	232
13470001	13480000	4182	132	4314		3485	270
13480001	13490000	4284	0	4284		2390	252
13490001	13500000	4695	0	4695		1939	257
13500001	13510000	5414	138	5552		6155	257
13510001	13520000	5653	0	5653		6486	264
13520001	13530000	4524	0	4524		2771	232
13530001	13540000	3963	0	3963		4402	276
13540001	13550000	4802	0	4802		4810	242
13550001	13560000	5948	140	6088		3898	252
13560001	13570000	3858	270	4128		5250	261
13570001	13580000	5275	137	5412		2816	266
13580001	13590000	4211	151	4362		3978	266
13590001	13600000	6240	138	6378		7019	258
13600001	13610000	4752	243	4995		7377	266
13610001	13620000	4046	133	4179		4057	273
13620001	13630000	6099	0	6099		4180	261
13630001	13640000	4595	139	4734		4375	274
13640001	13650000	4822	0	4822		4363	271
13650001	13660000	3692	138	3830		3438	260
13660001	13670000	5465	0	5465		4863	246
13670001	13680000	3975	0	3975		4033	249
13680001	13690000	3895	0	3895		3973	258
13690001	13700000	5130	326	5456		3531	222
13700001	13710000	4224	133	4357		3038	205
13710001	13720000	4690	0	4690		2831	260
13720001	13730000	4416	140	4556		3109	266
13730001	13740000	5248	0	5248		3265	274
13740001	13750000	5037	132	5169		2391	266
13750001	13760000	4078	472	4550		2659	260
13760001	13770000	5395	149	5544		4626	263
13770001	13780000	6464	0	6464		3415	265
13780001	13790000	5784	0	5784		4204	267
13790001	13800000	6651	0	6651		3151	263
13800001	13810000	3916	0	3916		3427	249
13810001	13820000	3520	0	3520		6089	268
13820001	13830000	6834	133	6967		5541	250
13830001	13840000	4306	0	4306		5165	263
13840001	13850000	5029	0	5029		3052	266
13850001	13860000	3595	251	3846		3173	261
13860001	13870000	3627	141	3768		4693	262
13870001	13880000	3229	473	3702		4033	236
13880001	13890000	4589	138	4727		3540	271
13890001	13900000	3145	0	3145		1860	261
13900001	13910000	2910	0	2910		5362	259
13910001	13920000	5778	0	5778		4737	262
13920001	13930000	3279	0	3279		3014	262
13930001	13940000	2230	0	2230		2710	264
13940001	13950000	6318	0	6318		4134	265
13950001	13960000	6688	139	6827		4450	260
13960001	13970000	5051	133	5184		5450	256
13970001	13980000	5263	133	5396		3945	255
13980001	13990000	3294	249	3543		3547	263
13990001	14000000	3669	0	3669		4679	254
14000001	14010000	2428	0	2428		3931	246
14010001	14020000	3447	133	3580		5802	271
14020001	14030000	4010	580	4590		3922	248
14030001	14040000	4414	380	4794		2368	254
14040001	14050000	4526	0	4526		2985	274
14050001	14060000	6432	0	6432		4369	267
14060001	14070000	5485	137	5622		3555	264
14070001	14080000	5691	263	5954		5756	251
14080001	14090000	6035	0	6035		5572	263
14090001	14100000	4815	280	5095		6382	265
14100001	14110000	7199	0	7199		3504	206
14110001	14120000	4083	244	4327		3618	231
14120001	14130000	6558	0	6558		3046	269
14130001	14140000	4592	132	4724		3903	265
14140001	14150000	6049	0	6049		4129	268
14150001	14160000	3858	0	3858		4659	262
14160001	14170000	2551	254	2805		5101	265
14170001	14180000	1636	491	2127		4611	260
14180001	14190000	7018	0	7018		5709	264
14190001	14200000	7651	0	7651		2374	265
14200001	14210000	7465	140	7605		5822	272
14210001	14220000	7201	0	7201		3434	251
14220001	14230000	6418	132	6550		3945	252
14230001	14240000	6975	0	6975		5426	267
14240001	14250000	6783	134	6917		3682	258
14250001	14260000	5688	153	5841		4304	261
14260001	14270000	5612	0	5612		2422	260
14270001	14280000	5909	69	5978		3519	240
14280001	14290000	4027	56	4083		3817	263
14290001	14300000	2341	0	2341		3500	272
14300001	14310000	2855	264	3119		5199	276
14310001	14320000	6929	0	6929		4945	268
14320001	14330000	6431	136	6567		2934	264
14330001	14340000	4495	0	4495		5503	276
14340001	14350000	5738	258	5996		5229	276
14350001	14360000	5846	138	5984		3692	271
14360001	14370000	5471	135	5606		3976	271
14370001	14380000	7191	139	7330		3166	246
14380001	14390000	3050	0	3050		4214	259
14390001	14400000	0	0	0		4357	263
14400001	14410000	0	0	0		3591	262
14410001	14420000	0	0	0		3089	270
14420001	14430000	93	0	93		3275	266
14430001	14440000	4109	0	4109		4740	272
14440001	14450000	4934	0	4934		2576	269
14450001	14460000	2264	265	2529		4710	274
14460001	14470000	4506	0	4506		4199	236
14470001	14480000	3566	0	3566		3252	271
14480001	14490000	4028	145	4173		5195	270
14490001	14500000	6192	153	6345		3146	258
14500001	14510000	4173	247	4420		4708	275
14510001	14520000	661	144	805		5025	276
14520001	14530000	0	0	0		4111	271
14530001	14540000	839	0	839		3655	265
14540001	14550000	2499	0	2499		3953	274
14550001	14560000	0	0	0		4151	271
14560001	14570000	0	0	0		4411	263
14570001	14580000	0	0	0		2084	144
14580001	14590000	6259	0	6259		3429	260
14590001	14600000	5434	0	5434		3545	265
14600001	14610000	5440	152	5592		3106	270
14610001	14620000	0	0	0		3474	264
14620001	14630000	0	0	0		5039	273
14630001	14640000	0	0	0		3843	264
14640001	14650000	0	0	0		4373	266
14650001	14660000	1051	0	1051		3695	256
14660001	14670000	5632	0	5632		4834	271
14670001	14680000	2075	141	2216		3849	270
14680001	14690000	2190	0	2190		2094	261
14690001	14700000	1364	131	1495		2900	267
14700001	14710000	284	0	284		5446	270
14710001	14720000	1259	0	1259		5579	251
14720001	14730000	1514	0	1514		5586	247
14730001	14740000	0	0	0		4031	262
14740001	14750000	0	0	0		1324	266
14750001	14760000	0	0	0		2958	265
14760001	14770000	0	0	0		2538	274
14770001	14780000	0	0	0		3517	261
14780001	14790000	0	0	0		4717	273
14790001	14800000	0	0	0		3989	263
14800001	14810000	3343	0	3343		2715	260
14810001	14820000	7247	0	7247		6255	273
14820001	14830000	353	0	353		4832	267
14830001	14840000	3535	0	3535		5417	261
14840001	14850000	5554	251	5805		3523	258
14850001	14860000	4058	267	4325		2169	268
14860001	14870000	1357	137	1494		3168	225
14870001	14880000	0	0	0		5434	269
14880001	14890000	1455	0	1455		2919	261
14890001	14900000	2495	142	2637		4370	276
14900001	14910000	0	0	0		2478	269
14910001	14920000	1433	0	1433		4082	266
14920001	14930000	4050	0	4050		2941	264
14930001	14940000	2144	0	2144		4120	274
14940001	14950000	1556	260	1816		3105	261
14950001	14960000	1180	0	1180		2823	251
14960001	14970000	0	0	0		3993	272
14970001	14980000	675	131	806		4994	265
14980001	14990000	0	0	0		3502	261
14990001	15000000	1108	152	1260		2438	260
15000001	15010000	5427	0	5427		4235	258
15010001	15020000	1280	146	1426		2959	262
15020001	15030000	0	0	0		3220	270
15030001	15040000	1259	0	1259		4526	272
15040001	15050000	4197	0	4197		4757	271
15050001	15060000	3771	0	3771		2406	268
15060001	15070000	4016	0	4016		4175	269
15070001	15080000	6969	0	6969		5281	268
15080001	15090000	2704	0	2704		3534	271
15090001	15100000	1321	161	1482		4849	271
15100001	15110000	752	0	752		3709	259
15110001	15120000	492	0	492		3780	254
15120001	15130000	0	0	0		4167	270
15130001	15140000	1292	0	1292		3104	267
15140001	15150000	3233	0	3233		3119	249
15150001	15160000	6791	137	6928		5537	263
15160001	15170000	6055	134	6189		2696	244
15170001	15180000	1153	0	1153		5465	274
15180001	15190000	6285	0	6285		3935	273
15190001	15200000	2122	259	2381		4379	256
15200001	15210000	908	155	1063		4751	267
15210001	15220000	4540	132	4672		3363	265
15220001	15230000	1988	0	1988		4728	266
15230001	15240000	291	0	291		4119	273
15240001	15250000	2689	0	2689		3695	270
15250001	15260000	860	144	1004		3610	251
15260001	15270000	1208	143	1351		3564	271
15270001	15280000	501	139	640		4523	273
15280001	15290000	7186	136	7322		5126	263
15290001	15300000	4252	0	4252		3417	272
15300001	15310000	5785	248	6033		3198	237
15310001	15320000	872	0	872		3375	263
15320001	15330000	0	0	0		2652	254
15330001	15340000	0	0	0		5275	268
15340001	15350000	2133	0	2133		3984	271
15350001	15360000	0	0	0		3415	229
15360001	15370000	0	0	0		4384	259
15370001	15380000	0	0	0		4080	263
15380001	15390000	0	0	0		5256	266
15390001	15400000	0	0	0		5423	253
15400001	15410000	0	0	0		4700	223
15410001	15420000	4841	0	4841		3356	185
15420001	15430000	2866	135	3001		4116	272
15430001	15440000	3716	249	3965		4307	269
15440001	15450000	5842	0	5842		3121	270
15450001	15460000	4461	0	4461		4600	249
15460001	15470000	1570	0	1570		4048	263
15470001	15480000	0	0	0		3399	263
15480001	15490000	2346	139	2485		3031	271
15490001	15500000	7106	0	7106		3511	270
15500001	15510000	4973	0	4973		3082	265
15510001	15520000	6063	0	6063		3727	273
15520001	15530000	6869	150	7019		7625	268
15530001	15540000	7013	138	7151		4254	254
15540001	15550000	8029	0	8029		3806	264
15550001	15560000	6736	0	6736		4067	264
15560001	15570000	6456	0	6456		3726	271
15570001	15580000	7958	0	7958		3173	265
15580001	15590000	4743	0	4743		2307	246
15590001	15600000	4903	248	5151		3484	267
15600001	15610000	1629	134	1763		2304	264
15610001	15620000	3474	133	3607		4067	262
15620001	15630000	5454	0	5454		3696	230
15630001	15640000	4305	0	4305		5735	267
15640001	15650000	2741	138	2879		3734	227
15650001	15660000	5490	0	5490		3619	271
15660001	15670000	6250	0	6250		4385	269
15670001	15680000	5194	0	5194		4677	273
15680001	15690000	4147	136	4283		5009	270
15690001	15700000	4905	0	4905		4587	271
15700001	15710000	6065	261	6326		3159	262
15710001	15720000	6501	0	6501		2815	273
15720001	15730000	2873	246	3119		3116	265
15730001	15740000	5131	244	5375		2842	244
15740001	15750000	4218	360	4578		3732	268
15750001	15760000	6909	0	6909		5168	260
15760001	15770000	4522	150	4672		4391	271
15770001	15780000	5144	0	5144		2468	267
15780001	15790000	3629	0	3629		3532	273
15790001	15800000	4827	137	4964		2893	266
15800001	15810000	5959	131	6090		3729	253
15810001	15820000	4882	138	5020		3705	263
15820001	15830000	3928	155	4083		4541	266
15830001	15840000	676	285	961		3768	265
15840001	15850000	1203	0	1203		2795	267
15850001	15860000	5508	241	5749		3007	233
15860001	15870000	5338	0	5338		2079	259
15870001	15880000	5144	135	5279		4453	262
15880001	15890000	3474	0	3474		3996	246
15890001	15900000	3356	141	3497		4758	219
15900001	15910000	4077	245	4322		4612	209
15910001	15920000	6065	0	6065		4361	262
15920001	15930000	2311	0	2311		2520	262
15930001	15940000	3610	0	3610		3217	194
15940001	15950000	3705	0	3705		3422	255
15950001	15960000	6529	0	6529		2667	245
15960001	15970000	4949	143	5092		4552	255
15970001	15980000	5615	0	5615		2945	270
15980001	15990000	1769	248	2017		4206	263
15990001	16000000	4542	152	4694		3042	261
16000001	16010000	5539	0	5539		3747	269
16010001	16020000	1497	0	1497		3744	272
16020001	16030000	3560	0	3560		2354	226
16030001	16040000	5229	372	5601		2334	263
16040001	16050000	5781	0	5781		3863	269
16050001	16060000	3992	0	3992		3917	267
16060001	16070000	2737	250	2987		4824	276
16070001	16080000	3846	252	4098		3469	266
16080001	16090000	6202	151	6353		2597	268
16090001	16100000	7566	0	7566		3650	263
16100001	16110000	4262	0	4262		3712	221
16110001	16120000	4376	136	4512		3739	259
16120001	16130000	5312	0	5312		4043	273
16130001	16140000	3582	0	3582		3151	259
16140001	16150000	4189	0	4189		2754	269
16150001	16160000	3825	0	3825		5044	259
16160001	16170000	3961	0	3961		4445	272
16170001	16180000	4373	0	4373		4242	270
16180001	16190000	3224	137	3361		3246	261
16190001	16200000	6327	0	6327		3264	259
16200001	16210000	4371	135	4506		2914	272
16210001	16220000	4028	136	4164		4269	265
16220001	16230000	1060	156	1216		4093	266
16230001	16240000	5033	147	5180		5050	267
16240001	16250000	3872	0	3872		3674	272
16250001	16260000	3786	0	3786		3114	256
16260001	16270000	3318	246	3564		3051	241
16270001	16280000	4631	0	4631		3617	256
16280001	16290000	5402	135	5537		3775	248
16290001	16300000	2143	152	2295		4224	269
16300001	16310000	1568	145	1713		2873	255
16310001	16320000	6263	0	6263		3525	263
16320001	16330000	4551	0	4551		1542	242
16330001	16340000	4306	134	4440		4240	270
16340001	16350000	2466	0	2466		5155	266
16350001	16360000	4887	159	5046		4399	271
16360001	16370000	4397	136	4533		3669	267
16370001	16380000	4725	136	4861		3176	268
16380001	16390000	5344	0	5344		3521	259
16390001	16400000	4992	136	5128		3083	263
16400001	16410000	3156	0	3156		3154	270
16410001	16420000	3978	131	4109		4455	269
16420001	16430000	3091	135	3226		5482	263
16430001	16440000	3120	0	3120		2536	260
16440001	16450000	3782	147	3929		4211	272
16450001	16460000	3654	135	3789		5324	268
16460001	16470000	1830	267	2097		4599	263
16470001	16480000	4252	0	4252		1907	268
16480001	16490000	5871	0	5871		3418	272
16490001	16500000	6842	0	6842		3531	263
16500001	16510000	5846	150	5996		1389	189
16510001	16520000	7047	12	7059		4983	268
16520001	16530000	2162	94	2256		5217	271
16530001	16540000	5390	0	5390		4804	271
16540001	16550000	3270	145	3415		2899	271
16550001	16560000	4065	136	4201		2528	234
16560001	16570000	4439	0	4439		3715	263
16570001	16580000	5471	131	5602		3721	267
16580001	16590000	6297	0	6297		3830	271
16590001	16600000	3388	0	3388		4058	261
16600001	16610000	4908	372	5280		2771	263
16610001	16620000	3840	133	3973		4093	270
16620001	16630000	6260	0	6260		3241	271
16630001	16640000	7169	0	7169		4870	274
16640001	16650000	4432	136	4568		4485	273
16650001	16660000	3780	0	3780		3033	256
16660001	16670000	5331	0	5331		2707	270
16670001	16680000	5457	0	5457		3123	267
16680001	16690000	5506	356	5862		0	73
16690001	16700000	2259	0	2259		2472	127
16700001	16710000	2605	143	2748		4480	264
16710001	16720000	3598	139	3737		3866	261
16720001	16730000	4329	133	4462		2333	241
16730001	16740000	4589	265	4854		5302	240
16740001	16750000	5552	0	5552		3816	269
16750001	16760000	3592	0	3592		3560	268
16760001	16770000	3979	250	4229		4008	264
16770001	16780000	1975	0	1975		4366	274
16780001	16790000	5237	0	5237		4622	266
16790001	16800000	4774	0	4774		3882	263
16800001	16810000	4607	0	4607		3361	267
16810001	16820000	5401	0	5401		3781	272
16820001	16830000	2846	0	2846		5379	273
16830001	16840000	2831	273	3104		5166	267
16840001	16850000	4133	0	4133		5646	276
16850001	16860000	4933	0	4933		4871	275
16860001	16870000	4432	0	4432		4003	269
16870001	16880000	5228	152	5380		4485	247
16880001	16890000	4335	133	4468		3034	259
16890001	16900000	3603	15	3618		3653	262
16900001	16910000	2863	222	3085		2730	265
16910001	16920000	3485	0	3485		3240	270
16920001	16930000	2390	0	2390		4120	271
16930001	16940000	1475	464	1939		5236	275
16940001	16950000	6155	0	6155		2701	267
16950001	16960000	6486	0	6486		4641	269
16960001	16970000	2637	134	2771		3494	272
16970001	16980000	4162	240	4402		3836	270
16980001	16990000	4810	0	4810		2945	260
16990001	17000000	3644	254	3898		3610	263
17000001	17010000	5250	0	5250		3055	261
17010001	17020000	2685	131	2816		3695	270
17020001	17030000	3504	474	3978		4155	255
17030001	17040000	7019	0	7019		4159	239
17040001	17050000	7377	0	7377		3501	237
17050001	17060000	4057	0	4057		4240	257
17060001	17070000	4042	138	4180		3844	261
17070001	17080000	4375	0	4375		2645	258
17080001	17090000	4204	159	4363		3385	263
17090001	17100000	3200	238	3438		4752	269
17100001	17110000	4596	267	4863		4180	268
17110001	17120000	3929	104	4033		3743	268
17120001	17130000	3973	0	3973		3905	262
17130001	17140000	3531	0	3531		5537	273
17140001	17150000	3038	0	3038		4836	277
17150001	17160000	2591	240	2831		3469	264
17160001	17170000	2865	244	3109		3634	270
17170001	17180000	3019	246	3265		3630	272
17180001	17190000	2252	139	2391		3383	267
17190001	17200000	2659	0	2659		4738	274
17200001	17210000	4495	131	4626		5416	276
17210001	17220000	3148	267	3415		4968	270
17220001	17230000	3962	242	4204		5251	268
17230001	17240000	2889	262	3151		3775	267
17240001	17250000	3293	134	3427		3342	258
17250001	17260000	5936	153	6089		2984	256
17260001	17270000	5541	0	5541		2368	263
17270001	17280000	4915	250	5165		4354	270
17280001	17290000	2796	256	3052		3947	274
17290001	17300000	3173	0	3173		4725	271
17300001	17310000	4558	135	4693		3653	268
17310001	17320000	4033	0	4033		5642	270
17320001	17330000	3540	0	3540		4453	265
17330001	17340000	1860	0	1860		3239	266
17340001	17350000	5362	0	5362		4251	267
17350001	17360000	4737	0	4737		4375	261
17360001	17370000	2871	143	3014		4905	273
17370001	17380000	2575	135	2710		1337	252
17380001	17390000	4134	0	4134		5510	268
17390001	17400000	4450	0	4450		3718	270
17400001	17410000	5319	131	5450		3920	273
17410001	17420000	3715	230	3945		4204	269
17420001	17430000	3538	9	3547		4126	271
17430001	17440000	4520	159	4679		3989	272
17440001	17450000	3800	131	3931		6443	275
17450001	17460000	5663	139	5802		5330	274
17460001	17470000	3785	137	3922		5146	273
17470001	17480000	2123	245	2368		3621	264
17480001	17490000	2735	250	2985		4937	272
17490001	17500000	4230	139	4369		4266	273
17500001	17510000	3555	0	3555		2729	227
17510001	17520000	5756	0	5756		3218	267
17520001	17530000	5572	0	5572		4655	275
17530001	17540000	6251	131	6382		4291	235
17540001	17550000	3364	140	3504		3804	271
17550001	17560000	3618	0	3618		3009	274
17560001	17570000	2910	136	3046		4807	267
17570001	17580000	3903	0	3903		2091	271
17580001	17590000	4129	0	4129		4808	277
17590001	17600000	4412	247	4659		2645	261
17600001	17610000	5101	0	5101		3263	265
17610001	17620000	4352	259	4611		2011	260
17620001	17630000	5569	140	5709		2262	258
17630001	17640000	2374	0	2374		4102	270
17640001	17650000	5689	133	5822		3160	265
17650001	17660000	3298	136	3434		4794	270
17660001	17670000	3591	354	3945		3480	254
17670001	17680000	5282	144	5426		4413	267
17680001	17690000	3682	0	3682		3294	238
17690001	17700000	4167	137	4304		2655	262
17700001	17710000	2276	146	2422		3362	271
17710001	17720000	3367	152	3519		3716	265
17720001	17730000	3676	141	3817		4526	269
17730001	17740000	3500	0	3500		4131	264
17740001	17750000	5067	132	5199		4147	271
17750001	17760000	4813	132	4945		4862	270
17760001	17770000	2683	251	2934		2552	262
17770001	17780000	5503	0	5503		3428	243
17780001	17790000	5229	0	5229		2937	261
17790001	17800000	3447	245	3692		3407	262
17800001	17810000	3976	0	3976		5130	268
17810001	17820000	3166	0	3166		5072	273
17820001	17830000	4060	154	4214		3580	247
17830001	17840000	4357	0	4357		160	42
17840001	17850000	3591	0	3591		0	42
17850001	17860000	2954	135	3089		482	39
17860001	17870000	3275	0	3275		1269	73
17870001	17880000	4740	0	4740		4177	266
17880001	17890000	2335	241	2576		3554	263
17890001	17900000	4329	381	4710		2005	261
17900001	17910000	4062	137	4199		6069	274
17910001	17920000	3004	248	3252		4586	266
17920001	17930000	4714	481	5195		4718	261
17930001	17940000	2788	358	3146		3759	267
17940001	17950000	4464	244	4708		1724	258
17950001	17960000	4781	244	5025		4334	259
17960001	17970000	3977	134	4111		3660	258
17970001	17980000	3655	0	3655		5729	272
17980001	17990000	3710	243	3953		3403	262
17990001	18000000	3903	248	4151		3102	263
18000001	18010000	4411	0	4411		2580	258
18010001	18020000	2084	0	2084		6130	271
18020001	18030000	3429	0	3429		3509	271
18030001	18040000	3409	136	3545		5503	263
18040001	18050000	3106	0	3106		4427	272
18050001	18060000	3093	381	3474		2653	274
18060001	18070000	4899	140	5039		3803	264
18070001	18080000	3701	142	3843		3959	268
18080001	18090000	4373	0	4373		2148	151
18090001	18100000	3562	133	3695		3384	264
18100001	18110000	4834	0	4834		3684	267
18110001	18120000	3602	247	3849		5007	273
18120001	18130000	2094	0	2094		3978	273
18130001	18140000	2758	142	2900		5288	273
18140001	18150000	5446	0	5446		3227	256
18150001	18160000	5448	131	5579		4233	276
18160001	18170000	5586	0	5586		5432	261
18170001	18180000	3896	135	4031		3718	262
18180001	18190000	1189	135	1324		3448	266
18190001	18200000	2817	141	2958		4835	267
18200001	18210000	2171	367	2538		3205	267
18210001	18220000	3517	0	3517		2930	263
18220001	18230000	4717	0	4717		2280	271
18230001	18240000	3743	246	3989		1605	260
18240001	18250000	2715	0	2715		3754	249
18250001	18260000	6124	131	6255		4038	267
18260001	18270000	4594	238	4832		2425	262
18270001	18280000	5417	0	5417		3866	268
18280001	18290000	3386	137	3523		3679	264
18290001	18300000	2169	0	2169		2797	266
18300001	18310000	3168	0	3168		4490	262
18310001	18320000	5434	0	5434		2040	246
18320001	18330000	2778	141	2919		5233	271
18330001	18340000	4235	135	4370		4095	251
18340001	18350000	2478	0	2478		3575	201
18350001	18360000	3950	132	4082		5176	189
18360001	18370000	2670	271	2941		1305	56
18370001	18380000	4120	0	4120		0	0
18380001	18390000	2852	253	3105		269	9
18390001	18400000	2823	0	2823		5303	1
18400001	18410000	3861	132	3993		428	20
18410001	18420000	4853	141	4994		3572	261
18420001	18430000	3128	374	3502		3710	270
18430001	18440000	2438	0	2438		4150	272
18440001	18450000	3977	258	4235		2951	266
18450001	18460000	2825	134	2959		4050	271
18460001	18470000	3080	140	3220		2959	269
18470001	18480000	4269	257	4526		2506	253
18480001	18490000	4614	143	4757		4032	270
18490001	18500000	2406	0	2406		3948	267
18500001	18510000	4041	134	4175		3339	257
18510001	18520000	5281	0	5281		3191	263
18520001	18530000	3399	135	3534		2004	266
18530001	18540000	4849	0	4849		3008	264
18540001	18550000	3709	0	3709		5370	276
18550001	18560000	3780	0	3780		3094	253
18560001	18570000	4167	0	4167		2895	265
18570001	18580000	2972	132	3104		4228	272
18580001	18590000	2856	263	3119		6272	266
18590001	18600000	5179	358	5537		3034	273
18600001	18610000	2452	244	2696		3207	269
18610001	18620000	5465	0	5465		5257	272
18620001	18630000	3800	135	3935		3339	238
18630001	18640000	4379	0	4379		4009	270
18640001	18650000	4751	0	4751		3129	258
18650001	18660000	3111	252	3363		2238	267
18660001	18670000	4728	0	4728		5545	248
18670001	18680000	3978	141	4119		2498	259
18680001	18690000	3337	358	3695		1679	260
18690001	18700000	3610	0	3610		2158	262
18700001	18710000	3317	247	3564		4537	272
18710001	18720000	4168	355	4523		4893	261
18720001	18730000	5126	0	5126		4601	252
18730001	18740000	3417	0	3417		3191	270
18740001	18750000	2948	250	3198		2205	260
18750001	18760000	3241	134	3375		3468	266
18760001	18770000	2284	368	2652		3401	265
18770001	18780000	5275	0	5275		4008	272
18780001	18790000	3984	0	3984		3609	268
18790001	18800000	3167	248	3415		5578	266
18800001	18810000	4384	0	4384		4625	269
18810001	18820000	3924	156	4080		3805	265
18820001	18830000	5256	0	5256		3529	273
18830001	18840000	5179	244	5423		3988	268
18840001	18850000	4338	362	4700		4786	264
18850001	18860000	3223	133	3356		3792	268
18860001	18870000	4116	0	4116		5455	266
18870001	18880000	3922	385	4307		3838	271
18880001	18890000	3121	0	3121		3004	272
18890001	18900000	4446	154	4600		3639	266
18900001	18910000	4048	0	4048		4867	276
18910001	18920000	3264	135	3399		3672	271
18920001	18930000	3031	0	3031		5350	271
18930001	18940000	3511	0	3511		2551	267
18940001	18950000	2842	240	3082		5523	272
18950001	18960000	3727	0	3727		1945	263
18960001	18970000	7625	0	7625		2620	267
18970001	18980000	4113	141	4254		2477	263
18980001	18990000	3806	0	3806		3593	261
18990001	19000000	3812	255	4067		4888	272
19000001	19010000	3593	133	3726		3516	267
19010001	19020000	3013	160	3173		2509	229
19020001	19030000	2166	141	2307		3158	271
19030001	19040000	3352	132	3484		4221	270
19040001	19050000	1845	459	2304		5576	269
19050001	19060000	4067	0	4067		3831	263
19060001	19070000	3560	136	3696		2845	251
19070001	19080000	5602	133	5735		4077	263
19080001	19090000	3600	134	3734		3770	264
19090001	19100000	3619	0	3619		3352	270
19100001	19110000	4251	134	4385		3693	262
19110001	19120000	4434	243	4677		6196	267
19120001	19130000	4641	368	5009		5265	266
19130001	19140000	4587	0	4587		3641	264
19140001	19150000	3024	135	3159		3205	271
19150001	19160000	2815	0	2815		3059	260
19160001	19170000	2966	150	3116		3677	248
19170001	19180000	2842	0	2842		4426	225
19180001	19190000	3269	463	3732		3028	230
19190001	19200000	4929	239	5168		3003	270
19200001	19210000	4391	0	4391		3767	276
19210001	19220000	2217	251	2468		5455	273
19220001	19230000	3393	139	3532		4692	272
19230001	19240000	2653	240	2893		4654	258
19240001	19250000	3729	0	3729		5738	265
19250001	19260000	3705	0	3705		4281	269
19260001	19270000	4408	133	4541		5026	275
19270001	19280000	3520	248	3768		1817	260
19280001	19290000	2664	131	2795		2847	273
19290001	19300000	3007	0	3007		3307	266
19300001	19310000	2079	0	2079		4050	262
19310001	19320000	4309	144	4453		2440	266
19320001	19330000	3863	133	3996		2305	257
19330001	19340000	4758	0	4758		4905	246
19340001	19350000	4472	140	4612		3610	268
19350001	19360000	4108	253	4361		3753	271
19360001	19370000	2271	249	2520		2284	271
19370001	19380000	3084	133	3217		3822	268
19380001	19390000	3286	136	3422		2298	262
19390001	19400000	2300	367	2667		2905	262
19400001	19410000	4419	133	4552		2489	265
19410001	19420000	2808	137	2945		5090	258
19420001	19430000	3833	373	4206		3816	267
19430001	19440000	2687	355	3042		2903	250
19440001	19450000	3493	254	3747		2701	258
19450001	19460000	3744	0	3744		2907	270
19460001	19470000	2354	0	2354		3497	272
19470001	19480000	2334	0	2334		2501	276
19480001	19490000	3724	139	3863		4040	272
19490001	19500000	3917	0	3917		3675	256
19500001	19510000	4824	0	4824		5299	259
19510001	19520000	3221	248	3469		4166	272
19520001	19530000	2464	133	2597		4219	274
19530001	19540000	3516	134	3650		4199	265
19540001	19550000	3712	0	3712		4066	258
19550001	19560000	3739	0	3739		4140	234
19560001	19570000	4043	0	4043		4301	270
19570001	19580000	3151	0	3151		3589	270
19580001	19590000	2754	0	2754		2293	262
19590001	19600000	5044	0	5044		3476	270
19600001	19610000	4445	0	4445		4364	261
19610001	19620000	4107	135	4242		3484	272
19620001	19630000	2997	249	3246		3473	257
19630001	19640000	3264	0	3264		2124	264
19640001	19650000	2675	239	2914		3592	268
19650001	19660000	4269	0	4269		2452	258
19660001	19670000	4093	0	4093		2774	263
19670001	19680000	4916	134	5050		4336	268
19680001	19690000	3543	131	3674		3539	257
19690001	19700000	3114	0	3114		3430	262
19700001	19710000	3051	0	3051		4047	266
19710001	19720000	3617	0	3617		3776	263
19720001	19730000	3639	136	3775		2492	261
19730001	19740000	4090	134	4224		3256	250
19740001	19750000	2734	139	2873		5100	271
19750001	19760000	3137	388	3525		2866	261
19760001	19770000	1397	145	1542		5552	271
19770001	19780000	4085	155	4240		3238	235
19780001	19790000	5019	136	5155		3815	264
19790001	19800000	4399	0	4399		4488	266
19800001	19810000	3669	0	3669		2233	222
19810001	19820000	3024	152	3176		2519	265
19820001	19830000	3377	144	3521		4521	275
19830001	19840000	3083	0	3083		4106	268
19840001	19850000	3022	132	3154		3376	264
19850001	19860000	4317	138	4455		2903	248
19860001	19870000	5482	0	5482		2662	248
19870001	19880000	2292	244	2536		5560	269
19880001	19890000	4211	0	4211		4211	264
19890001	19900000	5324	0	5324		4050	266
19900001	19910000	4455	144	4599		3009	264
19910001	19920000	1806	101	1907		4781	272
19920001	19930000	3279	139	3418		2149	258
19930001	19940000	3531	0	3531		3412	266
19940001	19950000	1389	0	1389		3371	251
19950001	19960000	4983	0	4983		1952	252
19960001	19970000	5083	134	5217		3746	271
19970001	19980000	4804	0	4804		3055	192
[truncated: 1,044 more rows]

## Sheet: Chr_2
Additional table 7B: Nucleosome coverage at the Chromosome number 2 of A. thaliana
Section of the chromosome in bases		bases covered by fuzzy nucleosomes	bases covered by distinct nucleosomes	Total bases covered by nucleosomes		Flanking Region	Number of probes in the region	Correlation	Centromeric and Pericentromeric regions	Number of probes in the region	Correlation
1	10000	4915	245	5160		5160	238	0.222469	4145	175	0.151021
10001	20000	5860	0	5860		5860	184		2346	130
20001	30000	4027	0	4027		4027	140		5666	188
30001	40000	4544	0	4544		4544	167		6485	224
40001	50000	2300	137	2437		2437	119		5521	255
50001	60000	5359	0	5359		5359	157		5863	230
60001	70000	2122	133	2255		2255	118		5928	220
70001	80000	5319	0	5319		5319	266		6654	264
80001	90000	3839	134	3973		3973	276		3711	252
90001	100000	4008	142	4150		4150	271		7178	264
100001	110000	4025	0	4025		4025	267		5116	262
110001	120000	4246	0	4246		4246	257		4965	251
120001	130000	4523	239	4762		4762	266		6685	237
130001	140000	4145	250	4395		4395	257		4687	270
140001	150000	4851	142	4993		4993	272		6195	236
150001	160000	5207	0	5207		5207	267		7605	266
160001	170000	4620	0	4620		4620	270		8033	265
170001	180000	4565	131	4696		4696	267		6475	254
180001	190000	4345	0	4345		4345	263		6382	267
190001	200000	3848	0	3848		3848	268		4540	268
200001	210000	4555	287	4842		4842	261		6512	235
210001	220000	3586	62	3648		3648	274		6401	246
220001	230000	4971	0	4971		4971	269		8536	247
230001	240000	4637	137	4774		4774	272		6253	257
240001	250000	7007	0	7007		7007	261		4663	266
250001	260000	3051	145	3196		3196	263		6767	271
260001	270000	3483	138	3621		3621	267		4517	251
270001	280000	5200	132	5332		5332	273		3729	268
280001	290000	4331	0	4331		4331	265		4602	268
290001	300000	3340	349	3689		3689	258		5695	264
300001	310000	3808	0	3808		3808	266		5022	259
310001	320000	3944	161	4105		4105	268		4493	231
320001	330000	4845	131	4976		4976	272		8169	272
330001	340000	5293	0	5293		5293	267		6156	257
340001	350000	5131	0	5131		5131	266		4559	264
350001	360000	4130	136	4266		4266	267		7049	267
360001	370000	4098	0	4098		4098	269		4103	165
370001	380000	5326	0	5326		5326	266		5143	207
380001	390000	3258	139	3397		3397	261		5356	265
390001	400000	2746	138	2884		2884	229		4513	272
400001	410000	2569	369	2938		2938	262		4942	270
410001	420000	2431	275	2706		2706	269		7715	267
420001	430000	3206	0	3206		3206	264		6326	266
430001	440000	2064	132	2196		2196	266		7194	267
440001	450000	4921	246	5167		5167	269		5667	255
450001	460000	3972	478	4450		4450	267		5905	251
460001	470000	2995	151	3146		3146	261		5475	250
470001	480000	4175	144	4319		4319	263		7018	276
480001	490000	4214	0	4214		4214	268		5140	257
490001	500000	3869	140	4009		4009	269		5485	257
500001	510000	3863	270	4133		4133	222		4786	269
510001	520000	2821	138	2959		2959	255		4143	263
520001	530000	4384	0	4384		4384	271		6359	264
530001	540000	3583	346	3929		3929	269		5339	261
540001	550000	4010	0	4010		4010	224		3630	189
550001	560000	4031	131	4162		4162	273		3810	272
560001	570000	3761	265	4026		4026	229		5207	254
570001	580000	2807	132	2939		2939	151		5561	188
580001	590000	4998	0	4998		4998	230		6439	260
590001	600000	4605	132	4737		4737	271		539	271
600001	610000	4707	0	4707		4707	269		981	271
610001	620000	3250	358	3608		3608	269		0	273
620001	630000	4521	0	4521		4521	264		301	269
630001	640000	5069	133	5202		5202	266		241	173
640001	650000	3807	137	3944		3944	261		0	229
650001	660000	4152	0	4152		4152	262		0	272
660001	670000	5631	0	5631		5631	268		245	261
670001	680000	4664	262	4926		4926	261		133	275
680001	690000	3700	243	3943		3943	260		0	269
690001	700000	4362	244	4606		4606	274		307	276
700001	710000	3855	0	3855		3855	233		0	267
710001	720000	5580	0	5580		5580	252		945	269
720001	730000	4218	0	4218		4218	245		0	246
730001	740000	3523	0	3523		3523	225		0	224
740001	750000	4482	0	4482		4482	255		0	264
750001	760000	5519	0	5519		5519	273		0	202
760001	770000	5946	0	5946		5946	259		0	270
770001	780000	3370	139	3509		3509	275		0	263
780001	790000	4516	0	4516		4516	267		0	273
790001	800000	4672	146	4818		4818	258		0	273
800001	810000	3537	0	3537		3537	268		0	264
810001	820000	4190	134	4324		4324	260		0	272
820001	830000	5081	132	5213		5213	261		0	263
830001	840000	2919	134	3053		3053	260		0	271
840001	850000	4304	131	4435		4435	260		0	255
850001	860000	3584	0	3584		3584	267		0	80
860001	870000	5616	0	5616		5616	269		4570	260
870001	880000	4496	0	4496		4496	247		6122	264
880001	890000	5001	0	5001		5001	256		5944	260
890001	900000	1800	132	1932		1932	137		6143	263
900001	910000	4933	137	5070		5070	269		5206	241
910001	920000	3325	0	3325		3325	186		7985	255
920001	930000	5370	0	5370		5370	262		6873	245
930001	940000	2882	137	3019		3019	268		5504	210
940001	950000	4904	241	5145		5145	274		5369	245
950001	960000	5830	0	5830		5830	273		4751	195
960001	970000	5135	0	5135		5135	263		4226	184
970001	980000	3674	0	3674		3674	263		3184	103
980001	990000	3591	153	3744		3744	264		4191	139
990001	1000000	3120	478	3598		3598	256		7937	241
1000001	1010000	2675	254	2929		2929	232		5149	264
1010001	1020000	4572	250	4822		4822	263		6430	265
1020001	1030000	3149	62	3211		3211	264		5710	259
1030001	1040000	3803	63	3866		3866	256		7496	257
1040001	1050000	5081	0	5081		5081	257		5206	202
1050001	1060000	4937	0	4937		4937	266		6018	221
1060001	1070000	4270	131	4401		4401	266		5576	228
1070001	1080000	5740	0	5740		5740	259		7546	254
1080001	1090000	3849	146	3995		3995	248		6510	252
1090001	1100000	4449	132	4581		4581	257		3938	270
1100001	1110000	4687	134	4821		4821	270		7556	247
1110001	1120000	4252	0	4252		4252	267		7953	209
1120001	1130000	2685	357	3042		3042	264		4498	224
1130001	1140000	4919	0	4919		4919	269		5227	247
1140001	1150000	2600	133	2733		2733	263		4135	242
1150001	1160000	3714	0	3714		3714	266		5254	267
1160001	1170000	4049	0	4049		4049	269		5795	254
1170001	1180000	4936	0	4936		4936	259		6521	251
1180001	1190000	4040	140	4180		4180	269		7194	244
1190001	1200000	5193	0	5193		5193	261		6757	251
1200001	1210000	4887	0	4887		4887	247		6757	239
1210001	1220000	4366	139	4505		4505	251		7219	223
1220001	1230000	3109	139	3248		3248	244		6891	232
1230001	1240000	4403	0	4403		4403	261		7854	224
1240001	1250000	4912	0	4912		4912	243		7556	269
1250001	1260000	4163	0	4163		4163	252		6738	258
1260001	1270000	6271	141	6412		6412	260		6806	269
1270001	1280000	4777	267	5044		5044	262		6432	260
1280001	1290000	3442	239	3681		3681	259		4495	266
1290001	1300000	4239	0	4239		4239	267		4785	239
1300001	1310000	5050	135	5185		5185	264		4247	175
1310001	1320000	4686	249	4935		4935	262		4611	201
1320001	1330000	4880	246	5126		5126	246		8397	240
1330001	1340000	2807	249	3056		3056	267		6894	258
1340001	1350000	3901	0	3901		3901	232		5929	254
1350001	1360000	5438	137	5575		5575	252		5245	244
1360001	1370000	5707	238	5945		5945	246		5727	268
1370001	1380000	4929	0	4929		4929	237		4852	228
1380001	1390000	3938	0	3938		3938	245		5814	211
1390001	1400000	3139	131	3270		3270	195		5275	228
1400001	1410000	4786	131	4917		4917	263		6482	259
1410001	1420000	4565	0	4565		4565	260		4688	265
1420001	1430000	4661	0	4661		4661	258		4604	260
1430001	1440000	4894	0	4894		4894	234		4052	226
1440001	1450000	4108	0	4108		4108	266		5871	242
1450001	1460000	3485	154	3639		3639	252		4937	244
1460001	1470000	3447	276	3723		3723	243		6758	272
1470001	1480000	4995	135	5130		5130	270		5982	261
1480001	1490000	6025	265	6290		6290	270		7115	266
1490001	1500000	4767	246	5013		5013	271		5696	257
1500001	1510000	3503	0	3503		3503	227		6572	262
1510001	1520000	5950	0	5950		5950	258		4913	162
1520001	1530000	3387	0	3387		3387	264		6958	240
1530001	1540000	4198	252	4450		4450	263		6010	211
1540001	1550000	5574	146	5720		5720	260		6022	199
1550001	1560000	4205	0	4205		4205	262		6943	235
1560001	1570000	3710	137	3847		3847	268		5290	219
1570001	1580000	4987	0	4987		4987	256		5987	239
1580001	1590000	1870	244	2114		2114	264		3509	201
1590001	1600000	3585	0	3585		3585	263		3311	177
1600001	1610000	3868	0	3868		3868	249		5295	252
1610001	1620000	2735	140	2875		2875	229		5118	243
1620001	1630000	3160	0	3160		3160	256		4928	251
1630001	1640000	2069	148	2217		2217	161		6865	246
1640001	1650000	3160	0	3160		3160	262		6961	249
1650001	1660000	3444	386	3830		3830	254		4817	239
1660001	1670000	6401	0	6401		6401	264		3995	262
1670001	1680000	4200	0	4200		4200	232		7020	250
1680001	1690000	2801	0	2801		2801	260		5284	260
1690001	1700000	4780	0	4780		4780	269		4597	262
1700001	1710000	5158	0	5158		5158	270		3734	195
1710001	1720000	4928	0	4928		4928	260		8065	267
1720001	1730000	6061	244	6305		6305	266		4499	244
1730001	1740000	4922	0	4922		4922	255		7302	243
1740001	1750000	1866	143	2009		2009	125		6396	203
1750001	1760000	2578	0	2578		2578	126		7605	233
1760001	1770000	5615	284	5899		5899	255		5842	267
1770001	1780000	4509	148	4657		4657	263		3885	257
1780001	1790000	7806	0	7806		7806	261		5232	265
1790001	1800000	5373	132	5505		5505	265		3162	266
1800001	1810000	5025	0	5025		5025	255		3200	263
1810001	1820000	5179	138	5317		5317	266		7774	257
1820001	1830000	4934	0	4934		4934	248		4313	252
1830001	1840000	6427	0	6427		6427	271		5899	274
1840001	1850000	4491	142	4633		4633	262		9227	248
1850001	1860000	5067	0	5067		5067	264		4365	262
1860001	1870000	3650	0	3650		3650	245		5598	220
1870001	1880000	5580	134	5714		5714	271		5571	243
1880001	1890000	5628	0	5628		5628	227		6732	260
1890001	1900000	4434	0	4434		4434	235		4658	256
1900001	1910000	5366	0	5366		5366	241		5523	244
1910001	1920000	2908	133	3041		3041	162		4609	175
1920001	1930000	4360	247	4607		4607	268		7124	240
1930001	1940000	4281	0	4281		4281	266		7081	255
1940001	1950000	6263	0	6263		6263	252		7493	259
1950001	1960000	4915	0	4915		4915	265		4088	213
1960001	1970000	3274	131	3405		3405	255		5894	246
1970001	1980000	4704	0	4704		4704	263		5147	269
1980001	1990000	3947	0	3947		3947	264		6161	221
1990001	2000000	4604	0	4604		4604	242		4755	218
2000001	2010000	4931	0	4931		4931	201		4382	262
2010001	2020000	4061	131	4192		4192	258		4990	268
2020001	2030000	5431	141	5572		5572	253		7392	260
2030001	2040000	4812	0	4812		4812	265		6174	267
2040001	2050000	3485	0	3485		3485	151		5402	183
2050001	2060000	4087	0	4087		4087	204		6685	265
2060001	2070000	3094	134	3228		3228	248		7587	241
2070001	2080000	5824	0	5824		5824	268		7339	261
2080001	2090000	3839	0	3839		3839	247		6282	256
2090001	2100000	5912	140	6052		6052	266		6479	250
2100001	2110000	5243	0	5243		5243	269		5023	255
2110001	2120000	5656	0	5656		5656	268		2827	261
2120001	2130000	6922	0	6922		6922	268		6010	249
2130001	2140000	2241	245	2486		2486	249		4782	265
2140001	2150000	5848	141	5989		5989	264		4494	252
2150001	2160000	4485	253	4738		4738	212		5367	268
2160001	2170000	6336	131	6467		6467	255		8029	268
2170001	2180000	3077	0	3077		3077	254		6296	270
2180001	2190000	5272	111	5383		5383	268		4790	260
2190001	2200000	5484	31	5515		5515	260		5914	236
2200001	2210000	4832	131	4963		4963	273		7360	262
2210001	2220000	5056	141	5197		5197	254		6182	249
2220001	2230000	6353	278	6631		6631	258		1254	92
2230001	2240000	4944	251	5195		5195	261		853	84
2240001	2250000	5546	0	5546		5546	255		6829	250
2250001	2260000	6272	0	6272		6272	258		3450	151
2260001	2270000	5647	134	5781		5781	248
2270001	2280000	5156	364	5520		5520	216
2280001	2290000	3377	0	3377		3377	262
2290001	2300000	4428	0	4428		4428	237
2300001	2310000	5715	0	5715		5715	266
2310001	2320000	4891	140	5031		5031	265
2320001	2330000	4967	0	4967		4967	253
2330001	2340000	4288	147	4435		4435	259
2340001	2350000	3653	0	3653		3653	251
2350001	2360000	5453	133	5586		5586	258
2360001	2370000	6312	143	6455		6455	266
2370001	2380000	6948	0	6948		6948	261
2380001	2390000	5789	137	5926		5926	264
2390001	2400000	7472	0	7472		7472	258
2400001	2410000	7346	0	7346		7346	255
2410001	2420000	5188	131	5319		5319	266
2420001	2430000	6299	0	6299		6299	264
2430001	2440000	4769	0	4769		4769	272
2440001	2450000	4728	131	4859		4859	239
2450001	2460000	4475	0	4475		4475	208
2460001	2470000	5641	0	5641		5641	261
2470001	2480000	5781	0	5781		5781	260
2480001	2490000	6316	0	6316		6316	202
2490001	2500000	7637	0	7637		7637	225
2500001	2510000	7625	0	7625		7625	255
2510001	2520000	6783	0	6783		6783	238
2520001	2530000	7071	142	7213		7213	262
2530001	2540000	5958	0	5958		5958	254
2540001	2550000	1892	0	1892		1892	123
2550001	2560000	1609	0	1609		1609	92
2560001	2570000	4368	0	4368		4368	165
2570001	2580000	5328	140	5468		5468	230
2580001	2590000	3718	140	3858		3858	270
2590001	2600000	4947	157	5104		5104	266
2600001	2610000	3925	252	4177		4177	254
2610001	2620000	6733	0	6733		6733	272
2620001	2630000	7479	0	7479		7479	253
2630001	2640000	7011	0	7011		7011	258
2640001	2650000	6727	0	6727		6727	241
2650001	2660000	4011	134	4145		2003	75
2660001	2670000	2074	272	2346		2092	124
2670001	2680000	5666	0	5666		4323	170
2680001	2690000	6485	0	6485		3935	255
2690001	2700000	5521	0	5521		6363	253
2700001	2710000	5863	0	5863		5019	246
2710001	2720000	5928	0	5928		7631	250
2720001	2730000	6511	143	6654		8092	232
2730001	2740000	3569	142	3711		7779	252
2740001	2750000	7178	0	7178		4794	265
2750001	2760000	5116	0	5116		4166	255
2760001	2770000	4833	132	4965		4260	258
2770001	2780000	6685	0	6685		5268	262
2780001	2790000	4547	140	4687		7411	269
2790001	2800000	6063	132	6195		5299	252
2800001	2810000	7605	0	7605		6052	271
2810001	2820000	7899	134	8033		3655	224
2820001	2830000	6475	0	6475		5402	210
2830001	2840000	6130	252	6382		5800	214
2840001	2850000	4405	135	4540		7056	223
2850001	2860000	6512	0	6512		2522	227
2860001	2870000	6264	137	6401		7142	231
2870001	2880000	8536	0	8536		7003	259
2880001	2890000	6253	0	6253		5691	253
2890001	2900000	4524	139	4663		6313	240
2900001	2910000	6767	0	6767		3708	256
2910001	2920000	4157	360	4517		7020	267
2920001	2930000	3729	0	3729		4801	256
2930001	2940000	4358	244	4602		7384	216
2940001	2950000	5695	0	5695		4951	135
2950001	2960000	4889	133	5022		7007	253
2960001	2970000	4243	250	4493		4673	174
2970001	2980000	8020	149	8169		3178	162
2980001	2990000	6024	132	6156		5716	262
2990001	3000000	4559	0	4559		7826	213
3000001	3010000	7049	0	7049		3620	122
3010001	3020000	4103	0	4103		2689	84
3020001	3030000	5143	0	5143		8814	261
3030001	3040000	5356	0	5356		4542	266
3040001	3050000	4367	146	4513		8819	263
3050001	3060000	4700	242	4942		5677	250
3060001	3070000	7715	0	7715		4824	269
3070001	3080000	5963	363	6326		7943	246
3080001	3090000	7058	136	7194		6370	210
3090001	3100000	5533	134	5667		6767	233
3100001	3110000	5767	138	5905		7635	240
3110001	3120000	5343	132	5475		8389	255
3120001	3130000	6886	132	7018		6692	265
3130001	3140000	5001	139	5140		6491	265
3140001	3150000	5485	0	5485		3181	251
3150001	3160000	4786	0	4786		5152	261
3160001	3170000	4143	0	4143		4642	259
3170001	3180000	6218	141	6359		5438	259
3180001	3190000	4977	362	5339		5726	238
3190001	3200000	3482	148	3630		6315	253
3200001	3210000	3671	139	3810		5219	237
3210001	3220000	5207	0	5207		8882	274
3220001	3230000	5287	274	5561		3920	213
3230001	3240000	6306	133	6439		5076	223
3240001	3250000	539	0	539		5202	263
3250001	3260000	981	0	981		4931	257
3260001	3270000	0	0	0		5726	232
3270001	3280000	166	135	301		7017	264
3280001	3290000	241	0	241		3832	270
3290001	3300000	0	0	0		4603	249
3300001	3310000	0	0	0		5391	168
3310001	3320000	0	245	245		948	62
3320001	3330000	0	133	133		6313	252
3330001	3340000	0	0	0		5424	263
3340001	3350000	307	0	307		3628	250
3350001	3360000	0	0	0		4317	238
3360001	3370000	812	133	945		5199	274
3370001	3380000	0	0	0		5307	271
3380001	3390000	0	0	0		5137	265
3390001	3400000	0	0	0		2569	234
3400001	3410000	0	0	0		4586	258
3410001	3420000	0	0	0		5076	258
3420001	3430000	0	0	0		4579	270
3430001	3440000	0	0	0		4496	271
3440001	3450000	0	0	0		4705	276
3450001	3460000	0	0	0		4719	266
3460001	3470000	0	0	0		5509	255
3470001	3480000	0	0	0		5356	216
3480001	3490000	0	0	0		3684	245
3490001	3500000	0	0	0		3113	242
3500001	3510000	0	0	0		3603	238
3510001	3520000	4182	388	4570		3493	248
3520001	3530000	5991	131	6122		5688	238
3530001	3540000	5807	137	5944		5298	268
3540001	3550000	6005	138	6143		5172	215
3550001	3560000	4958	248	5206		2789	169
3560001	3570000	7985	0	7985		4909	195
3570001	3580000	6857	16	6873		5522	251
3580001	3590000	5407	97	5504		3705	238
3590001	3600000	5369	0	5369		6672	261
3600001	3610000	4751	0	4751		4842	265
3610001	3620000	3977	249	4226		6042	243
3620001	3630000	3184	0	3184		8112	266
3630001	3640000	4191	0	4191		6665	273
3640001	3650000	7937	0	7937		5244	262
3650001	3660000	5006	143	5149		4797	272
3660001	3670000	6430	0	6430		3411	259
3670001	3680000	5710	0	5710		5161	263
3680001	3690000	7496	0	7496		4105	246
3690001	3700000	5206	0	5206		3776	270
3700001	3710000	5882	136	6018		255	68
3710001	3720000	5576	0	5576		1597	150
3720001	3730000	7546	0	7546		5135	252
3730001	3740000	6510	0	6510		6926	249
3740001	3750000	3803	135	3938		4068	248
3750001	3760000	7425	131	7556		4814	269
3760001	3770000	7953	0	7953		4518	234
3770001	3780000	4498	0	4498		4455	253
3780001	3790000	5227	0	5227		5801	252
3790001	3800000	3867	268	4135		5695	261
3800001	3810000	5254	0	5254		6194	257
3810001	3820000	5661	134	5795		7806	269
3820001	3830000	6521	0	6521		5524	249
3830001	3840000	7053	141	7194		6002	258
3840001	3850000	6757	0	6757		5073	238
3850001	3860000	6757	0	6757		8570	264
3860001	3870000	7219	0	7219		8095	257
3870001	3880000	6891	0	6891		5433	222
3880001	3890000	7854	0	7854		4884	264
3890001	3900000	7556	0	7556		5597	239
3900001	3910000	6598	140	6738		4675	241
3910001	3920000	6665	141	6806		5507	244
3920001	3930000	6289	143	6432		4377	269
3930001	3940000	4028	467	4495		5069	256
3940001	3950000	4785	0	4785		3200	223
3950001	3960000	4247	0	4247		3836	258
3960001	3970000	4370	241	4611		6670	269
3970001	3980000	8397	0	8397		5417	265
3980001	3990000	6894	0	6894		3424	254
3990001	4000000	5689	240	5929		6759	270
4000001	4010000	5111	134	5245		2766	159
4010001	4020000	5481	246	5727		3835	237
4020001	4030000	4852	0	4852		4630	267
4030001	4040000	5814	0	5814		4230	235
4040001	4050000	5275	0	5275		5804	259
4050001	4060000	6482	0	6482		3573	255
4060001	4070000	4688	0	4688		2810	247
4070001	4080000	4471	133	4604		662	88
4080001	4090000	4052	0	4052		2820	178
4090001	4100000	5735	136	5871		5097	267
4100001	4110000	4687	250	4937		4707	268
4110001	4120000	6623	135	6758		6061	244
4120001	4130000	5982	0	5982		3758	239
4130001	4140000	7115	0	7115		4075	256
4140001	4150000	5561	135	5696		3454	266
4150001	4160000	6332	240	6572		4304	227
4160001	4170000	4913	0	4913		6049	258
4170001	4180000	6694	264	6958		4003	245
4180001	4190000	6010	0	6010		5502	265
4190001	4200000	6022	0	6022		3733	228
4200001	4210000	6943	0	6943		5759	206
4210001	4220000	5154	136	5290		6951	241
4220001	4230000	5987	0	5987		4604	261
4230001	4240000	3369	140	3509		4686	259
4240001	4250000	3311	0	3311		4509	260
4250001	4260000	5162	133	5295		4216	255
4260001	4270000	4983	135	5118		3455	252
4270001	4280000	4791	137	4928		3656	256
4280001	4290000	6865	0	6865		3245	257
4290001	4300000	6826	135	6961		7421	269
4300001	4310000	4680	137	4817		3105	188
4310001	4320000	3995	0	3995		1080	83
4320001	4330000	7020	0	7020		3712	243
4330001	4340000	5026	258	5284		3180	115
4340001	4350000	4597	0	4597		826	86
4350001	4360000	3590	144	3734		4231	266
4360001	4370000	8065	0	8065		5639	265
4370001	4380000	4352	147	4499		5339	261
4380001	4390000	7302	0	7302		5857	266
4390001	4400000	6396	0	6396		3448	237
4400001	4410000	7472	133	7605		4932	202
4410001	4420000	5708	134	5842		4780	233
4420001	4430000	3885	0	3885		3829	248
4430001	4440000	5232	0	5232		5236	250
4440001	4450000	2915	247	3162		5971	272
4450001	4460000	3200	0	3200		3643	246
4460001	4470000	7774	0	7774		7727	248
4470001	4480000	4313	0	4313		4071	240
4480001	4490000	5760	139	5899		4094	247
4490001	4500000	9227	0	9227		1943	140
4500001	4510000	4365	0	4365		3660	260
4510001	4520000	5598	0	5598		3922	268
4520001	4530000	5435	136	5571		6994	267
4530001	4540000	6590	142	6732		3240	258
4540001	4550000	4658	0	4658		4086	246
4550001	4560000	5523	0	5523		5955	254
4560001	4570000	4609	0	4609		3574	216
4570001	4580000	7124	0	7124		5910	275
4580001	4590000	7081	0	7081		5121	268
4590001	4600000	7493	0	7493		4575	219
4600001	4610000	3942	146	4088		2711	262
4610001	4620000	5497	397	5894		4563	270
4620001	4630000	5010	137	5147		5777	262
4630001	4640000	6161	0	6161		2428	251
4640001	4650000	4755	0	4755		3241	256
4650001	4660000	4382	0	4382		5373	271
4660001	4670000	4750	240	4990		3215	219
4670001	4680000	7392	0	7392		4613	253
4680001	4690000	5932	242	6174		4237	238
4690001	4700000	5402	0	5402		5836	269
4700001	4710000	6685	0	6685		3981	260
4710001	4720000	7451	136	7587		6352	264
4720001	4730000	7339	0	7339		4726	269
4730001	4740000	6282	0	6282		6226	244
4740001	4750000	6337	142	6479		5816	244
4750001	4760000	4887	136	5023		3733	135
4760001	4770000	2827	0	2827		4623	254
4770001	4780000	6010	0	6010		4168	264
4780001	4790000	4782	0	4782		4561	269
4790001	4800000	4494	0	4494		3528	263
4800001	4810000	5367	0	5367		6388	232
4810001	4820000	8029	0	8029		5626	250
4820001	4830000	6296	0	6296		1818	266
4830001	4840000	4790	0	4790		2288	256
4840001	4850000	5773	141	5914		5549	271
4850001	4860000	7360	0	7360		5862	245
4860001	4870000	5899	283	6182		4202	268
4870001	4880000	1254	0	1254		4574	273
4880001	4890000	853	0	853		3458	269
4890001	4900000	6829	0	6829		4414	237
4900001	4910000	3450	0	3450		4448	247
4910001	4920000	2003	0	2003		3788	220
4920001	4930000	2092	0	2092		6008	261
4930001	4940000	4188	135	4323		2923	264
4940001	4950000	3797	138	3935		3922	262
4950001	4960000	6225	138	6363		5256	271
4960001	4970000	5019	0	5019		6751	266
4970001	4980000	7631	0	7631		5186	274
4980001	4990000	8092	0	8092		4746	261
4990001	5000000	7638	141	7779		2039	257
5000001	5010000	4794	0	4794		3365	260
5010001	5020000	3916	250	4166		2661	263
5020001	5030000	4260	0	4260		5892	269
5030001	5040000	5207	61	5268		5959	234
5040001	5050000	7327	84	7411		4375	261
5050001	5060000	5152	147	5299		5555	270
5060001	5070000	6052	0	6052		5662	264
5070001	5080000	3503	152	3655		5827	272
5080001	5090000	5402	0	5402		5553	262
5090001	5100000	5800	0	5800		5368	262
5100001	5110000	6902	154	7056		3932	266
5110001	5120000	2383	139	2522		3398	259
5120001	5130000	7142	0	7142		3465	262
5130001	5140000	6942	61	7003		7464	271
5140001	5150000	5515	176	5691		4628	273
5150001	5160000	6313	0	6313		4370	253
5160001	5170000	3574	134	3708		3570	267
5170001	5180000	6887	133	7020		4070	267
5180001	5190000	4434	367	4801		4488	258
5190001	5200000	7228	156	7384		4199	263
5200001	5210000	4818	133	4951		5877	273
5210001	5220000	7007	0	7007		4136	273
5220001	5230000	4512	161	4673		6071	270
5230001	5240000	3178	0	3178		3348	270
5240001	5250000	5585	131	5716		5619	273
5250001	5260000	7826	0	7826		4271	275
5260001	5270000	3620	0	3620		3223	258
5270001	5280000	2689	0	2689		5463	256
5280001	5290000	8814	0	8814		3441	269
5290001	5300000	4291	251	4542		4529	267
5300001	5310000	8675	144	8819		6007	257
5310001	5320000	5540	137	5677		3281	269
5320001	5330000	4824	0	4824		3783	222
5330001	5340000	7943	0	7943		3326	266
5340001	5350000	6239	131	6370		3852	264
5350001	5360000	6767	0	6767		3426	269
5360001	5370000	7492	143	7635		4515	271
5370001	5380000	8389	0	8389		2842	257
5380001	5390000	6692	0	6692		4535	268
5390001	5400000	6491	0	6491		4180	269
5400001	5410000	3181	0	3181		3676	268
5410001	5420000	5152	0	5152		4040	272
5420001	5430000	4155	487	4642		4221	265
5430001	5440000	5438	0	5438		3829	258
5440001	5450000	5591	135	5726		3772	262
5450001	5460000	6315	0	6315		3087	264
5460001	5470000	5219	0	5219		2548	269
5470001	5480000	8882	0	8882		4278	268
5480001	5490000	3784	136	3920		3649	270
5490001	5500000	5076	0	5076		3535	265
5500001	5510000	5067	135	5202		3714	264
5510001	5520000	4797	134	4931		5585	269
5520001	5530000	5726	0	5726		5603	270
5530001	5540000	6882	135	7017		6758	278
5540001	5550000	3832	0	3832		3989	263
5550001	5560000	4236	367	4603		4170	250
5560001	5570000	5391	0	5391		5486	270
5570001	5580000	948	0	948		2448	268
5580001	5590000	6313	0	6313		4216	266
5590001	5600000	5424	0	5424		4817	261
5600001	5610000	3628	0	3628		5007	263
5610001	5620000	4183	134	4317		3663	267
5620001	5630000	4959	240	5199		5014	256
5630001	5640000	5307	0	5307		3621	261
5640001	5650000	4995	142	5137		3223	247
5650001	5660000	2569	0	2569		4513	262
5660001	5670000	4323	263	4586		4475	260
5670001	5680000	5076	0	5076		4127	272
5680001	5690000	4579	0	4579		4117	273
5690001	5700000	4496	0	4496		2688	262
5700001	5710000	4572	133	4705		3693	255
5710001	5720000	4719	0	4719		4248	256
5720001	5730000	5509	0	5509		3784	265
5730001	5740000	5107	249	5356		4520	268
5740001	5750000	3684	0	3684		5337	268
5750001	5760000	2871	242	3113		2521	260
5760001	5770000	3603	0	3603		5205	256
5770001	5780000	3354	139	3493		4660	268
5780001	5790000	5310	378	5688		4468	262
5790001	5800000	5167	131	5298		3733	266
5800001	5810000	5040	132	5172		4317	264
5810001	5820000	2789	0	2789		5522	265
5820001	5830000	4773	136	4909		3452	268
5830001	5840000	5370	152	5522		2869	269
5840001	5850000	3566	139	3705		2341	250
5850001	5860000	6533	139	6672		5197	272
5860001	5870000	4842	0	4842		4883	270
5870001	5880000	5909	133	6042		4400	274
5880001	5890000	8112	0	8112		6624	264
5890001	5900000	6531	134	6665		5307	268
5900001	5910000	5244	0	5244		4251	263
5910001	5920000	4551	246	4797		4444	254
5920001	5930000	3272	139	3411		2756	267
5930001	5940000	5161	0	5161		4873	269
5940001	5950000	4105	0	4105		3087	263
5950001	5960000	3776	0	3776		3080	264
5960001	5970000	255	0	255		5075	264
5970001	5980000	1452	145	1597		3367	261
5980001	5990000	4995	140	5135		2912	266
5990001	6000000	6771	155	6926		4577	258
6000001	6010000	4068	0	4068		5481	268
6010001	6020000	4677	137	4814		5222	266
6020001	6030000	4278	240	4518		5697	273
6030001	6040000	4321	134	4455		4895	269
6040001	6050000	5651	150	5801		4024	262
6050001	6060000	5561	134	5695		5115	269
6060001	6070000	6194	0	6194		3265	267
6070001	6080000	7806	0	7806		3892	269
6080001	6090000	5524	0	5524		5516	263
6090001	6100000	5864	138	6002		4429	268
6100001	6110000	5073	0	5073		4372	271
6110001	6120000	8431	139	8570		3311	261
6120001	6130000	8095	0	8095		2595	232
6130001	6140000	5302	131	5433		4762	271
6140001	6150000	4517	367	4884		4020	261
6150001	6160000	5450	147	5597		4303	269
6160001	6170000	4434	241	4675		3231	230
6170001	6180000	5238	269	5507		4794	261
6180001	6190000	4377	0	4377		3878	268
6190001	6200000	4722	347	5069		3296	259
6200001	6210000	3200	0	3200		4116	271
6210001	6220000	3703	133	3836		3925	267
6220001	6230000	6414	256	6670		4624	271
6230001	6240000	5278	139	5417		5478	273
6240001	6250000	3029	395	3424		5903	269
6250001	6260000	6759	0	6759		2985	271
6260001	6270000	2766	0	2766		2670	269
6270001	6280000	3835	0	3835		2257	250
6280001	6290000	4388	242	4630		2753	255
6290001	6300000	4230	0	4230		3198	242
6300001	6310000	5804	0	5804		5421	261
6310001	6320000	3439	134	3573		4221	261
6320001	6330000	2810	0	2810		3639	268
6330001	6340000	662	0	662		4524	273
6340001	6350000	2461	359	2820		4517	270
6350001	6360000	5097	0	5097		5231	275
6360001	6370000	4555	152	4707		3385	243
6370001	6380000	5702	359	6061		5047	272
6380001	6390000	3758	0	3758		6323	274
6390001	6400000	4075	0	4075		4930	267
6400001	6410000	3454	0	3454		4136	265
6410001	6420000	4304	0	4304		2761	259
6420001	6430000	5907	142	6049		5932	269
6430001	6440000	4003	0	4003		5757	257
6440001	6450000	5502	0	5502		2994	260
6450001	6460000	3602	131	3733		3867	272
6460001	6470000	5620	139	5759		5464	269
6470001	6480000	6816	135	6951		4483	267
6480001	6490000	4604	0	4604		4608	271
6490001	6500000	4686	0	4686		4738	265
6500001	6510000	4509	0	4509		4149	265
6510001	6520000	4216	0	4216		4826	269
6520001	6530000	3455	0	3455		5747	269
6530001	6540000	3656	0	3656		4723	269
6540001	6550000	3108	137	3245		3932	266
6550001	6560000	7421	0	7421		5339	275
6560001	6570000	2959	146	3105		3644	265
6570001	6580000	1080	0	1080		4545	270
6580001	6590000	3568	144	3712		5887	276
6590001	6600000	3180	0	3180		2709	258
6600001	6610000	689	137	826		6249	272
6610001	6620000	4231	0	4231		6424	257
6620001	6630000	5506	133	5639		3152	248
6630001	6640000	5339	0	5339		3962	265
6640001	6650000	5857	0	5857		4867	260
6650001	6660000	3448	0	3448		2607	197
6660001	6670000	4932	0	4932		5712	270
6670001	6680000	4780	0	4780		4340	270
6680001	6690000	3829	0	3829		5142	272
6690001	6700000	5236	0	5236		5401	270
6700001	6710000	5971	0	5971		3922	270
6710001	6720000	3498	145	3643		5260	275
6720001	6730000	7727	0	7727		4601	269
6730001	6740000	4071	0	4071		5738	271
6740001	6750000	3854	240	4094		5253	274
6750001	6760000	1943	0	1943		5619	273
6760001	6770000	3660	0	3660		4973	252
6770001	6780000	3785	137	3922		4190	256
6780001	6790000	6994	0	6994		5625	272
6790001	6800000	2844	396	3240		4140	258
6800001	6810000	3945	141	4086		4010	248
6810001	6820000	5955	0	5955		3695	262
6820001	6830000	3574	0	3574		3810	273
6830001	6840000	5774	136	5910		5413	256
6840001	6850000	4641	480	5121		5088	268
6850001	6860000	4575	0	4575		5185	276
6860001	6870000	2457	254	2711		3388	260
6870001	6880000	4563	0	4563		3818	270
6880001	6890000	5777	0	5777		4148	271
6890001	6900000	2428	0	2428		3758	273
6900001	6910000	3241	0	3241		4184	269
6910001	6920000	5373	0	5373		5683	269
6920001	6930000	3215	0	3215		4684	266
6930001	6940000	4464	149	4613		3324	233
6940001	6950000	4237	0	4237		5073	275
6950001	6960000	5836	0	5836		4452	271
6960001	6970000	3981	0	3981		4537	254
6970001	6980000	6352	0	6352		3112	272
6980001	6990000	4371	355	4726		4153	271
6990001	7000000	6226	0	6226		5846	270
7000001	7010000	5685	131	5816		4316	259
7010001	7020000	3577	156	3733		5333	266
7020001	7030000	4367	256	4623		5587	269
7030001	7040000	4030	138	4168		5097	270
7040001	7050000	4198	363	4561		5531	276
7050001	7060000	3528	0	3528		5765	241
7060001	7070000	6388	0	6388		3839	266
7070001	7080000	5626	0	5626		4871	221
7080001	7090000	1686	132	1818		5130	269
7090001	7100000	2288	0	2288		5915	269
7100001	7110000	5301	248	5549		4677	264
7110001	7120000	5715	147	5862		4402	272
7120001	7130000	4202	0	4202		4779	265
7130001	7140000	4574	0	4574		3579	264
7140001	7150000	3319	139	3458		4041	263
7150001	7160000	4414	0	4414		5190	269
7160001	7170000	4448	0	4448		3483	268
7170001	7180000	3788	0	3788		2526	256
7180001	7190000	5867	141	6008		4141	263
7190001	7200000	2670	253	2923		4369	256
7200001	7210000	3776	146	3922		4664	265
7210001	7220000	5120	136	5256		4542	270
7220001	7230000	6751	0	6751		3377	260
7230001	7240000	5186	0	5186		4497	253
7240001	7250000	4608	138	4746		4187	273
7250001	7260000	2039	0	2039		3011	264
7260001	7270000	3212	153	3365		3917	262
7270001	7280000	2661	0	2661		3819	265
7280001	7290000	5756	136	5892		3562	271
7290001	7300000	5959	0	5959		3770	260
7300001	7310000	4375	0	4375		3299	262
7310001	7320000	5424	131	5555		4433	266
7320001	7330000	5513	149	5662		3353	257
7330001	7340000	5827	0	5827		4287	261
7340001	7350000	5553	0	5553		3460	273
7350001	7360000	5368	0	5368		3046	263
7360001	7370000	3932	0	3932		5709	271
7370001	7380000	3260	138	3398		4639	256
7380001	7390000	3093	372	3465		4799	260
7390001	7400000	7329	135	7464		4597	255
7400001	7410000	4495	133	4628		4997	267
7410001	7420000	4123	247	4370		2064	259
7420001	7430000	3570	0	3570		2685	256
7430001	7440000	3829	241	4070		4209	245
7440001	7450000	4108	380	4488		2737	257
7450001	7460000	4199	0	4199		3618	263
7460001	7470000	5740	137	5877		3720	262
7470001	7480000	3887	249	4136		2797	265
7480001	7490000	5938	133	6071		3626	263
7490001	7500000	3087	261	3348		2972	261
7500001	7510000	5619	0	5619		4487	267
7510001	7520000	4271	0	4271		2643	259
7520001	7530000	3223	0	3223		2906	262
7530001	7540000	5463	0	5463		3671	246
7540001	7550000	3441	0	3441		1318	264
7550001	7560000	4529	0	4529		4251	260
7560001	7570000	5876	131	6007		3736	268
7570001	7580000	3141	140	3281		4932	262
7580001	7590000	3783	0	3783		3521	266
7590001	7600000	3195	131	3326		5445	262
7600001	7610000	3852	0	3852		3902	261
7610001	7620000	2842	584	3426		4277	269
7620001	7630000	4372	143	4515		6964	265
7630001	7640000	2586	256	2842		6096	248
7640001	7650000	4401	134	4535		4041	258
7650001	7660000	4180	0	4180		2987	265
7660001	7670000	3433	243	3676		3522	263
7670001	7680000	3800	240	4040		4414	267
7680001	7690000	4221	0	4221		3841	264
7690001	7700000	3829	0	3829		5739	270
7700001	7710000	3772	0	3772		3963	265
7710001	7720000	3087	0	3087		3922	264
7720001	7730000	2170	378	2548		3202	257
7730001	7740000	4278	0	4278		3818	272
7740001	7750000	3512	137	3649		2896	150
7750001	7760000	2941	594	3535		5718	232
7760001	7770000	3714	0	3714		3911	263
7770001	7780000	5585	0	5585		4371	255
7780001	7790000	5603	0	5603		4011	265
7790001	7800000	6619	139	6758		2511	265
7800001	7810000	3989	0	3989		3919	259
7810001	7820000	4170	0	4170		3405	241
7820001	7830000	5486	0	5486		1114	173
7830001	7840000	2448	0	2448		3401	195
7840001	7850000	3976	240	4216		3630	267
7850001	7860000	4657	160	4817		2223	260
7860001	7870000	5007	0	5007		3729	264
7870001	7880000	3663	0	3663		4197	256
7880001	7890000	5014	0	5014		2556	263
7890001	7900000	3383	238	3621		3257	262
7900001	7910000	3223	0	3223		5164	266
7910001	7920000	4153	360	4513		4724	268
7920001	7930000	4475	0	4475		4662	271
7930001	7940000	3988	139	4127		3732	262
7940001	7950000	3866	251	4117		3885	271
7950001	7960000	2688	0	2688		3381	270
7960001	7970000	3558	135	3693		5011	265
7970001	7980000	3996	252	4248		4179	260
7980001	7990000	3527	257	3784		3632	271
7990001	8000000	4377	143	4520		4377	264
8000001	8010000	5203	134	5337		4016	272
8010001	8020000	2384	137	2521		3841	269
8020001	8030000	5069	136	5205		4424	268
8030001	8040000	4176	484	4660		4760	262
8040001	8050000	4368	100	4468		4501	267
8050001	8060000	3729	4	3733		5151	268
8060001	8070000	4213	104	4317		4800	264
8070001	8080000	5522	0	5522		3431	270
8080001	8090000	3452	0	3452		6408	270
8090001	8100000	2869	0	2869		4655	252
8100001	8110000	2341	0	2341		5407	272
8110001	8120000	5197	0	5197		5281	274
8120001	8130000	4750	133	4883		4133	269
8130001	8140000	4268	132	4400		4102	271
8140001	8150000	6624	0	6624		3615	260
8150001	8160000	5175	132	5307		6130	265
8160001	8170000	4009	242	4251		3505	265
8170001	8180000	4444	0	4444		4163	251
8180001	8190000	2624	132	2756		2637	259
8190001	8200000	4741	132	4873		4058	274
8200001	8210000	2954	133	3087		3444	225
8210001	8220000	2723	357	3080		5285	272
8220001	8230000	4940	135	5075		4700	270
8230001	8240000	3367	0	3367		5875	267
8240001	8250000	2671	241	2912		4531	266
8250001	8260000	4321	256	4577		4963	263
8260001	8270000	5348	133	5481		4690	262
8270001	8280000	5222	0	5222		6104	262
8280001	8290000	5697	0	5697		6079	265
8290001	8300000	4895	0	4895		3317	245
8300001	8310000	3781	243	4024		3225	259
8310001	8320000	5115	0	5115		5304	264
8320001	8330000	3265	0	3265		3852	270
8330001	8340000	3892	0	3892		5888	201
8340001	8350000	5277	239	5516		7252	208
8350001	8360000	4429	0	4429		5698	268
8360001	8370000	4372	0	4372		3638	254
8370001	8380000	2837	474	3311		4095	264
8380001	8390000	2595	0	2595		4607	257
8390001	8400000	4762	0	4762		4101	273
8400001	8410000	4020	0	4020		3055	262
8410001	8420000	4303	0	4303		2172	265
8420001	8430000	3085	146	3231		4510	260
8430001	8440000	4794	0	4794		5429	269
8440001	8450000	3736	142	3878		5000	262
8450001	8460000	3054	242	3296		5476	268
8460001	8470000	4050	66	4116		4132	269
8470001	8480000	3759	166	3925		4257	268
8480001	8490000	4624	0	4624		3752	271
8490001	8500000	5378	100	5478		3529	267
8500001	8510000	5897	6	5903		4516	268
8510001	8520000	2848	137	2985		2421	265
8520001	8530000	2670	0	2670		4781	271
8530001	8540000	2257	0	2257		4514	263
8540001	8550000	2753	0	2753		4242	263
8550001	8560000	3050	148	3198		3678	273
8560001	8570000	5290	131	5421		4884	267
8570001	8580000	4077	144	4221		4311	266
8580001	8590000	3499	140	3639		5461	266
8590001	8600000	4524	0	4524		3131	264
8600001	8610000	4517	0	4517		5752	271
8610001	8620000	5231	0	5231		6457	272
8620001	8630000	3244	141	3385		6358	272
8630001	8640000	4799	248	5047		3599	271
8640001	8650000	6186	137	6323		3689	270
8650001	8660000	4930	0	4930		5914	273
8660001	8670000	4002	134	4136		5710	274
8670001	8680000	2761	0	2761		4171	251
8680001	8690000	5932	0	5932		3564	266
8690001	8700000	5757	0	5757		4456	274
8700001	8710000	2994	0	2994		3840	274
8710001	8720000	3734	133	3867		4652	269
8720001	8730000	5333	131	5464		4536	272
8730001	8740000	4346	137	4483		2436	260
8740001	8750000	4608	0	4608		6104	270
8750001	8760000	4604	134	4738		2727	260
8760001	8770000	4149	0	4149		5152	274
8770001	8780000	4572	254	4826		5620	275
8780001	8790000	5610	137	5747		4946	247
8790001	8800000	4723	0	4723		3032	265
8800001	8810000	3932	0	3932		5038	274
8810001	8820000	5339	0	5339		4618	271
8820001	8830000	3284	360	3644		4205	272
8830001	8840000	4545	0	4545		2896	260
8840001	8850000	5747	140	5887		4664	260
8850001	8860000	2445	264	2709		4949	269
8860001	8870000	6249	0	6249		3983	243
8870001	8880000	6292	132	6424		5715	267
8880001	8890000	3017	135	3152		4853	267
8890001	8900000	3962	0	3962		4124	274
8900001	8910000	4720	147	4867		3855	268
8910001	8920000	2236	371	2607		4352	265
8920001	8930000	5712	0	5712		6386	276
8930001	8940000	4077	263	4340		3969	264
8940001	8950000	5142	0	5142		3418	265
8950001	8960000	5401	0	5401		2332	271
8960001	8970000	3922	0	3922		3113	268
8970001	8980000	5260	0	5260		4547	263
8980001	8990000	4601	0	4601		4267	269
8990001	9000000	5738	0	5738		5274	270
9000001	9010000	5253	0	5253		4523	255
9010001	9020000	5485	134	5619		4080	269
9020001	9030000	4831	142	4973		3717	238
9030001	9040000	4190	0	4190		2671	264
9040001	9050000	5625	0	5625		4521	261
9050001	9060000	4140	0	4140		4006	267
9060001	9070000	3873	137	4010		5938	270
9070001	9080000	3695	0	3695		5294	270
9080001	9090000	3677	133	3810		4124	268
9090001	9100000	5265	148	5413		2651	258
9100001	9110000	5088	0	5088		3528	258
9110001	9120000	5049	136	5185		3556	262
9120001	9130000	3388	0	3388		5387	259
9130001	9140000	3818	0	3818		3639	234
9140001	9150000	4148	0	4148		4730	270
9150001	9160000	3758	0	3758		5973	273
9160001	9170000	4184	0	4184		5206	270
9170001	9180000	5428	255	5683		3359	262
9180001	9190000	4547	137	4684		3483	267
9190001	9200000	3324	0	3324		4376	266
9200001	9210000	4941	132	5073		6349	274
9210001	9220000	4452	0	4452		4614	273
9220001	9230000	4537	0	4537		4968	274
9230001	9240000	3112	0	3112		4645	262
9240001	9250000	4153	0	4153		3777	259
9250001	9260000	5846	0	5846		3181	271
9260001	9270000	4316	0	4316		4857	266
9270001	9280000	5333	0	5333		3397	265
9280001	9290000	5587	0	5587		3138	267
9290001	9300000	4963	134	5097		5836	260
9300001	9310000	5289	242	5531		4467	260
9310001	9320000	5613	152	5765		5112	273
9320001	9330000	3705	134	3839		5805	273
9330001	9340000	4871	0	4871		4491	262
9340001	9350000	5130	0	5130		3659	270
9350001	9360000	5784	131	5915		5157	267
9360001	9370000	4677	0	4677		5302	261
9370001	9380000	4262	140	4402		5834	272
9380001	9390000	4570	209	4779		1889	266
9390001	9400000	3579	0	3579		5357	263
9400001	9410000	4041	0	4041		2405	261
9410001	9420000	5190	0	5190		3418	270
9420001	9430000	3483	0	3483		3299	261
9430001	9440000	2278	248	2526		2679	273
9440001	9450000	3990	151	4141		3919	257
9450001	9460000	4369	0	4369		4071	262
9460001	9470000	4515	149	4664		4102	267
9470001	9480000	4300	242	4542		4782	274
9480001	9490000	3377	0	3377		4852	273
9490001	9500000	4497	0	4497		2697	269
9500001	9510000	3949	238	4187		3622	259
9510001	9520000	2762	249	3011		4378	270
9520001	9530000	3917	0	3917		4519	272
9530001	9540000	3687	132	3819		6055	275
9540001	9550000	3562	0	3562		3902	265
9550001	9560000	3770	0	3770		4253	267
9560001	9570000	3041	258	3299		3267	269
9570001	9580000	4433	0	4433		2135	266
9580001	9590000	3102	251	3353		3110	266
9590001	9600000	4133	154	4287		4750	273
9600001	9610000	3460	0	3460		5274	267
9610001	9620000	2792	254	3046		3858	274
9620001	9630000	5709	0	5709		4464	270
9630001	9640000	4498	141	4639		3286	269
9640001	9650000	4658	141	4799		4393	250
9650001	9660000	4597	0	4597		4960	274
9660001	9670000	4997	0	4997		5004	267
9670001	9680000	1933	131	2064		5336	267
9680001	9690000	2434	251	2685		2086	263
9690001	9700000	4077	132	4209		4291	265
9700001	9710000	2737	0	2737		3760	263
9710001	9720000	3618	0	3618		4488	272
9720001	9730000	3585	135	3720		2494	240
9730001	9740000	2660	137	2797		2666	263
9740001	9750000	3479	147	3626		5800	269
9750001	9760000	2841	131	2972		4412	265
9760001	9770000	4351	136	4487		2840	265
9770001	9780000	2643	0	2643		4900	244
9780001	9790000	2906	0	2906		5180	275
9790001	9800000	3423	248	3671		5819	271
9800001	9810000	1059	259	1318		6539	268
9810001	9820000	4120	131	4251		4460	266
9820001	9830000	3590	146	3736		2385	262
9830001	9840000	4797	135	4932		3685	240
9840001	9850000	3521	0	3521		2086	268
9850001	9860000	5177	268	5445		3974	256
9860001	9870000	3902	0	3902		4097	261
9870001	9880000	4127	150	4277		3886	264
9880001	9890000	6964	0	6964		2175	260
9890001	9900000	5955	141	6096		3501	265
9900001	9910000	3780	261	4041		4725	272
9910001	9920000	2987	0	2987		2350	271
9920001	9930000	3365	157	3522		2868	266
9930001	9940000	4280	134	4414		2937	261
9940001	9950000	3841	0	3841		3984	261
9950001	9960000	5587	152	5739		3818	272
9960001	9970000	3963	0	3963		3672	272
9970001	9980000	3922	0	3922		1687	267
9980001	9990000	3060	142	3202		3921	264
9990001	10000000	3818	0	3818		3914	272
10000001	10010000	2737	159	2896		4947	272
10010001	10020000	5718	0	5718		3256	265
10020001	10030000	3774	137	3911		2997	263
10030001	10040000	4118	253	4371		1985	270
10040001	10050000	3877	134	4011		4573	258
10050001	10060000	2511	0	2511		2518	261
10060001	10070000	3773	146	3919		3209	257
10070001	10080000	3160	245	3405		1987	266
10080001	10090000	864	250	1114		4597	267
10090001	10100000	3258	143	3401		4005	265
10100001	10110000	3630	0	3630		3953	271
10110001	10120000	1819	404	2223		2966	264
10120001	10130000	3577	152	3729		4966	259
10130001	10140000	3946	251	4197		1980	264
10140001	10150000	2397	159	2556		4763	270
10150001	10160000	3125	132	3257		3455	266
10160001	10170000	4923	241	5164		2957	267
10170001	10180000	4724	0	4724		2243	271
10180001	10190000	4518	144	4662		3581	267
10190001	10200000	3600	132	3732		6405	274
10200001	10210000	3750	135	3885		2801	270
10210001	10220000	3381	0	3381		5048	269
10220001	10230000	5011	0	5011		5876	270
10230001	10240000	4046	133	4179		3497	267
10240001	10250000	3632	0	3632		4623	269
10250001	10260000	4377	0	4377		4008	270
10260001	10270000	3882	134	4016		3471	266
10270001	10280000	3841	0	3841		5354	258
10280001	10290000	4289	135	4424		3318	237
10290001	10300000	4627	133	4760		3886	219
10300001	10310000	4352	149	4501		1485	171
10310001	10320000	5151	0	5151		1071	46
10320001	10330000	4668	132	4800		4710	267
10330001	10340000	3298	133	3431		2227	270
10340001	10350000	6408	0	6408		5017	266
10350001	10360000	4520	135	4655		3925	268
10360001	10370000	5150	257	5407		3615	263
10370001	10380000	5281	0	5281		5210	271
10380001	10390000	3992	141	4133		4674	276
10390001	10400000	3969	133	4102		6028	276
10400001	10410000	3472	143	3615		5565	274
10410001	10420000	6130	0	6130		3464	273
10420001	10430000	3257	248	3505		2535	267
10430001	10440000	4032	131	4163		5071	272
10440001	10450000	2389	248	2637		4956	270
10450001	10460000	3918	140	4058		5861	271
10460001	10470000	3309	135	3444		5255	255
10470001	10480000	5285	0	5285		4193	214
10480001	10490000	4700	0	4700		5194	265
10490001	10500000	5875	0	5875		4530	264
10500001	10510000	4531	0	4531		4847	271
10510001	10520000	4963	0	4963		4499	262
10520001	10530000	4548	142	4690		2754	253
10530001	10540000	5973	131	6104		3132	267
10540001	10550000	5794	285	6079		3462	227
10550001	10560000	2943	374	3317		3483	237
10560001	10570000	3225	0	3225		3876	271
10570001	10580000	5143	161	5304		4945	260
10580001	10590000	3719	133	3852		3126	269
10590001	10600000	5888	0	5888		5883	271
10600001	10610000	7114	138	7252		3962	261
10610001	10620000	5698	0	5698		3915	263
10620001	10630000	3485	153	3638		5118	268
10630001	10640000	3936	159	4095		2354	266
10640001	10650000	4466	141	4607		3943	269
10650001	10660000	3970	131	4101		4994	270
10660001	10670000	2704	351	3055		5258	268
10670001	10680000	2172	0	2172		4720	269
10680001	10690000	4368	142	4510		3777	261
10690001	10700000	5429	0	5429		3302	270
10700001	10710000	4745	255	5000		3012	271
10710001	10720000	5476	0	5476		4110	267
10720001	10730000	4132	0	4132		5882	265
10730001	10740000	3986	271	4257		4908	274
10740001	10750000	3391	361	3752		3129	269
10750001	10760000	3529	0	3529		4934	272
10760001	10770000	4364	152	4516		4534	270
10770001	10780000	2167	254	2421		3533	267
10780001	10790000	4543	238	4781		4750	271
10790001	10800000	4372	142	4514		6270	271
10800001	10810000	4106	136	4242		4192	238
10810001	10820000	3678	0	3678		5629	265
10820001	10830000	4738	146	4884		3786	271
10830001	10840000	4311	0	4311		4598	264
10840001	10850000	5318	143	5461		4454	260
10850001	10860000	2989	142	3131		4877	260
10860001	10870000	5613	139	5752		4456	271
10870001	10880000	6457	0	6457		4625	270
10880001	10890000	6358	0	6358		3479	273
10890001	10900000	3599	0	3599		5562	271
10900001	10910000	3552	137	3689		4186	260
10910001	10920000	5563	351	5914		4329	266
10920001	10930000	5710	0	5710		5124	270
10930001	10940000	4171	0	4171		5284	272
10940001	10950000	3564	0	3564		4590	268
10950001	10960000	4456	0	4456		4793	267
10960001	10970000	3705	135	3840		5595	265
10970001	10980000	4652	0	4652		2711	253
10980001	10990000	4536	0	4536		3590	262
10990001	11000000	2436	0	2436		3677	265
11000001	11010000	6104	0	6104		3295	226
11010001	11020000	2727	0	2727		4092	267
11020001	11030000	4798	354	5152		3667	267
11030001	11040000	5620	0	5620		3174	267
11040001	11050000	4946	0	4946		3596	265
11050001	11060000	2772	260	3032		3339	268
11060001	11070000	4904	134	5038		4944	274
11070001	11080000	4618	0	4618		3325	228
11080001	11090000	4047	158	4205		3873	233
11090001	11100000	2764	132	2896		4560	269
11100001	11110000	4532	132	4664		4109	270
11110001	11120000	4683	266	4949		3283	257
11120001	11130000	3709	274	3983		3932	272
11130001	11140000	5715	0	5715		5478	266
11140001	11150000	4718	135	4853		5492	268
11150001	11160000	3993	131	4124		5922	270
11160001	11170000	3720	135	3855		2610	153
11170001	11180000	4105	247	4352		3998	253
11180001	11190000	6386	0	6386		3700	260
11190001	11200000	3814	155	3969		4414	276
11200001	11210000	3418	0	3418		5733	273
11210001	11220000	2086	246	2332		4749	270
11220001	11230000	3113	0	3113		3382	260
11230001	11240000	4547	0	4547		4862	269
11240001	11250000	4010	257	4267		4285	230
11250001	11260000	5274	0	5274		4938	252
11260001	11270000	4523	0	4523		3533	271
11270001	11280000	3949	131	4080		6135	273
11280001	11290000	3584	133	3717		4855	269
11290001	11300000	2536	135	2671		3909	270
11300001	11310000	4521	0	4521		4824	277
11310001	11320000	3760	246	4006		5086	268
11320001	11330000	5807	131	5938		4289	268
11330001	11340000	5052	242	5294		6095	275
11340001	11350000	4124	0	4124		3854	275
11350001	11360000	2517	134	2651		5598	271
11360001	11370000	3528	0	3528		4239	267
11370001	11380000	3415	141	3556		5118	261
11380001	11390000	5149	238	5387		3241	269
11390001	11400000	3504	135	3639		3284	268
11400001	11410000	4593	137	4730		5116	271
11410001	11420000	5729	244	5973		3711	267
11420001	11430000	5206	0	5206		4516	272
11430001	11440000	3211	148	3359		3845	265
11440001	11450000	3483	0	3483		3599	262
11450001	11460000	4376	0	4376		2860	267
11460001	11470000	6211	138	6349		3801	269
11470001	11480000	4230	384	4614		4989	266
11480001	11490000	4968	0	4968		5322	271
11490001	11500000	4645	0	4645		6135	271
11500001	11510000	3639	138	3777		3720	272
11510001	11520000	3181	0	3181		3423	274
11520001	11530000	4722	135	4857		4771	268
11530001	11540000	3254	143	3397		4112	260
11540001	11550000	3004	134	3138		3739	265
11550001	11560000	5699	137	5836		4308	265
11560001	11570000	4467	0	4467		4261	271
11570001	11580000	5112	0	5112		5358	272
11580001	11590000	5805	0	5805		5244	268
11590001	11600000	4333	158	4491		3505	242
11600001	11610000	3519	140	3659		4981	270
11610001	11620000	5157	0	5157		3596	263
11620001	11630000	5152	150	5302		5241	258
11630001	11640000	5834	0	5834		4506	266
11640001	11650000	1753	136	1889		3054	218
11650001	11660000	5357	0	5357		4434	267
11660001	11670000	2265	140	2405		4984	273
11670001	11680000	3174	244	3418		4636	267
11680001	11690000	3299	0	3299		5859	267
11690001	11700000	2679	0	2679		4629	261
11700001	11710000	3919	0	3919		4798	271
11710001	11720000	4071	0	4071		4764	271
11720001	11730000	3853	249	4102		4164	272
11730001	11740000	4782	0	4782		4441	275
11740001	11750000	4852	0	4852		5339	264
11750001	11760000	2697	0	2697		5378	272
11760001	11770000	3622	0	3622		3593	275
11770001	11780000	4378	0	4378		5814	273
11780001	11790000	4380	139	4519		3050	268
11790001	11800000	6055	0	6055		5666	274
11800001	11810000	3902	0	3902		3195	267
11810001	11820000	4235	18	4253		4799	270
11820001	11830000	3167	100	3267		3687	269
11830001	11840000	1999	136	2135		4681	274
11840001	11850000	3110	0	3110		6655	265
11850001	11860000	4618	132	4750		5086	265
11860001	11870000	5011	263	5274		5101	274
11870001	11880000	3716	142	3858		3658	266
11880001	11890000	4464	0	4464		3473	269
11890001	11900000	3136	150	3286		3923	268
11900001	11910000	4393	0	4393		5925	275
11910001	11920000	4814	146	4960		4138	274
11920001	11930000	5004	0	5004		3701	268
11930001	11940000	5336	0	5336		3370	266
11940001	11950000	2086	0	2086		4914	269
11950001	11960000	4017	274	4291		3061	269
11960001	11970000	3760	0	3760		4853	275
11970001	11980000	4488	0	4488		5511	263
11980001	11990000	2345	149	2494		4335	266
11990001	12000000	2417	249	2666		3975	272
12000001	12010000	5800	0	5800		4248	272
12010001	12020000	4412	0	4412		5622	270
12020001	12030000	2608	232	2840		4192	267
12030001	12040000	4882	18	4900		5117	267
12040001	12050000	5180	0	5180		4047	274
12050001	12060000	5682	137	5819		3649	268
12060001	12070000	6406	133	6539		4940	270
12070001	12080000	4460	0	4460		2659	230
12080001	12090000	2385	0	2385		4633	266
12090001	12100000	3554	131	3685		2532	267
12100001	12110000	1720	366	2086		3531	268
12110001	12120000	3731	243	3974		5084	274
12120001	12130000	3852	245	4097		3636	267
12130001	12140000	3752	134	3886		3378	268
12140001	12150000	2175	0	2175		2707	245
12150001	12160000	3260	241	3501		4087	232
12160001	12170000	4591	134	4725		4484	273
12170001	12180000	2001	349	2350		4065	271
12180001	12190000	2621	247	2868		4541	273
12190001	12200000	2937	0	2937		4078	269
12200001	12210000	3738	246	3984		5818	272
12210001	12220000	3818	0	3818		3977	271
12220001	12230000	3538	134	3672		3436	269
12230001	12240000	1555	132	1687		4681	266
12240001	12250000	3787	134	3921		6254	272
12250001	12260000	3914	0	3914		5849	269
12260001	12270000	4947	0	4947		4274	263
12270001	12280000	3256	0	3256		4045	274
12280001	12290000	2614	383	2997		3184	269
12290001	12300000	1985	0	1985		4538	260
12300001	12310000	4573	0	4573		4921	274
12310001	12320000	2242	276	2518		4039	253
12320001	12330000	2966	243	3209		4090	271
12330001	12340000	1855	132	1987		3406	257
12340001	12350000	4597	0	4597		4476	270
12350001	12360000	4005	0	4005		4491	269
12360001	12370000	3821	132	3953		4188	269
12370001	12380000	2966	0	2966		4971	250
12380001	12390000	4831	135	4966		3608	269
12390001	12400000	1711	269	1980		3784	267
12400001	12410000	4624	139	4763		2889	274
12410001	12420000	3322	133	3455		6688	269
12420001	12430000	2957	0	2957		3920	243
12430001	12440000	2243	0	2243		2632	267
12440001	12450000	3444	137	3581		3335	274
12450001	12460000	6405	0	6405		5506	265
12460001	12470000	2670	131	2801		3821	266
12470001	12480000	4784	264	5048		4028	269
12480001	12490000	5876	0	5876		6433	273
12490001	12500000	3347	150	3497		4344	273
12500001	12510000	4623	0	4623		6571	272
12510001	12520000	4008	0	4008		5085	272
12520001	12530000	3335	136	3471		5212	269
12530001	12540000	5213	141	5354		6380	269
12540001	12550000	3318	0	3318		4235	273
12550001	12560000	3732	154	3886		5928	256
12560001	12570000	1352	133	1485		5627	272
12570001	12580000	1071	0	1071		2899	266
12580001	12590000	4467	243	4710		3733	265
12590001	12600000	2086	141	2227		4147	260
12600001	12610000	4885	132	5017		4477	268
12610001	12620000	3925	0	3925		4629	276
12620001	12630000	3615	0	3615		4158	267
12630001	12640000	5210	0	5210		4034	269
12640001	12650000	4541	133	4674		3856	272
12650001	12660000	6028	0	6028		5914	276
12660001	12670000	5565	0	5565		5354	271
12670001	12680000	3323	141	3464		4925	264
12680001	12690000	2404	131	2535		3838	272
12690001	12700000	5071	0	5071		3857	259
12700001	12710000	4819	137	4956		4726	271
12710001	12720000	5861	0	5861		3941	276
12720001	12730000	5255	0	5255		5097	275
12730001	12740000	4193	0	4193		3760	269
12740001	12750000	4950	244	5194		2942	269
12750001	12760000	4530	0	4530		4256	269
12760001	12770000	4489	358	4847		4977	271
12770001	12780000	4499	0	4499		4427	272
12780001	12790000	2605	149	2754		5769	268
12790001	12800000	2776	356	3132		3640	266
12800001	12810000	3462	0	3462		4260	265
12810001	12820000	3483	0	3483		4385	270
12820001	12830000	3876	0	3876		3046	267
12830001	12840000	4945	0	4945		3435	263
12840001	12850000	3126	0	3126		3457	262
12850001	12860000	5636	247	5883		4183	258
12860001	12870000	3962	0	3962		5527	274
12870001	12880000	3915	0	3915		2468	260
12880001	12890000	5118	0	5118		4500	267
12890001	12900000	2218	136	2354		2821	268
12900001	12910000	3943	0	3943		4455	270
12910001	12920000	4994	0	4994		2964	268
12920001	12930000	5125	133	5258		2588	273
12930001	12940000	4720	0	4720		4376	272
12940001	12950000	3777	0	3777		4674	269
12950001	12960000	2951	351	3302		4080	269
12960001	12970000	3012	0	3012		2054	270
12970001	12980000	4110	0	4110		3799	268
12980001	12990000	5882	0	5882		5883	275
12990001	13000000	4908	0	4908		4660	268
13000001	13010000	2887	242	3129		6719	275
13010001	13020000	4934	0	4934		4749	263
13020001	13030000	4534	0	4534		3391	265
13030001	13040000	3390	143	3533		3535	272
13040001	13050000	4616	134	4750		4408	273
13050001	13060000	6270	0	6270		4942	270
13060001	13070000	4014	178	4192		3516	266
13070001	13080000	5345	284	5629		3606	261
13080001	13090000	3541	245	3786		3960	267
13090001	13100000	4598	0	4598		4231	270
13100001	13110000	4319	135	4454		3789	273
13110001	13120000	4734	143	4877		2709	256
13120001	13130000	4210	246	4456		2554	269
13130001	13140000	4625	0	4625		4214	268
13140001	13150000	3331	148	3479		4255	269
13150001	13160000	5562	0	5562		5001	268
13160001	13170000	4186	0	4186		3693	268
13170001	13180000	4188	141	4329		4441	272
13180001	13190000	4984	140	5124		2892	253
13190001	13200000	5284	0	5284		6079	273
13200001	13210000	4590	0	4590		3890	274
13210001	13220000	4545	248	4793		2967	265
13220001	13230000	5595	0	5595		4696	269
13230001	13240000	2567	144	2711		3122	268
13240001	13250000	3455	135	3590		4581	267
13250001	13260000	3304	373	3677		3803	266
13260001	13270000	2927	368	3295		2691	269
13270001	13280000	4092	0	4092		5430	268
13280001	13290000	3667	0	3667		4357	272
13290001	13300000	2935	239	3174		5911	273
13300001	13310000	3596	0	3596		2903	258
13310001	13320000	3339	0	3339		4207	271
13320001	13330000	4801	143	4944		4443	265
13330001	13340000	3174	151	3325		2648	243
13340001	13350000	3873	0	3873		3107	271
13350001	13360000	4429	131	4560		3539	261
13360001	13370000	3864	245	4109		5102	260
13370001	13380000	3146	137	3283		3511	265
13380001	13390000	3932	0	3932		4078	275
13390001	13400000	5347	131	5478		6168	273
13400001	13410000	5492	0	5492		5019	273
13410001	13420000	5922	0	5922		4857	270
13420001	13430000	2478	132	2610		4174	263
13430001	13440000	3859	139	3998		3222	271
13440001	13450000	3567	133	3700		2455	270
13450001	13460000	4281	133	4414		2172	266
13460001	13470000	5733	0	5733		2559	269
13470001	13480000	4749	0	4749		3294	256
13480001	13490000	3382	0	3382		4714	275
13490001	13500000	4722	140	4862		3981	271
13500001	13510000	4154	131	4285		4376	271
13510001	13520000	4675	263	4938		1998	269
13520001	13530000	3513	20	3533		4076	261
13530001	13540000	5934	201	6135		4353	270
13540001	13550000	4596	259	4855		4316	263
13550001	13560000	3909	0	3909		4719	268
13560001	13570000	4558	266	4824		3835	264
13570001	13580000	4849	237	5086		4850	271
13580001	13590000	4153	136	4289		5295	267
13590001	13600000	6095	0	6095		5861	275
13600001	13610000	3603	251	3854		4038	270
13610001	13620000	5598	0	5598		5214	267
13620001	13630000	3994	245	4239		3499	259
13630001	13640000	5118	0	5118		3842	272
13640001	13650000	2975	266	3241		3690	271
13650001	13660000	3284	0	3284		4149	268
13660001	13670000	5116	0	5116		4520	268
13670001	13680000	3322	389	3711		4274	266
13680001	13690000	4161	355	4516		5135	262
13690001	13700000	3845	0	3845		3804	265
13700001	13710000	3459	140	3599		1243	261
13710001	13720000	2611	249	2860		2395	265
13720001	13730000	3801	0	3801		4090	274
13730001	13740000	4632	357	4989		3982	264
13740001	13750000	5165	157	5322		3632	221
13750001	13760000	6135	0	6135		4091	231
13760001	13770000	3582	138	3720		3938	244
13770001	13780000	3172	251	3423		5131	269
13780001	13790000	4635	136	4771		3907	269
13790001	13800000	4112	0	4112		3038	270
13800001	13810000	3599	140	3739		3710	271
13810001	13820000	4174	134	4308		4725	272
13820001	13830000	4014	247	4261		4963	271
13830001	13840000	5223	135	5358		5256	271
13840001	13850000	5109	135	5244		5726	275
13850001	13860000	3374	131	3505		4716	263
13860001	13870000	4981	0	4981		3952	264
13870001	13880000	3463	133	3596		3490	271
13880001	13890000	5241	0	5241		3643	272
13890001	13900000	4258	248	4506		3714	256
13900001	13910000	3054	0	3054		4523	276
13910001	13920000	4179	255	4434		3639	272
13920001	13930000	4984	0	4984		4389	271
13930001	13940000	4636	0	4636		1767	268
13940001	13950000	5859	0	5859		3681	274
13950001	13960000	4485	144	4629		4754	273
13960001	13970000	4664	134	4798		4264	272
13970001	13980000	4764	0	4764		3797	272
13980001	13990000	4164	0	4164		5137	273
13990001	14000000	4441	0	4441		3305	264
14000001	14010000	5205	134	5339		4669	271
14010001	14020000	5378	0	5378		5511	268
14020001	14030000	3112	481	3593		3177	261
14030001	14040000	5814	0	5814		4135	268
14040001	14050000	3050	0	3050		3206	261
14050001	14060000	5666	0	5666		4096	274
14060001	14070000	3056	139	3195		3150	268
14070001	14080000	4642	157	4799		3627	264
14080001	14090000	3440	247	3687		2839	253
14090001	14100000	4311	370	4681		4702	271
14100001	14110000	6515	140	6655		3621	267
14110001	14120000	5086	0	5086		3220	255
14120001	14130000	4633	468	5101		5666	258
14130001	14140000	3405	253	3658		4018	268
14140001	14150000	3473	0	3473		6025	275
14150001	14160000	3783	140	3923		4672	268
14160001	14170000	5925	0	5925		4753	270
14170001	14180000	4138	0	4138		5632	267
14180001	14190000	3701	0	3701		3373	265
14190001	14200000	3370	0	3370		2943	274
14200001	14210000	4783	131	4914		3233	268
14210001	14220000	3061	0	3061		4907	278
14220001	14230000	4853	0	4853		3455	273
14230001	14240000	5511	0	5511		2573	267
14240001	14250000	4203	132	4335		3801	270
14250001	14260000	3840	135	3975		4634	270
14260001	14270000	4112	136	4248		5061	269
14270001	14280000	5622	0	5622		3468	274
14280001	14290000	4192	0	4192		2947	270
14290001	14300000	4979	138	5117		2865	262
14300001	14310000	4047	0	4047		2181	264
14310001	14320000	3649	0	3649		5049	270
14320001	14330000	4940	0	4940		4302	270
14330001	14340000	2409	250	2659		3386	268
14340001	14350000	4500	133	4633		4780	265
14350001	14360000	2397	135	2532		6756	272
14360001	14370000	3394	137	3531		5215	253
14370001	14380000	4840	244	5084		4923	268
14380001	14390000	3501	135	3636		2936	268
14390001	14400000	3238	140	3378		3439	270
14400001	14410000	2707	0	2707		3446	272
14410001	14420000	4087	0	4087		5147	275
14420001	14430000	4484	0	4484		4341	271
14430001	14440000	3823	242	4065		2041	271
14440001	14450000	4297	244	4541		2006	268
14450001	14460000	4078	0	4078		5773	270
14460001	14470000	5818	0	5818		5013	274
14470001	14480000	3977	0	3977		2690	272
14480001	14490000	3305	131	3436		3552	271
14490001	14500000	4549	132	4681		2277	268
14500001	14510000	6254	0	6254		3935	271
14510001	14520000	5849	0	5849		4351	265
14520001	14530000	4032	242	4274		2835	273
14530001	14540000	4045	0	4045		3984	264
14540001	14550000	2936	248	3184		3472	266
14550001	14560000	4404	134	4538		4420	264
14560001	14570000	4789	132	4921		3006	270
14570001	14580000	3907	132	4039		3904	272
14580001	14590000	3849	241	4090		3098	268
14590001	14600000	3166	240	3406		4980	266
14600001	14610000	4340	136	4476		5051	272
14610001	14620000	4359	132	4491		4764	246
14620001	14630000	4057	131	4188		3600	269
14630001	14640000	4971	0	4971		5068	266
14640001	14650000	3608	0	3608		3832	263
14650001	14660000	3784	0	3784		4074	271
14660001	14670000	2889	0	2889		3286	262
14670001	14680000	6688	0	6688		6111	269
14680001	14690000	3668	252	3920		4062	261
14690001	14700000	2488	144	2632		4281	267
14700001	14710000	3335	0	3335		4939	274
14710001	14720000	5360	146	5506		4016	260
14720001	14730000	3675	146	3821		4390	269
14730001	14740000	3673	355	4028		3572	272
14740001	14750000	6301	132	6433		3083	257
14750001	14760000	4211	133	4344		5657	277
14760001	14770000	6571	0	6571		4341	271
14770001	14780000	5085	0	5085		5207	272
14780001	14790000	5062	150	5212		4552	272
14790001	14800000	6380	0	6380		4517	273
14800001	14810000	3906	329	4235		4121	264
14810001	14820000	5927	1	5928		5522	270
14820001	14830000	5627	0	5627		4738	274
14830001	14840000	2647	252	2899		4159	253
14840001	14850000	3593	140	3733		5101	264
14850001	14860000	4147	0	4147		5093	272
14860001	14870000	4346	131	4477		5988	274
14870001	14880000	4629	0	4629		3951	269
14880001	14890000	4158	0	4158		3694	261
14890001	14900000	3900	134	4034		3999	272
14900001	14910000	3725	131	3856		2742	267
14910001	14920000	5914	0	5914		4688	272
14920001	14930000	5101	253	5354		4663	273
14930001	14940000	4925	0	4925		3345	256
14940001	14950000	3704	134	3838		2759	254
14950001	14960000	3857	0	3857		3342	263
14960001	14970000	4726	0	4726		4144	266
14970001	14980000	3808	133	3941		4891	274
14980001	14990000	5097	0	5097		2249	258
14990001	15000000	3760	0	3760		3759	225
15000001	15010000	2942	0	2942		2415	271
15010001	15020000	3795	461	4256		4167	248
15020001	15030000	4977	0	4977		4496	274
15030001	15040000	4052	375	4427		5178	256
15040001	15050000	5769	0	5769		4819	261
15050001	15060000	3503	137	3640		4271	272
15060001	15070000	4260	0	4260		4510	275
15070001	15080000	4248	137	4385		3389	271
15080001	15090000	3046	0	3046		3388	274
15090001	15100000	3435	0	3435		5220	269
15100001	15110000	3278	179	3457		3987	265
15110001	15120000	4125	58	4183		4584	270
15120001	15130000	5527	0	5527		4949	272
15130001	15140000	2097	371	2468		4036	272
15140001	15150000	4148	352	4500		4874	272
15150001	15160000	2572	249	2821		3906	269
15160001	15170000	4210	245	4455		4585	271
15170001	15180000	2964	0	2964		3612	270
15180001	15190000	2324	264	2588		4838	265
15190001	15200000	4235	141	4376		3477	270
15200001	15210000	4674	0	4674		4728	273
15210001	15220000	4080	0	4080		3341	272
15220001	15230000	1808	246	2054		3170	253
15230001	15240000	3538	261	3799		4644	259
15240001	15250000	5644	239	5883		3090	269
15250001	15260000	4660	0	4660		5458	272
15260001	15270000	6719	0	6719		4734	270
15270001	15280000	4505	244	4749		4886	276
15280001	15290000	3257	134	3391		3178	265
15290001	15300000	3402	133	3535		5209	265
15300001	15310000	4408	0	4408		4158	268
15310001	15320000	4942	0	4942		3733	272
15320001	15330000	3384	132	3516		4205	266
15330001	15340000	3606	0	3606		4052	273
15340001	15350000	3828	132	3960		6806	276
15350001	15360000	4231	0	4231		5912	272
15360001	15370000	3649	140	3789		3442	274
15370001	15380000	2465	244	2709		3640	266
15380001	15390000	2413	141	2554		5527	273
15390001	15400000	3811	403	4214		5073	272
15400001	15410000	4255	0	4255		2615	264
15410001	15420000	4858	143	5001		3160	266
15420001	15430000	3561	132	3693		4552	272
15430001	15440000	4441	0	4441		4169	275
15440001	15450000	2535	357	2892		5706	272
15450001	15460000	6079	0	6079		5315	272
15460001	15470000	3535	355	3890		4104	263
15470001	15480000	2967	0	2967		4090	270
15480001	15490000	4696	0	4696		3503	265
15490001	15500000	2879	243	3122		3788	270
15500001	15510000	4581	0	4581		4505	273
15510001	15520000	3546	257	3803		3766	273
15520001	15530000	2555	136	2691		4664	272
15530001	15540000	5430	0	5430		4406	274
15540001	15550000	4217	140	4357		4206	272
15550001	15560000	5779	132	5911		4106	271
15560001	15570000	2655	248	2903		3898	268
15570001	15580000	4072	135	4207		2722	270
15580001	15590000	4203	240	4443		5147	267
15590001	15600000	2511	137	2648		5321	268
15600001	15610000	2970	137	3107		5226	276
15610001	15620000	3170	369	3539		4117	266
15620001	15630000	5102	0	5102		3520	270
15630001	15640000	3246	265	3511		5809	266
15640001	15650000	3751	327	4078		4108	249
15650001	15660000	6168	0	6168		5168	271
15660001	15670000	4860	159	5019		2594	266
15670001	15680000	4725	132	4857		3622	264
15680001	15690000	4040	134	4174		2694	262
15690001	15700000	3085	137	3222		5922	274
15700001	15710000	2322	133	2455		4998	272
15710001	15720000	1918	254	2172		5717	270
15720001	15730000	2311	248	2559		3216	274
15730001	15740000	3294	0	3294		4073	260
15740001	15750000	4714	0	4714		3430	270
15750001	15760000	3848	133	3981		4158	272
15760001	15770000	4376	0	4376		5581	274
15770001	15780000	1755	243	1998		4956	270
15780001	15790000	4076	0	4076		4554	272
15790001	15800000	4353	0	4353		5024	267
15800001	15810000	4316	0	4316		4840	269
15810001	15820000	4719	0	4719		3781	270
15820001	15830000	3835	0	3835		3349	270
15830001	15840000	4850	0	4850		2773	263
15840001	15850000	5295	0	5295		4634	273
15850001	15860000	5725	136	5861		5700	272
15860001	15870000	4038	0	4038		4577	270
15870001	15880000	4958	256	5214		6073	274
15880001	15890000	3343	156	3499		4745	268
15890001	15900000	3552	290	3842		4651	266
15900001	15910000	3411	279	3690		4732	263
15910001	15920000	4010	139	4149		4282	269
15920001	15930000	4520	0	4520		4888	265
15930001	15940000	4274	0	4274		2957	246
15940001	15950000	4988	147	5135		5205	270
15950001	15960000	3804	0	3804		5149	272
15960001	15970000	992	251	1243		4920	274
15970001	15980000	2237	158	2395		4014	266
15980001	15990000	4090	0	4090		4831	271
15990001	16000000	3848	134	3982		4203	271
16000001	16010000	3380	252	3632		4640	266
16010001	16020000	4091	0	4091		4391	276
16020001	16030000	3568	370	3938		5021	267
16030001	16040000	5131	0	5131		5795	265
16040001	16050000	3764	143	3907		4497	266
16050001	16060000	3038	0	3038		6115	267
16060001	16070000	3574	136	3710		5509	273
16070001	16080000	4725	0	4725		3738	266
16080001	16090000	4963	0	4963		4911	262
16090001	16100000	5256	0	5256		2923	261
16100001	16110000	5726	0	5726		2786	263
16110001	16120000	4576	140	4716		2734	270
16120001	16130000	3810	142	3952		6067	266
16130001	16140000	3355	135	3490		3756	262
16140001	16150000	3511	132	3643		4109	265
16150001	16160000	3467	247	3714		3716	271
16160001	16170000	4388	135	4523		2464	268
16170001	16180000	3380	259	3639		6765	271
16180001	16190000	4251	138	4389		3842	270
16190001	16200000	1608	159	1767		4458	269
16200001	16210000	3681	0	3681		2125	262
16210001	16220000	4612	142	4754		2145	265
16220001	16230000	3906	358	4264		2755	264
16230001	16240000	3553	244	3797		5018	270
16240001	16250000	5137	0	5137		5999	275
16250001	16260000	3305	0	3305		5019	268
16260001	16270000	4532	137	4669		3736	262
16270001	16280000	5511	0	5511		4534	257
16280001	16290000	3177	0	3177		3142	273
16290001	16300000	4135	0	4135		3962	269
16300001	16310000	2847	359	3206		3677	239
16310001	16320000	4096	0	4096		4211	257
16320001	16330000	3014	136	3150		3379	270
16330001	16340000	3482	145	3627		3696	267
16340001	16350000	2839	0	2839		3070	265
16350001	16360000	4324	378	4702		5344	266
16360001	16370000	3621	0	3621		2236	266
16370001	16380000	3078	142	3220		2218	270
16380001	16390000	5666	0	5666		2246	266
16390001	16400000	3746	272	4018		5237	273
16400001	16410000	6025	0	6025		4410	252
16410001	16420000	4672	0	4672		5694	271
16420001	16430000	4578	175	4753		3030	269
16430001	16440000	5452	180	5632		5009	272
16440001	16450000	3373	0	3373		4011	235
16450001	16460000	2807	136	2943		3599	256
16460001	16470000	3233	0	3233		3235	263
16470001	16480000	4907	0	4907		3451	269
16480001	16490000	3455	0	3455		4692	271
16490001	16500000	2573	0	2573		4711	273
16500001	16510000	3328	473	3801		5620	275
16510001	16520000	4495	139	4634		4671	269
16520001	16530000	5061	0	5061		5640	270
16530001	16540000	3468	0	3468		4717	270
16540001	16550000	2803	144	2947		2558	265
16550001	16560000	2656	209	2865		2795	263
16560001	16570000	1930	251	2181		2831	271
16570001	16580000	4916	133	5049		2925	271
16580001	16590000	4058	244	4302		3467	266
16590001	16600000	3227	159	3386		4012	266
16600001	16610000	4636	144	4780		4172	267
16610001	16620000	6756	0	6756		3772	267
16620001	16630000	5215	0	5215		4019	273
16630001	16640000	4786	137	4923		5028	265
16640001	16650000	2936	0	2936		4082	270
16650001	16660000	3289	150	3439		2425	274
16660001	16670000	2942	504	3446		6104	271
16670001	16680000	5147	0	5147		5215	269
16680001	16690000	4208	133	4341		5061	273
16690001	16700000	1902	139	2041		5018	271
16700001	16710000	1872	134	2006		3734	270
16710001	16720000	5773	0	5773		4769	273
16720001	16730000	4870	143	5013		3704	276
16730001	16740000	2690	0	2690		4458	268
16740001	16750000	3417	135	3552		3250	275
16750001	16760000	2014	263	2277		4606	264
16760001	16770000	3935	0	3935		3472	274
16770001	16780000	4211	140	4351		2597	264
16780001	16790000	2701	134	2835		3675	268
16790001	16800000	3984	0	3984		3419	270
16800001	16810000	3331	141	3472		4601	242
16810001	16820000	4420	0	4420		4581	268
16820001	16830000	3006	0	3006		4454	269
16830001	16840000	3665	239	3904		5060	270
16840001	16850000	2853	245	3098		3529	263
16850001	16860000	4848	132	4980		4774	277
16860001	16870000	4789	262	5051		7018	273
16870001	16880000	4633	131	4764		4465	272
16880001	16890000	3600	0	3600		3938	266
16890001	16900000	4924	144	5068		2787	261
16900001	16910000	3698	134	3832		2809	260
16910001	16920000	3939	135	4074		1163	243
16920001	16930000	3286	0	3286		3628	266
16930001	16940000	6111	0	6111		4130	232
16940001	16950000	4062	0	4062		5190	265
16950001	16960000	4281	0	4281		4521	264
16960001	16970000	4939	0	4939		3336	259
16970001	16980000	4016	0	4016		3406	229
16980001	16990000	4390	0	4390		4846	265
16990001	17000000	3572	0	3572		3953	269
17000001	17010000	2929	154	3083		4205	261
17010001	17020000	5516	141	5657		4852	277
17020001	17030000	4341	0	4341		3364	267
17030001	17040000	5072	135	5207		3429	270
17040001	17050000	4552	0	4552		3323	271
17050001	17060000	4057	460	4517		4503	269
17060001	17070000	3967	154	4121		4323	245
17070001	17080000	5383	139	5522		4517	267
17080001	17090000	4477	261	4738		4680	273
17090001	17100000	3908	251	4159		4391	265
17100001	17110000	4968	133	5101		3713	269
17110001	17120000	4954	139	5093		3308	265
17120001	17130000	5988	0	5988		3608	273
17130001	17140000	3951	0	3951		4251	269
17140001	17150000	3694	0	3694		4289	266
17150001	17160000	3868	131	3999		3150	265
17160001	17170000	2742	0	2742		5864	269
17170001	17180000	4552	136	4688		5920	270
17180001	17190000	4531	132	4663		6235	276
17190001	17200000	3084	261	3345		5204	270
17200001	17210000	2759	0	2759		3830	265
17210001	17220000	3273	69	3342		3961	267
17220001	17230000	3981	163	4144		4401	264
17230001	17240000	4891	0	4891		5066	270
17240001	17250000	1978	271	2249		3955	267
17250001	17260000	3508	251	3759		4066	259
17260001	17270000	2415	0	2415		4345	263
17270001	17280000	4027	140	4167		4426	277
17280001	17290000	4362	134	4496		5016	272
17290001	17300000	5035	143	5178		5380	273
17300001	17310000	4678	141	4819		4075	273
17310001	17320000	4271	0	4271		6121	273
17320001	17330000	4510	0	4510		3438	264
17330001	17340000	3250	139	3389		5640	271
17340001	17350000	3256	132	3388		4684	275
17350001	17360000	5220	0	5220		5571	271
17360001	17370000	3847	140	3987		3677	263
17370001	17380000	4307	277	4584		6199	278
17380001	17390000	4949	0	4949		6197	273
17390001	17400000	4036	0	4036		5727	272
17400001	17410000	4874	0	4874		4943	270
17410001	17420000	3765	141	3906		5375	271
17420001	17430000	4585	0	4585		5227	270
17430001	17440000	3465	147	3612
17440001	17450000	4698	140	4838
17450001	17460000	3477	0	3477
17460001	17470000	4728	0	4728
17470001	17480000	3341	0	3341
17480001	17490000	3170	0	3170
17490001	17500000	4644	0	4644
17500001	17510000	3090	0	3090
17510001	17520000	5324	134	5458
17520001	17530000	4734	0	4734
17530001	17540000	4746	140	4886
17540001	17550000	2914	264	3178
17550001	17560000	4970	239	5209
17560001	17570000	4158	0	4158
17570001	17580000	3587	146	3733
17580001	17590000	4205	0	4205
17590001	17600000	3919	133	4052
17600001	17610000	6561	245	6806
17610001	17620000	5912	0	5912
17620001	17630000	3291	151	3442
17630001	17640000	3640	0	3640
17640001	17650000	5395	132	5527
17650001	17660000	4941	132	5073
17660001	17670000	2615	0	2615
17670001	17680000	3160	0	3160
17680001	17690000	4421	131	4552
17690001	17700000	4021	148	4169
17700001	17710000	5706	0	5706
17710001	17720000	5183	132	5315
17720001	17730000	3973	131	4104
17730001	17740000	3955	135	4090
17740001	17750000	3503	0	3503
17750001	17760000	3788	0	3788
17760001	17770000	4258	247	4505
17770001	17780000	3766	0	3766
17780001	17790000	4664	0	4664
17790001	17800000	4265	141	4406
17800001	17810000	4206	0	4206
17810001	17820000	3949	157	4106
17820001	17830000	3898	0	3898
17830001	17840000	2722	0	2722
17840001	17850000	4904	243	5147
17850001	17860000	5188	133	5321
17860001	17870000	5226	0	5226
17870001	17880000	4117	0	4117
17880001	17890000	3520	0	3520
17890001	17900000	5677	132	5809
17900001	17910000	4108	0	4108
17910001	17920000	5029	139	5168
17920001	17930000	2459	135	2594
17930001	17940000	3491	131	3622
17940001	17950000	2545	149	2694
17950001	17960000	5922	0	5922
17960001	17970000	4748	250	4998
17970001	17980000	5584	133	5717
17980001	17990000	3216	0	3216
17990001	18000000	4073	0	4073
18000001	18010000	3430	0	3430
18010001	18020000	4158	0	4158
18020001	18030000	5331	250	5581
18030001	18040000	4956	0	4956
18040001	18050000	4416	138	4554
18050001	18060000	5024	0	5024
18060001	18070000	4704	136	4840
18070001	18080000	3781	0	3781
18080001	18090000	3209	140	3349
18090001	18100000	2641	132	2773
18100001	18110000	4388	246	4634
18110001	18120000	5700	0	5700
18120001	18130000	4445	132	4577
18130001	18140000	5825	248	6073
18140001	18150000	4745	0	4745
18150001	18160000	4651	0	4651
18160001	18170000	4732	0	4732
18170001	18180000	4282	0	4282
18180001	18190000	4509	379	4888
18190001	18200000	2825	132	2957
18200001	18210000	5205	0	5205
18210001	18220000	5149	0	5149
18220001	18230000	4674	246	4920
18230001	18240000	3746	268	4014
18240001	18250000	4584	247	4831
18250001	18260000	4067	136	4203
18260001	18270000	4508	132	4640
18270001	18280000	4255	136	4391
18280001	18290000	4662	359	5021
18290001	18300000	5795	0	5795
18300001	18310000	4362	135	4497
18310001	18320000	5608	507	6115
18320001	18330000	5509	0	5509
18330001	18340000	3585	153	3738
18340001	18350000	4664	247	4911
18350001	18360000	2787	136	2923
18360001	18370000	2786	0	2786
18370001	18380000	2601	133	2734
18380001	18390000	5816	251	6067
18390001	18400000	3512	244	3756
18400001	18410000	4109	0	4109
18410001	18420000	3572	144	3716
18420001	18430000	2327	137	2464
18430001	18440000	6523	242	6765
18440001	18450000	3598	244	3842
18450001	18460000	4458	0	4458
18460001	18470000	2125	0	2125
18470001	18480000	2145	0	2145
18480001	18490000	2755	0	2755
18490001	18500000	4765	253	5018
18500001	18510000	5862	137	5999
18510001	18520000	4884	135	5019
18520001	18530000	3736	0	3736
18530001	18540000	4534	0	4534
18540001	18550000	3011	131	3142
18550001	18560000	3828	134	3962
18560001	18570000	3677	0	3677
18570001	18580000	4067	144	4211
18580001	18590000	3379	0	3379
18590001	18600000	3559	137	3696
18600001	18610000	2699	371	3070
18610001	18620000	5210	134	5344
18620001	18630000	1871	365	2236
18630001	18640000	1841	377	2218
18640001	18650000	1953	293	2246
18650001	18660000	5179	58	5237
18660001	18670000	4274	136	4410
18670001	18680000	5694	0	5694
18680001	18690000	2657	373	3030
18690001	18700000	5009	0	5009
18700001	18710000	4011	0	4011
18710001	18720000	3440	159	3599
18720001	18730000	3096	139	3235
18730001	18740000	3207	244	3451
18740001	18750000	4558	134	4692
18750001	18760000	4711	0	4711
18760001	18770000	5620	0	5620
18770001	18780000	4671	0	4671
18780001	18790000	5640	0	5640
18790001	18800000	4717	0	4717
18800001	18810000	2558	0	2558
18810001	18820000	2658	137	2795
18820001	18830000	2584	247	2831
18830001	18840000	2659	266	2925
18840001	18850000	3445	22	3467
18850001	18860000	3692	320	4012
18860001	18870000	3927	245	4172
18870001	18880000	3623	149	3772
18880001	18890000	3887	132	4019
18890001	18900000	4760	268	5028
18900001	18910000	3708	374	4082
18910001	18920000	2425	0	2425
18920001	18930000	5971	133	6104
18930001	18940000	5215	0	5215
18940001	18950000	4814	247	5061
18950001	18960000	4761	257	5018
18960001	18970000	3734	0	3734
18970001	18980000	4631	138	4769
18980001	18990000	3704	0	3704
18990001	19000000	4311	147	4458
19000001	19010000	3250	0	3250
19010001	19020000	4606	0	4606
19020001	19030000	3341	131	3472
19030001	19040000	2597	0	2597
19040001	19050000	3318	357	3675
19050001	19060000	3419	0	3419
19060001	19070000	4355	246	4601
19070001	19080000	4450	131	4581
19080001	19090000	4320	134	4454
19090001	19100000	4923	137	5060
19100001	19110000	3529	0	3529
19110001	19120000	4639	135	4774
19120001	19130000	6773	245	7018
19130001	19140000	4465	0	4465
19140001	19150000	3807	131	3938
19150001	19160000	2544	243	2787
19160001	19170000	2674	135	2809
19170001	19180000	916	247	1163
19180001	19190000	3628	0	3628
19190001	19200000	3882	248	4130
19200001	19210000	5190	0	5190
19210001	19220000	4521	0	4521
19220001	19230000	3182	154	3336
19230001	19240000	3406	0	3406
19240001	19250000	4581	265	4846
19250001	19260000	3685	268	3953
19260001	19270000	4048	157	4205
19270001	19280000	4852	0	4852
19280001	19290000	2767	597	3364
19290001	19300000	3280	149	3429
19300001	19310000	3323	0	3323
19310001	19320000	4369	134	4503
19320001	19330000	4057	266	4323
19330001	19340000	4517	0	4517
19340001	19350000	4549	131	4680
19350001	19360000	4254	137	4391
19360001	19370000	3568	145	3713
19370001	19380000	3308	0	3308
19380001	19390000	3365	243	3608
19390001	19400000	3997	254	4251
19400001	19410000	4149	140	4289
19410001	19420000	3150	0	3150
19420001	19430000	5727	137	5864
19430001	19440000	5568	352	5920
19440001	19450000	6235	0	6235
19450001	19460000	5204	0	5204
19460001	19470000	3830	0	3830
19470001	19480000	3961	0	3961
19480001	19490000	4147	254	4401
19490001	19500000	5066	0	5066
19500001	19510000	3807	148	3955
19510001	19520000	3925	141	4066
19520001	19530000	4213	132	4345
19530001	19540000	4290	136	4426
19540001	19550000	5016	0	5016
19550001	19560000	5249	131	5380
19560001	19570000	3595	480	4075
19570001	19580000	6121	0	6121
19580001	19590000	3438	0	3438
19590001	19600000	5640	0	5640
19600001	19610000	4684	0	4684
19610001	19620000	5433	138	5571
19620001	19630000	3546	131	3677
19630001	19640000	6199	0	6199
19640001	19650000	6197	0	6197
19650001	19660000	5595	132	5727
19660001	19670000	4943	0	4943
19670001	19680000	5375	0	5375
19680001	19690000	5227	0	5227

## Sheet: Chr_3
Additional table 7C: Nucleosome coverage at the Chromosome number 3 of A. thaliana
Section of the chromosome in bases		bases covered by fuzzy nucleosomes	bases covered by distinct nucleosomes	Total bases covered by nucleosomes		Flanking Region	Number of probes in the region	Correlation	Centromeric and Pericentromeric regions	Number of probes in the region	Correlation
1	10000	2559	140	2699		2699	273	0.280086	872	65	0.683506
10001	20000	3584	261	3845		3845	267		2780	187
20001	30000	3894	0	3894		3894	269		5830	194
30001	40000	3022	358	3380		3380	270		4344	167
40001	50000	2777	136	2913		2913	264		4003	263
50001	60000	4147	369	4516		4516	271		4065	259
60001	70000	3669	131	3800		3800	270		4019	272
70001	80000	3825	131	3956		3956	269		5790	265
80001	90000	3887	366	4253		4253	271		5331	240
90001	100000	4379	0	4379		4379	277		4577	245
100001	110000	2640	246	2886		2886	272		4876	250
110001	120000	4584	263	4847		4847	269		5674	244
120001	130000	4607	0	4607		4607	269		5594	264
130001	140000	3438	0	3438		3438	263		3533	243
140001	150000	4199	0	4199		4199	272		3940	272
150001	160000	4821	0	4821		4821	274		4143	262
160001	170000	3681	0	3681		3681	266		3362	260
170001	180000	4972	136	5108		5108	275		5994	266
180001	190000	4491	138	4629		4629	267		4602	228
190001	200000	2958	0	2958		2958	266		4971	243
200001	210000	3405	134	3539		3539	270		4637	246
210001	220000	3837	135	3972		3972	271		5615	209
220001	230000	5418	132	5550		5550	275		4515	213
230001	240000	6954	0	6954		6954	271		3103	248
240001	250000	5461	0	5461		5461	275		3427	182
250001	260000	3590	242	3832		3832	270		3435	222
260001	270000	3456	0	3456		3456	271		2632	171
270001	280000	5691	0	5691		5691	271		6958	233
280001	290000	5810	134	5944		5944	274		5922	258
290001	300000	4440	0	4440		4440	270		4599	209
300001	310000	4452	0	4452		4452	268		5987	259
310001	320000	5947	131	6078		6078	271		4078	195
320001	330000	4479	144	4623		4623	272		4241	257
330001	340000	4847	259	5106		5106	265		5130	205
340001	350000	5332	0	5332		5332	272		3651	208
350001	360000	5457	134	5591		5591	275		6063	252
360001	370000	5358	0	5358		5358	275		4865	233
370001	380000	3871	249	4120		4120	266		4409	265
380001	390000	4271	146	4417		4417	271		3968	214
390001	400000	4376	142	4518		4518	271		2348	142
400001	410000	1993	158	2151		2151	269		3841	248
410001	420000	3586	243	3829		3829	270		5491	245
420001	430000	2471	0	2471		2471	265		5891	265
430001	440000	6635	0	6635		6635	276		4269	260
440001	450000	5540	242	5782		5782	278		5445	223
450001	460000	4027	366	4393		4393	261		4759	263
460001	470000	4712	0	4712		4712	269		6110	268
470001	480000	4917	248	5165		5165	271		5419	264
480001	490000	4635	0	4635		4635	269		5622	220
490001	500000	4348	255	4603		4603	274		5539	222
500001	510000	4433	0	4433		4433	274		5389	261
510001	520000	3611	131	3742		3742	272		3844	264
520001	530000	4261	131	4392		4392	269		5293	262
530001	540000	3496	244	3740		3740	271		5757	246
540001	550000	3647	0	3647		3647	267		4383	247
550001	560000	2672	137	2809		2809	257		4292	265
560001	570000	4905	136	5041		5041	270		5985	265
570001	580000	5204	0	5204		5204	266		6170	240
580001	590000	3740	0	3740		3740	274		4353	218
590001	600000	3426	0	3426		3426	271		5057	246
600001	610000	4656	0	4656		4656	273		5571	257
610001	620000	2746	241	2987		2987	268		6388	268
620001	630000	3347	132	3479		3479	271		7013	261
630001	640000	3664	0	3664		3664	264		5129	204
640001	650000	2930	132	3062		3062	268		4449	229
650001	660000	3367	131	3498		3498	269		4839	240
660001	670000	2508	209	2717		2717	267		3822	238
670001	680000	4037	131	4168		4168	273		4122	231
680001	690000	4803	141	4944		4944	271		3784	261
690001	700000	5712	0	5712		5712	273		4035	232
700001	710000	2833	138	2971		2971	271		4674	263
710001	720000	2863	475	3338		3338	270		6002	262
720001	730000	4706	139	4845		4845	268		6855	257
730001	740000	3268	0	3268		3268	270		5249	253
740001	750000	4591	0	4591		4591	269		2999	163
750001	760000	4962	135	5097		5097	269		2584	260
760001	770000	2872	140	3012		3012	269		4723	195
770001	780000	4396	0	4396		4396	274		2830	211
780001	790000	2102	353	2455		2455	273		4709	258
790001	800000	4307	0	4307		4307	255		4358	260
800001	810000	5607	0	5607		5607	272		4717	265
810001	820000	3594	0	3594		3594	269		3338	241
820001	830000	4340	135	4475		4475	272		4477	261
830001	840000	5105	0	5105		5105	270		4242	266
840001	850000	3258	259	3517		3517	263		4959	257
850001	860000	3693	244	3937		3937	270		4213	178
860001	870000	4247	0	4247		4247	271		7717	265
870001	880000	4700	0	4700		4700	261		5055	229
880001	890000	4856	136	4992		4992	265		6653	265
890001	900000	2510	262	2772		2772	261		5023	249
900001	910000	3964	0	3964		3964	269		4753	220
910001	920000	3570	0	3570		3570	265		4433	229
920001	930000	4735	226	4961		4961	270		6313	260
930001	940000	5401	133	5534		5534	265		7275	257
940001	950000	4326	0	4326		4326	267		6914	246
950001	960000	2311	0	2311		2311	268		4196	233
960001	970000	3823	139	3962		3962	270		2718	156
970001	980000	4050	0	4050		4050	269		5086	180
980001	990000	2390	0	2390		2390	267		5304	227
990001	1000000	3198	142	3340		3340	269		4990	238
1000001	1010000	3988	133	4121		4121	273		3587	219
1010001	1020000	3898	247	4145		4145	271		3438	201
1020001	1030000	3821	0	3821		3821	270		5900	225
1030001	1040000	3892	0	3892		3892	265		5154	235
1040001	1050000	4245	0	4245		4245	266		2473	201
1050001	1060000	2664	132	2796		2796	266		3424	179
1060001	1070000	2458	0	2458		2458	262		4225	239
1070001	1080000	5101	245	5346		5346	262		2482	148
1080001	1090000	5817	0	5817		5817	272		3154	197
1090001	1100000	2730	250	2980		2980	271		5315	244
1100001	1110000	3115	0	3115		3115	266		3747	254
1110001	1120000	3387	140	3527		3527	278		2558	195
1120001	1130000	3603	359	3962		3962	268		2436	132
1130001	1140000	1722	354	2076		2076	265		4073	150
1140001	1150000	3886	0	3886		3886	264		4700	240
1150001	1160000	4235	136	4371		4371	272		3741	188
1160001	1170000	3907	0	3907		3907	271		4916	264
1170001	1180000	2389	131	2520		2520	227		4461	264
1180001	1190000	3075	0	3075		3075	246		5883	186
1190001	1200000	3127	0	3127		3127	269		5716	228
1200001	1210000	3587	258	3845		3845	270		5342	247
1210001	1220000	3803	145	3948		3948	268		5205	236
1220001	1230000	4524	243	4767		4767	268		5977	205
1230001	1240000	3801	145	3946		3946	269		3246	210
1240001	1250000	4634	140	4774		4774	270		3813	183
1250001	1260000	2920	368	3288		3288	266		4209	221
1260001	1270000	4282	0	4282		4282	269		3449	251
1270001	1280000	4770	0	4770		4770	268		3977	211
1280001	1290000	3662	131	3793		3793	263		4155	270
1290001	1300000	4645	0	4645		4645	272		5525	205
1300001	1310000	4911	0	4911		4911	276		3668	222
1310001	1320000	3799	0	3799		3799	268		2596	259
1320001	1330000	4846	140	4986		4986	274		4063	254
1330001	1340000	4537	245	4782		4782	273		5631	261
1340001	1350000	4649	150	4799		4799	264		2957	221
1350001	1360000	2528	0	2528		2528	260		5122	263
1360001	1370000	4133	0	4133		4133	264		4405	210
1370001	1380000	3779	146	3925		3925	242		2910	166
1380001	1390000	4017	367	4384		4384	268		3478	164
1390001	1400000	3742	0	3742		3742	269		7116	249
1400001	1410000	4493	0	4493		4493	268		4685	175
1410001	1420000	4222	0	4222		4222	271		5849	222
1420001	1430000	4024	0	4024		4024	267		3878	223
1430001	1440000	4698	0	4698		4698	265		3445	185
1440001	1450000	1899	131	2030		2030	264		5479	242
1450001	1460000	3254	0	3254		3254	253		7256	260
1460001	1470000	3267	0	3267		3267	267		2121	148
1470001	1480000	3388	0	3388		3388	273		564	100
1480001	1490000	2174	0	2174		2174	266		1559	146
1490001	1500000	3654	249	3903		3903	266		725	107
1500001	1510000	3439	246	3685		3685	269		0	48
1510001	1520000	3627	142	3769		3769	267		1011	25
1520001	1530000	4103	132	4235		4235	268		1134	69
1530001	1540000	4930	242	5172		5172	251		1424	94
1540001	1550000	4288	258	4546		4546	275		408	39
1550001	1560000	4511	0	4511		4511	269		927	75
1560001	1570000	4536	0	4536		4536	273		0	25
1570001	1580000	4246	140	4386		4386	257		328	42
1580001	1590000	3158	362	3520		3520	273		4963	181
1590001	1600000	3815	0	3815		3815	270		4250	205
1600001	1610000	4166	141	4307		4307	261		4917	181
1610001	1620000	2558	0	2558		2558	271		4869	181
1620001	1630000	3204	348	3552		3552	273		2809	165
1630001	1640000	4201	0	4201		4201	266		230	54
1640001	1650000	4314	158	4472		4472	273		0	22
1650001	1660000	4022	151	4173		4173	273		4544	245
1660001	1670000	4514	137	4651		4651	273		7629	271
1670001	1680000	2927	0	2927		2927	268		6327	259
1680001	1690000	3449	0	3449		3449	266		4841	189
1690001	1700000	3780	0	3780		3780	267		3481	183
1700001	1710000	5513	132	5645		5645	274		6655	248
1710001	1720000	3049	0	3049		3049	267		6185	266
1720001	1730000	3533	0	3533		3533	265		4169	244
1730001	1740000	2234	362	2596		2596	268		4488	236
1740001	1750000	5120	0	5120		5120	272		5465	243
1750001	1760000	3871	0	3871		3871	266		5886	265
1760001	1770000	3011	131	3142		3142	270		4441	235
1770001	1780000	2718	352	3070		3070	272		4648	216
1780001	1790000	3005	374	3379		3379	265		5862	237
1790001	1800000	4143	132	4275		4275	268		4286	248
1800001	1810000	3812	0	3812		3812	273		4486	217
1810001	1820000	1210	247	1457		1457	260		6457	265
1820001	1830000	3431	136	3567		3567	271		5253	206
1830001	1840000	2496	0	2496		2496	269		5952	252
1840001	1850000	1705	0	1705		1705	263		5211	257
1850001	1860000	1883	382	2265		2265	269		5088	193
1860001	1870000	4634	0	4634		4634	272		4473	246
1870001	1880000	4493	0	4493		4493	273		5340	240
1880001	1890000	2816	0	2816		2816	272		6095	202
1890001	1900000	5378	0	5378		5378	266		5742	251
1900001	1910000	4173	60	4233		4233	272		5997	241
1910001	1920000	3248	60	3308		3308	268		512	46
1920001	1930000	4032	0	4032		4032	269		7112	42
1930001	1940000	4467	0	4467		4467	273		3920	196
1940001	1950000	5229	0	5229		5229	275		5371	263
1950001	1960000	3493	134	3627		3627	265		2010	191
1960001	1970000	4635	0	4635		4635	200		521	56
1970001	1980000	4959	131	5090		5090	243		399	59
1980001	1990000	6002	0	6002		6002	273		0	36
1990001	2000000	2385	0	2385		2385	267		2377	149
2000001	2010000	2432	152	2584		2584	257		2176	175
2010001	2020000	4646	0	4646		4646	269		5084	259
2020001	2030000	3734	606	4340		4340	273		6208	272
2030001	2040000	3632	0	3632		3632	271		6347	263
2040001	2050000	3942	132	4074		4074	272		6820	253
2050001	2060000	4252	158	4410		4410	267		4781	253
2060001	2070000	4148	287	4435		4435	269		3418	249
2070001	2080000	4626	164	4790		4790	273		5031	257
2080001	2090000	3385	133	3518		3518	274		3423	227
2090001	2100000	5567	141	5708		5708	265		3881	252
2100001	2110000	4821	133	4954		4954	266		4185	258
2110001	2120000	1764	0	1764		1764	254		5115	262
2120001	2130000	3595	133	3728		3728	264		4926	270
2130001	2140000	2278	0	2278		2278	264		4851	253
2140001	2150000	3496	132	3628		3628	270		6186	265
2150001	2160000	5064	0	5064		5064	268		5550	272
2160001	2170000	2052	0	2052		2052	271		4341	276
2170001	2180000	2506	141	2647		2647	270		5901	206
2180001	2190000	4946	144	5090		5090	274		4142	234
2190001	2200000	4504	134	4638		4638	273		2266	186
2200001	2210000	4269	0	4269		4269	269		5323	221
2210001	2220000	2892	142	3034		3034	268		4604	219
2220001	2230000	3899	135	4034		4034	272		5752	251
2230001	2240000	5048	0	5048		5048	273		6734	266
2240001	2250000	3874	351	4225		4225	274		5236	250
2250001	2260000	3899	0	3899		3899	258		4189	261
2260001	2270000	3179	249	3428		3428	253		4604	252
2270001	2280000	3967	137	4104		4104	272		4124	268
2280001	2290000	4086	147	4233		4233	271		7133	273
2290001	2300000	3006	0	3006		3006	271		5366	272
2300001	2310000	5161	354	5515		5515	272		3075	267
2310001	2320000	4656	0	4656		4656	259		5928	265
2320001	2330000	4260	354	4614		4614	272		4144	232
2330001	2340000	4523	0	4523		4523	271		6334	230
2340001	2350000	2120	0	2120		2120	269		4665	242
2350001	2360000	2322	0	2322		2322	267		4439	240
2360001	2370000	3817	0	3817		3817	268		5742	249
2370001	2380000	4659	0	4659		4659	273		4164	259
2380001	2390000	3722	0	3722		3722	268		3019	224
2390001	2400000	4613	0	4613		4613	271		4932	239
2400001	2410000	4339	0	4339		4339	274		5060	226
2410001	2420000	3868	0	3868		3868	273		4779	221
2420001	2430000	3918	239	4157		4157	273		5882	258
2430001	2440000	4370	0	4370		4370	272		2386	210
2440001	2450000	3480	134	3614		3614	271		4980	275
2450001	2460000	3870	358	4228		4228	269		3404	218
2460001	2470000	4743	138	4881		4881	272		3612	252
2470001	2480000	3480	142	3622		3622	274		4893	267
2480001	2490000	5198	0	5198		5198	275		6131	261
2490001	2500000	5803	0	5803		5803	262		7372	242
2500001	2510000	4963	0	4963		4963	266		3922	265
2510001	2520000	3277	253	3530		3530	268		4048	251
2520001	2530000	2546	133	2679		2679	268		5206	260
2530001	2540000	4792	0	4792		4792	268		4866	271
2540001	2550000	6138	132	6270		6270	275		3346	268
2550001	2560000	3034	252	3286		3286	268		5592	269
2560001	2570000	4239	358	4597		4597	270		6382	260
2570001	2580000	3697	0	3697		3697	269		5966	258
2580001	2590000	4221	0	4221		4221	273		6149	252
2590001	2600000	4278	143	4421		4421	274		3603	179
2600001	2610000	4023	135	4158		4158	265		3213	170
2610001	2620000	3598	252	3850		3850	269		3932	211
2620001	2630000	3899	0	3899		3899	243		6570	220
2630001	2640000	5266	0	5266		5266	263		5249	174
2640001	2650000	3498	241	3739		3739	259		5016	266
2650001	2660000	5118	0	5118		5118	272		4496	270
2660001	2670000	2041	0	2041		2041	266		4490	267
2670001	2680000	6119	0	6119		6119	275		4267	258
2680001	2690000	4025	0	4025		4025	273		5060	263
2690001	2700000	5637	0	5637		5637	270		4910	258
2700001	2710000	3628	0	3628		3628	275		4957	264
2710001	2720000	5908	147	6055		6055	268		5588	265
2720001	2730000	5000	0	5000		5000	244		5061	271
2730001	2740000	5448	131	5579		5579	273		4599	202
2740001	2750000	5321	66	5387		5387	270		4495	223
2750001	2760000	4941	172	5113		5113	274		5413	261
2760001	2770000	3975	131	4106		4106	274		6640	234
2770001	2780000	5271	0	5271		5271	257		4869	271
2780001	2790000	5839	133	5972		5972	273		5701	238
2790001	2800000	3917	137	4054		4054	272		5790	234
2800001	2810000	4187	0	4187		4187	226		2735	244
2810001	2820000	373	0	373		373	41		7007	211
2820001	2830000	4899	0	4899		4899	269		5168	185
2830001	2840000	3386	0	3386		3386	269		4235	251
2840001	2850000	2733	134	2867		2867	264		4585	261
2850001	2860000	2202	0	2202		2202	267		5546	242
2860001	2870000	4413	0	4413		4413	244		5626	250
2870001	2880000	2355	139	2494		2494	270		4980	254
2880001	2890000	4654	0	4654		4654	267		6814	252
2890001	2900000	4130	136	4266		4266	270		6867	263
2900001	2910000	4370	251	4621		4621	272		5566	254
2910001	2920000	3173	132	3305		3305	273		4777	230
2920001	2930000	3694	140	3834		3834	226		7912	235
2930001	2940000	5047	133	5180		5180	271		4779	216
2940001	2950000	4477	132	4609		4609	270		3932	260
2950001	2960000	4395	0	4395		4395	272		6086	266
2960001	2970000	5234	136	5370		5370	273		2746	255
2970001	2980000	3961	0	3961		3961	254		5502	270
2980001	2990000	2827	271	3098		3098	274		3391	267
2990001	3000000	4161	0	4161		4161	265		4625	257
3000001	3010000	3872	0	3872		3872	272		3359	254
3010001	3020000	3086	0	3086		3086	274		4467	275
3020001	3030000	5100	0	5100		5100	273		5259	270
3030001	3040000	4374	159	4533		4533	270
3040001	3050000	2467	0	2467		2467	269
3050001	3060000	3529	249	3778		3778	268
3060001	3070000	2928	0	2928		2928	266
3070001	3080000	5289	0	5289		5289	265
3080001	3090000	3334	254	3588		3588	265
3090001	3100000	3409	136	3545		3545	269
3100001	3110000	4322	243	4565		4565	272
3110001	3120000	4232	0	4232		4232	192
3120001	3130000	2603	131	2734		2734	235
3130001	3140000	2443	468	2911		2911	269
3140001	3150000	4454	0	4454		4454	275
3150001	3160000	4526	138	4664		4664	271
3160001	3170000	3827	0	3827		3827	272
3170001	3180000	3677	146	3823		3823	272
3180001	3190000	2539	0	2539		2539	232
3190001	3200000	2432	0	2432		2432	270
3200001	3210000	3887	0	3887		3887	267
3210001	3220000	4002	590	4592		4592	275
3220001	3230000	4210	132	4342		4342	274
3230001	3240000	5208	0	5208		5208	275
3240001	3250000	4792	267	5059		5059	272
3250001	3260000	4607	367	4974		4974	268
3260001	3270000	4360	131	4491		4491	265
3270001	3280000	3773	0	3773		3773	268
3280001	3290000	2173	249	2422		2422	270
3290001	3300000	4171	0	4171		4171	269
3300001	3310000	4890	0	4890		4890	268
3310001	3320000	4383	0	4383		4383	259
3320001	3330000	3527	258	3785		3785	273
3330001	3340000	4656	0	4656		4656	273
3340001	3350000	2866	354	3220		3220	275
3350001	3360000	3728	137	3865		3865	273
3360001	3370000	3938	0	3938		3938	273
3370001	3380000	5510	136	5646		5646	274
3380001	3390000	4820	259	5079		5079	272
3390001	3400000	4261	136	4397		4397	274
3400001	3410000	3255	0	3255		3255	263
3410001	3420000	4204	131	4335		4335	272
3420001	3430000	4148	0	4148		4148	272
3430001	3440000	3124	0	3124		3124	271
3440001	3450000	4181	0	4181		4181	274
3450001	3460000	5087	133	5220		5220	270
3460001	3470000	4929	244	5173		5173	272
3470001	3480000	4619	0	4619		4619	252
3480001	3490000	4058	132	4190		4190	272
3490001	3500000	2918	477	3395		3395	267
3500001	3510000	4227	138	4365		4365	271
3510001	3520000	3232	0	3232		3232	271
3520001	3530000	1465	132	1597		1597	267
3530001	3540000	3349	134	3483		3483	267
3540001	3550000	4548	140	4688		4688	266
3550001	3560000	5495	240	5735		5735	273
3560001	3570000	6283	0	6283		6283	269
3570001	3580000	4597	0	4597		4597	274
3580001	3590000	2740	0	2740		2740	263
3590001	3600000	3667	0	3667		3667	275
3600001	3610000	5369	139	5508		5508	270
3610001	3620000	3384	0	3384		3384	268
3620001	3630000	2194	246	2440		2440	274
3630001	3640000	5717	134	5851		5851	272
3640001	3650000	2932	365	3297		3297	275
3650001	3660000	1440	243	1683		1683	261
3660001	3670000	3401	139	3540		3540	267
3670001	3680000	2201	243	2444		2444	266
3680001	3690000	4353	0	4353		4353	270
3690001	3700000	2911	137	3048		3048	266
3700001	3710000	2569	247	2816		2816	273
3710001	3720000	3511	134	3645		3645	258
3720001	3730000	3154	0	3154		3154	264
3730001	3740000	4346	0	4346		4346	273
3740001	3750000	3097	350	3447		3447	260
3750001	3760000	3479	139	3618		3618	263
3760001	3770000	4262	0	4262		4262	267
3770001	3780000	4031	0	4031		4031	271
3780001	3790000	5149	0	5149		5149	275
3790001	3800000	3774	0	3774		3774	273
3800001	3810000	2727	0	2727		2727	206
3810001	3820000	3927	132	4059		4059	196
3820001	3830000	3126	133	3259		3259	272
3830001	3840000	4083	0	4083		4083	256
3840001	3850000	3276	381	3657		3657	273
3850001	3860000	2746	0	2746		2746	273
3860001	3870000	2976	136	3112		3112	269
3870001	3880000	4309	133	4442		4442	258
3880001	3890000	2468	132	2600		2600	272
3890001	3900000	4626	377	5003		5003	273
3900001	3910000	2716	364	3080		3080	267
3910001	3920000	5646	0	5646		5646	273
3920001	3930000	2791	0	2791		2791	273
3930001	3940000	5762	0	5762		5762	276
3940001	3950000	4963	151	5114		5114	273
3950001	3960000	5752	0	5752		5752	264
3960001	3970000	3354	157	3511		3511	255
3970001	3980000	5809	0	5809		5809	274
3980001	3990000	4184	0	4184		4184	263
3990001	4000000	3861	0	3861		3861	273
4000001	4010000	4886	0	4886		4886	272
4010001	4020000	5451	0	5451		5451	273
4020001	4030000	3778	0	3778		3778	272
4030001	4040000	2773	0	2773		2773	265
4040001	4050000	2827	0	2827		2827	270
4050001	4060000	4579	268	4847		4847	271
4060001	4070000	4650	143	4793		4793	269
4070001	4080000	3034	0	3034		3034	270
4080001	4090000	3901	0	3901		3901	261
4090001	4100000	3437	143	3580		3580	270
4100001	4110000	3538	262	3800		3800	265
4110001	4120000	4071	0	4071		4071	271
4120001	4130000	1722	0	1722		1722	268
4130001	4140000	5469	131	5600		5600	274
4140001	4150000	5165	0	5165		5165	271
4150001	4160000	5107	0	5107		5107	275
4160001	4170000	3401	133	3534		3534	271
4170001	4180000	5375	0	5375		5375	275
4180001	4190000	5539	248	5787		5787	272
4190001	4200000	4024	0	4024		4024	273
4200001	4210000	4399	0	4399		4399	275
4210001	4220000	3051	240	3291		3291	262
4220001	4230000	3059	135	3194		3194	271
4230001	4240000	3959	374	4333		4333	273
4240001	4250000	4283	131	4414		4414	275
4250001	4260000	4170	132	4302		4302	270
4260001	4270000	3963	0	3963		3963	273
4270001	4280000	3256	0	3256		3256	270
4280001	4290000	3510	137	3647		3647	270
4290001	4300000	4852	139	4991		4991	273
4300001	4310000	5634	160	5794		5794	275
4310001	4320000	2532	136	2668		2668	254
4320001	4330000	4549	138	4687		4687	274
4330001	4340000	3344	353	3697		3697	270
4340001	4350000	4444	0	4444		4444	263
4350001	4360000	2948	256	3204		3204	263
4360001	4370000	2630	265	2895		2895	272
4370001	4380000	1930	0	1930		1930	269
4380001	4390000	4088	135	4223		4223	270
4390001	4400000	4205	0	4205		4205	271
4400001	4410000	2369	131	2500		2500	269
4410001	4420000	3822	0	3822		3822	272
4420001	4430000	3284	238	3522		3522	271
4430001	4440000	1864	133	1997		1997	269
4440001	4450000	1878	0	1878		1878	268
4450001	4460000	4055	264	4319		4319	255
4460001	4470000	3594	135	3729		3729	260
4470001	4480000	4844	143	4987		4987	276
4480001	4490000	4349	131	4480		4480	273
4490001	4500000	2589	274	2863		2863	264
4500001	4510000	1639	138	1777		1777	268
4510001	4520000	5447	0	5447		5447	272
4520001	4530000	5112	0	5112		5112	271
4530001	4540000	1663	0	1663		1663	271
4540001	4550000	2369	0	2369		2369	267
4550001	4560000	3018	243	3261		3261	258
4560001	4570000	4310	250	4560		4560	276
4570001	4580000	4165	0	4165		4165	268
4580001	4590000	4530	147	4677		4677	265
4590001	4600000	5580	0	5580		5580	273
4600001	4610000	2422	254	2676		2676	267
4610001	4620000	2977	137	3114		3114	270
4620001	4630000	3298	0	3298		3298	270
4630001	4640000	4198	0	4198		4198	272
4640001	4650000	3585	0	3585		3585	257
4650001	4660000	3913	0	3913		3913	268
4660001	4670000	4861	241	5102		5102	272
4670001	4680000	4142	136	4278		4278	270
4680001	4690000	4179	0	4179		4179	277
4690001	4700000	3832	0	3832		3832	275
4700001	4710000	4719	133	4852		4852	269
4710001	4720000	2882	286	3168		3168	270
4720001	4730000	4606	61	4667		4667	198
4730001	4740000	2587	244	2831		2831	269
4740001	4750000	4304	146	4450		4450	266
4750001	4760000	4805	0	4805		4805	261
4760001	4770000	3926	0	3926		3926	269
4770001	4780000	3129	278	3407		3407	268
4780001	4790000	2762	135	2897		2897	269
4790001	4800000	3472	132	3604		3604	256
4800001	4810000	3448	134	3582		3582	269
4810001	4820000	3533	0	3533		3533	273
4820001	4830000	4456	131	4587		4587	268
4830001	4840000	3365	0	3365		3365	263
4840001	4850000	674	276	950		950	260
4850001	4860000	4814	0	4814		4814	275
4860001	4870000	4899	0	4899		4899	265
4870001	4880000	4473	0	4473		4473	243
4880001	4890000	4473	0	4473		4473	255
4890001	4900000	3562	0	3562		3562	269
4900001	4910000	3959	0	3959		3959	271
4910001	4920000	3957	356	4313		4313	273
4920001	4930000	5594	0	5594		5594	272
4930001	4940000	4684	0	4684		4684	258
4940001	4950000	3323	0	3323		3323	272
4950001	4960000	3794	0	3794		3794	268
4960001	4970000	4146	240	4386		4386	271
4970001	4980000	1785	139	1924		1924	253
4980001	4990000	2832	136	2968		2968	263
4990001	5000000	4406	0	4406		4406	277
5000001	5010000	2363	0	2363		2363	265
5010001	5020000	4793	0	4793		4793	275
5020001	5030000	4744	0	4744		4744	272
5030001	5040000	3938	239	4177		4177	271
5040001	5050000	3897	0	3897		3897	268
5050001	5060000	4598	0	4598		4598	272
5060001	5070000	4453	0	4453		4453	269
5070001	5080000	2439	0	2439		2439	275
5080001	5090000	4195	269	4464		4464	274
5090001	5100000	5332	0	5332		5332	275
5100001	5110000	4116	246	4362		4362	273
5110001	5120000	3970	245	4215		4215	268
5120001	5130000	1814	0	1814		1814	268
5130001	5140000	3868	136	4004		4004	264
5140001	5150000	4398	133	4531		4531	265
5150001	5160000	4420	138	4558		4558	266
5160001	5170000	3401	131	3532		3532	267
5170001	5180000	1908	240	2148		2148	267
5180001	5190000	3419	240	3659		3659	267
5190001	5200000	4474	601	5075		5075	271
5200001	5210000	4123	134	4257		4257	269
5210001	5220000	5327	138	5465		5465	272
5220001	5230000	2956	0	2956		2956	261
5230001	5240000	1860	0	1860		1860	262
5240001	5250000	1801	135	1936		1936	267
5250001	5260000	1745	466	2211		2211	269
5260001	5270000	1598	136	1734		1734	268
5270001	5280000	4707	133	4840		4840	264
5280001	5290000	4339	0	4339		4339	204
5290001	5300000	4159	135	4294		4294	271
5300001	5310000	3328	251	3579		3579	267
5310001	5320000	3204	136	3340		3340	268
5320001	5330000	3526	133	3659		3659	265
5330001	5340000	3430	0	3430		3430	266
5340001	5350000	4000	246	4246		4246	265
5350001	5360000	3785	173	3958		3958	267
5360001	5370000	5270	63	5333		5333	272
5370001	5380000	2772	264	3036		3036	251
5380001	5390000	4726	142	4868		4868	270
5390001	5400000	4329	0	4329		4329	272
5400001	5410000	2817	135	2952		2952	266
5410001	5420000	4815	141	4956		4956	270
5420001	5430000	2498	0	2498		2498	268
5430001	5440000	4516	247	4763		4763	270
5440001	5450000	4324	135	4459		4459	270
5450001	5460000	3989	256	4245		4245	266
5460001	5470000	2995	0	2995		2995	271
5470001	5480000	3473	0	3473		3473	271
5480001	5490000	2144	0	2144		2144	268
5490001	5500000	3238	0	3238		3238	266
5500001	5510000	3822	0	3822		3822	268
5510001	5520000	5287	0	5287		5287	272
5520001	5530000	3869	265	4134		4134	269
5530001	5540000	2480	250	2730		2730	267
5540001	5550000	3470	357	3827		3827	272
5550001	5560000	1822	133	1955		1955	270
5560001	5570000	4906	266	5172		5172	259
5570001	5580000	3623	0	3623		3623	251
5580001	5590000	3306	133	3439		3439	272
5590001	5600000	2686	0	2686		2686	255
5600001	5610000	2044	136	2180		2180	268
5610001	5620000	3209	250	3459		3459	268
5620001	5630000	3110	0	3110		3110	234
5630001	5640000	2198	0	2198		2198	268
5640001	5650000	3080	133	3213		3213	268
5650001	5660000	4824	0	4824		4824	271
5660001	5670000	4740	0	4740		4740	271
5670001	5680000	2905	0	2905		2905	270
5680001	5690000	3749	0	3749		3749	271
5690001	5700000	3962	247	4209		4209	270
5700001	5710000	4279	0	4279		4279	270
5710001	5720000	4562	132	4694		4694	275
5720001	5730000	2149	0	2149		2149	270
5730001	5740000	4454	0	4454		4454	274
5740001	5750000	2597	0	2597		2597	236
5750001	5760000	4301	0	4301		4301	272
5760001	5770000	3910	242	4152		4152	270
5770001	5780000	3266	246	3512		3512	265
5780001	5790000	3129	0	3129		3129	270
5790001	5800000	3623	0	3623		3623	254
5800001	5810000	3571	0	3571		3571	275
5810001	5820000	5253	0	5253		5253	263
5820001	5830000	4104	0	4104		4104	263
5830001	5840000	1681	132	1813		1813	257
5840001	5850000	3812	259	4071		4071	268
5850001	5860000	3670	365	4035		4035	266
5860001	5870000	2492	145	2637		2637	264
5870001	5880000	3942	0	3942		3942	270
5880001	5890000	4035	0	4035		4035	269
5890001	5900000	4969	139	5108		5108	271
5900001	5910000	4088	0	4088		4088	274
5910001	5920000	4326	131	4457		4457	269
5920001	5930000	3756	0	3756		3756	259
5930001	5940000	2429	0	2429		2429	257
5940001	5950000	5172	0	5172		5172	272
5950001	5960000	2701	136	2837		2837	274
5960001	5970000	3320	0	3320		3320	268
5970001	5980000	4745	0	4745		4745	274
5980001	5990000	3600	131	3731		3731	264
5990001	6000000	2414	138	2552		2552	270
6000001	6010000	5070	0	5070		5070	269
6010001	6020000	2235	358	2593		2593	266
6020001	6030000	3247	131	3378		3378	274
6030001	6040000	4943	0	4943		4943	275
6040001	6050000	4139	0	4139		4139	274
6050001	6060000	4540	0	4540		4540	262
6060001	6070000	3805	132	3937		3937	268
6070001	6080000	4770	0	4770		4770	206
6080001	6090000	4513	0	4513		4513	269
6090001	6100000	3695	136	3831		3831	272
6100001	6110000	4882	0	4882		4882	263
6110001	6120000	4090	245	4335		4335	272
6120001	6130000	3547	132	3679		3679	275
6130001	6140000	3853	168	4021		4021	275
6140001	6150000	4436	60	4496		4496	271
6150001	6160000	3737	250	3987		3987	270
6160001	6170000	4424	0	4424		4424	272
6170001	6180000	2459	131	2590		2590	265
6180001	6190000	3644	239	3883		3883	276
6190001	6200000	4520	249	4769		4769	273
6200001	6210000	4532	0	4532		4532	275
6210001	6220000	4435	137	4572		4572	274
6220001	6230000	3941	138	4079		4079	272
6230001	6240000	3611	132	3743		3743	273
6240001	6250000	3455	0	3455		3455	268
6250001	6260000	3677	132	3809		3809	272
6260001	6270000	4145	133	4278		4278	266
6270001	6280000	3200	139	3339		3339	270
6280001	6290000	3988	0	3988		3988	261
6290001	6300000	4428	0	4428		4428	247
6300001	6310000	4030	0	4030		4030	270
6310001	6320000	4120	361	4481		4481	272
6320001	6330000	1688	149	1837		1837	272
6330001	6340000	3461	135	3596		3596	265
6340001	6350000	3294	248	3542		3542	261
6350001	6360000	2691	0	2691		2691	270
6360001	6370000	4969	0	4969		4969	264
6370001	6380000	3343	252	3595		3595	244
6380001	6390000	3361	0	3361		3361	267
6390001	6400000	3755	141	3896		3896	267
6400001	6410000	3934	0	3934		3934	271
6410001	6420000	5241	136	5377		5377	263
6420001	6430000	6050	157	6207		6207	272
6430001	6440000	2274	245	2519		2519	269
6440001	6450000	3358	135	3493		3493	271
6450001	6460000	3009	0	3009		3009	272
6460001	6470000	3233	135	3368		3368	266
6470001	6480000	4250	0	4250		4250	276
6480001	6490000	4688	0	4688		4688	251
6490001	6500000	3982	132	4114		4114	270
6500001	6510000	4922	245	5167		5167	275
6510001	6520000	3581	139	3720		3720	272
6520001	6530000	3134	0	3134		3134	274
6530001	6540000	2493	0	2493		2493	264
6540001	6550000	3347	139	3486		3486	263
6550001	6560000	3540	0	3540		3540	269
6560001	6570000	3561	0	3561		3561	267
6570001	6580000	4584	378	4962		4962	271
6580001	6590000	4073	133	4206		4206	274
6590001	6600000	3934	132	4066		4066	273
6600001	6610000	3621	134	3755		3755	271
6610001	6620000	3004	0	3004		3004	265
6620001	6630000	3460	246	3706		3706	264
6630001	6640000	3977	0	3977		3977	269
6640001	6650000	4370	133	4503		4503	274
6650001	6660000	3754	134	3888		3888	274
6660001	6670000	4308	208	4516		4516	267
6670001	6680000	1803	599	2402		2402	264
6680001	6690000	2616	134	2750		2750	270
6690001	6700000	3816	135	3951		3951	271
6700001	6710000	4004	0	4004		4004	269
6710001	6720000	2405	0	2405		2405	265
6720001	6730000	3618	135	3753		3753	257
6730001	6740000	3835	0	3835		3835	272
6740001	6750000	3960	148	4108		4108	269
6750001	6760000	5455	135	5590		5590	271
6760001	6770000	4036	0	4036		4036	273
6770001	6780000	3587	0	3587		3587	257
6780001	6790000	3432	134	3566		3566	264
6790001	6800000	5039	0	5039		5039	275
6800001	6810000	3075	246	3321		3321	268
6810001	6820000	4163	214	4377		4377	267
6820001	6830000	4446	248	4694		4694	271
6830001	6840000	3299	0	3299		3299	267
6840001	6850000	4087	143	4230		4230	267
6850001	6860000	3447	0	3447		3447	277
6860001	6870000	3591	138	3729		3729	274
6870001	6880000	4225	0	4225		4225	276
6880001	6890000	4070	0	4070		4070	272
6890001	6900000	3112	0	3112		3112	271
6900001	6910000	4057	0	4057		4057	268
6910001	6920000	2772	135	2907		2907	272
6920001	6930000	3825	132	3957		3957	273
6930001	6940000	3943	0	3943		3943	272
6940001	6950000	3725	259	3984		3984	248
6950001	6960000	3523	0	3523		3523	272
6960001	6970000	4974	0	4974		4974	274
6970001	6980000	4892	0	4892		4892	266
6980001	6990000	2471	0	2471		2471	267
6990001	7000000	3307	0	3307		3307	249
7000001	7010000	4994	244	5238		5238	273
7010001	7020000	4970	0	4970		4970	271
7020001	7030000	5644	0	5644		5644	273
7030001	7040000	4695	251	4946		4946	271
7040001	7050000	5193	0	5193		5193	270
7050001	7060000	3025	0	3025		3025	269
7060001	7070000	4894	0	4894		4894	269
7070001	7080000	4864	249	5113		5113	272
7080001	7090000	3609	244	3853		3853	271
7090001	7100000	3519	244	3763		3763	269
7100001	7110000	914	386	1300		1300	266
7110001	7120000	2440	336	2776		2776	271
7120001	7130000	4569	0	4569		4569	271
7130001	7140000	2857	150	3007		3007	260
7140001	7150000	2823	0	2823		2823	271
7150001	7160000	4202	132	4334		4334	273
7160001	7170000	3820	134	3954		3954	274
7170001	7180000	3585	137	3722		3722	279
7180001	7190000	3947	131	4078		4078	268
7190001	7200000	3191	0	3191		3191	263
7200001	7210000	3923	0	3923		3923	273
7210001	7220000	3595	0	3595		3595	266
7220001	7230000	3437	134	3571		3571	267
7230001	7240000	4375	0	4375		4375	267
7240001	7250000	4554	351	4905		4905	274
7250001	7260000	3246	135	3381		3381	269
7260001	7270000	3387	350	3737		3737	273
7270001	7280000	3382	150	3532		3532	249
7280001	7290000	3238	0	3238		3238	265
7290001	7300000	2827	380	3207		3207	255
7300001	7310000	4817	132	4949		4949	270
7310001	7320000	3353	139	3492		3492	260
7320001	7330000	3882	0	3882		3882	270
7330001	7340000	2906	0	2906		2906	268
7340001	7350000	4908	371	5279		5279	259
7350001	7360000	4749	243	4992		4992	270
7360001	7370000	3898	140	4038		4038	268
7370001	7380000	4280	0	4280		4280	274
7380001	7390000	3394	0	3394		3394	271
7390001	7400000	3559	370	3929		3929	263
7400001	7410000	4427	140	4567		4567	271
7410001	7420000	4578	252	4830		4830	271
7420001	7430000	2932	0	2932		2932	272
7430001	7440000	4338	0	4338		4338	272
7440001	7450000	4914	131	5045		5045	271
7450001	7460000	3772	0	3772		3772	270
7460001	7470000	2180	252	2432		2432	273
7470001	7480000	1948	0	1948		1948	270
7480001	7490000	6119	0	6119		6119	274
7490001	7500000	3570	0	3570		3570	273
7500001	7510000	2838	141	2979		2979	263
7510001	7520000	2427	250	2677		2677	275
7520001	7530000	3887	152	4039		4039	271
7530001	7540000	4781	139	4920		4920	271
7540001	7550000	2264	0	2264		2264	271
7550001	7560000	3480	137	3617		3617	267
7560001	7570000	5099	136	5235		5235	268
7570001	7580000	2618	241	2859		2859	271
7580001	7590000	4211	267	4478		4478	273
7590001	7600000	3384	270	3654		3654	268
7600001	7610000	3191	0	3191		3191	269
7610001	7620000	3829	240	4069		4069	270
7620001	7630000	3897	0	3897		3897	271
7630001	7640000	1959	0	1959		1959	266
7640001	7650000	3075	0	3075		3075	267
7650001	7660000	3487	142	3629		3629	249
7660001	7670000	4077	134	4211		4211	270
7670001	7680000	3203	138	3341		3341	264
7680001	7690000	4732	134	4866		4866	273
7690001	7700000	3389	0	3389		3389	254
7700001	7710000	3663	0	3663		3663	264
7710001	7720000	1867	141	2008		2008	263
7720001	7730000	3890	143	4033		4033	209
7730001	7740000	3409	0	3409		3409	270
7740001	7750000	2565	149	2714		2714	267
7750001	7760000	4609	132	4741		4741	265
7760001	7770000	4890	269	5159		5159	249
7770001	7780000	2824	0	2824		2824	256
7780001	7790000	2370	137	2507		2507	251
7790001	7800000	3493	132	3625		3625	266
7800001	7810000	5745	0	5745		5745	254
7810001	7820000	4249	146	4395		4395	270
7820001	7830000	5053	0	5053		5053	265
7830001	7840000	4555	0	4555		4555	272
7840001	7850000	3800	134	3934		3934	269
7850001	7860000	1116	137	1253		1253	178
7860001	7870000	1916	141	2057		2057	159
7870001	7880000	2310	132	2442		2442	272
7880001	7890000	4388	144	4532		4532	274
7890001	7900000	5439	0	5439		5439	266
7900001	7910000	3692	254	3946		3946	257
7910001	7920000	4187	151	4338		4338	263
7920001	7930000	3453	161	3614		3614	250
7930001	7940000	3090	0	3090		3090	257
7940001	7950000	2937	134	3071		3071	270
7950001	7960000	3954	140	4094		4094	272
7960001	7970000	3383	0	3383		3383	273
7970001	7980000	4069	0	4069		4069	262
7980001	7990000	2351	0	2351		2351	252
7990001	8000000	2136	0	2136		2136	231
8000001	8010000	3562	0	3562		3562	270
8010001	8020000	3931	251	4182		4182	268
8020001	8030000	5070	133	5203		5203	265
8030001	8040000	4115	134	4249		4249	271
8040001	8050000	3801	264	4065		4065	273
8050001	8060000	4472	135	4607		4607	270
8060001	8070000	3885	0	3885		3885	261
8070001	8080000	4206	0	4206		4206	265
8080001	8090000	2496	135	2631		2631	268
8090001	8100000	3296	135	3431		3431	239
8100001	8110000	2294	133	2427		2427	264
8110001	8120000	4995	254	5249		5249	270
8120001	8130000	2141	137	2278		2278	260
8130001	8140000	3748	0	3748		3748	243
8140001	8150000	4155	0	4155		4155	263
8150001	8160000	2544	0	2544		2544	252
8160001	8170000	4765	256	5021		5021	269
8170001	8180000	3603	0	3603		3603	271
8180001	8190000	1375	240	1615		1615	263
8190001	8200000	2481	0	2481		2481	262
8200001	8210000	4943	0	4943		4943	270
8210001	8220000	3034	140	3174		3174	264
8220001	8230000	4390	239	4629		4629	268
8230001	8240000	2657	141	2798		2798	248
8240001	8250000	1498	0	1498		1498	261
8250001	8260000	3108	133	3241		3241	269
8260001	8270000	3452	0	3452		3452	249
8270001	8280000	2175	366	2541		2541	263
8280001	8290000	2251	142	2393		2393	265
8290001	8300000	3193	266	3459		3459	262
8300001	8310000	2183	0	2183		2183	268
8310001	8320000	2735	365	3100		3100	273
8320001	8330000	4766	0	4766		4766	259
8330001	8340000	2609	357	2966		2966	260
8340001	8350000	4284	149	4433		4433	262
8350001	8360000	2763	154	2917		2917	269
8360001	8370000	5238	0	5238		5238	257
8370001	8380000	3067	156	3223		3223	264
8380001	8390000	3381	0	3381		3381	271
8390001	8400000	2007	248	2255		2255	265
8400001	8410000	2522	273	2795		2795	261
8410001	8420000	3424	139	3563		3563	269
8420001	8430000	1967	243	2210		2210	260
8430001	8440000	1007	141	1148		1148	257
8440001	8450000	5122	140	5262		5262	257
8450001	8460000	3376	0	3376		3376	267
8460001	8470000	3153	132	3285		3285	261
8470001	8480000	5247	138	5385		5385	271
8480001	8490000	2369	479	2848		2848	262
8490001	8500000	2660	0	2660		2660	250
8500001	8510000	2707	473	3180		3180	274
8510001	8520000	3104	353	3457		3457	264
8520001	8530000	4027	0	4027		4027	273
8530001	8540000	6051	0	6051		6051	273
8540001	8550000	3918	0	3918		3918	257
8550001	8560000	2544	249	2793		2793	270
8560001	8570000	5187	153	5340		5340	259
8570001	8580000	5189	134	5323		5323	270
8580001	8590000	3923	0	3923		3923	271
8590001	8600000	2308	245	2553		2553	244
8600001	8610000	1292	161	1453		1453	267
8610001	8620000	4478	359	4837		4837	256
8620001	8630000	4419	139	4558		4558	275
8630001	8640000	5058	0	5058		5058	273
8640001	8650000	4190	0	4190		4190	260
8650001	8660000	2060	245	2305		2305	273
8660001	8670000	3483	133	3616		3616	263
8670001	8680000	4630	132	4762		4762	272
8680001	8690000	3883	0	3883		3883	262
8690001	8700000	3817	246	4063		4063	270
8700001	8710000	1860	376	2236		2236	263
8710001	8720000	3872	139	4011		4011	266
8720001	8730000	3215	248	3463		3463	263
8730001	8740000	4921	0	4921		4921	275
8740001	8750000	4151	136	4287		4287	271
8750001	8760000	2942	261	3203		3203	262
8760001	8770000	2253	270	2523		2523	266
8770001	8780000	2835	137	2972		2972	258
8780001	8790000	3752	152	3904		3904	263
8790001	8800000	2821	141	2962		2962	221
8800001	8810000	3898	152	4050		4050	268
8810001	8820000	1174	0	1174		1174	263
8820001	8830000	4056	0	4056		4056	277
8830001	8840000	4811	0	4811		4811	271
8840001	8850000	1342	0	1342		1342	114
8850001	8860000	1293	0	1293		1293	93
8860001	8870000	3680	0	3680		3680	263
8870001	8880000	2873	152	3025		3025	266
8880001	8890000	3602	146	3748		3748	257
8890001	8900000	1592	0	1592		1592	267
8900001	8910000	2060	0	2060		2060	268
8910001	8920000	3834	0	3834		3834	272
8920001	8930000	3761	0	3761		3761	265
8930001	8940000	2840	370	3210		3210	266
8940001	8950000	3528	137	3665		3665	260
8950001	8960000	3703	242	3945		3945	263
8960001	8970000	4849	131	4980		4980	271
8970001	8980000	3870	0	3870		3870	267
8980001	8990000	2911	0	2911		2911	271
8990001	9000000	3030	133	3163		3163	259
9000001	9010000	3458	140	3598		3598	273
9010001	9020000	4236	367	4603		4603	270
9020001	9030000	4574	245	4819		4819	268
9030001	9040000	4500	134	4634		4634	267
9040001	9050000	4549	137	4686		4686	269
9050001	9060000	3719	138	3857		3857	265
9060001	9070000	3272	370	3642		3642	269
9070001	9080000	5133	0	5133		5133	272
9080001	9090000	3923	0	3923		3923	191
9090001	9100000	1709	0	1709		1709	122
9100001	9110000	5359	0	5359		5359	269
9110001	9120000	4541	140	4681		4681	228
9120001	9130000	4054	409	4463		4463	264
9130001	9140000	2616	0	2616		2616	269
9140001	9150000	3652	349	4001		4001	264
9150001	9160000	3691	0	3691		3691	272
9160001	9170000	3882	0	3882		3882	267
9170001	9180000	4558	136	4694		4694	267
9180001	9190000	3875	133	4008		4008	266
9190001	9200000	2529	377	2906		2906	268
9200001	9210000	5037	138	5175		5175	270
9210001	9220000	3359	134	3493		3493	270
9220001	9230000	5316	0	5316		5316	271
9230001	9240000	5374	139	5513		5513	266
9240001	9250000	4124	0	4124		4124	263
9250001	9260000	5301	251	5552		5552	258
9260001	9270000	4080	249	4329		4329	275
9270001	9280000	3067	158	3225		3225	270
9280001	9290000	2990	132	3122		3122	265
9290001	9300000	3058	152	3210		3210	259
9300001	9310000	2631	138	2769		2769	264
9310001	9320000	1977	0	1977		1977	263
9320001	9330000	2046	252	2298		2298	254
9330001	9340000	3000	0	3000		3000	259
9340001	9350000	2579	0	2579		2579	265
9350001	9360000	1560	349	1909		1909	270
9360001	9370000	2661	0	2661		2661	253
9370001	9380000	1642	0	1642		1642	267
9380001	9390000	3261	133	3394		3394	230
9390001	9400000	2542	132	2674		2674	267
9400001	9410000	2420	0	2420		2420	260
9410001	9420000	2992	134	3126		3126	260
9420001	9430000	3387	0	3387		3387	268
9430001	9440000	4906	0	4906		4906	273
9440001	9450000	1987	0	1987		1987	126
9450001	9460000	2818	0	2818		2818	195
9460001	9470000	3005	0	3005		3005	261
9470001	9480000	1981	131	2112		2112	236
9480001	9490000	2602	249	2851		2851	261
9490001	9500000	3870	0	3870		3870	269
9500001	9510000	4326	0	4326		4326	263
9510001	9520000	4298	240	4538		4538	266
9520001	9530000	3717	0	3717		3717	270
9530001	9540000	4491	131	4622		4622	274
9540001	9550000	2331	0	2331		2331	257
9550001	9560000	3178	147	3325		3325	244
9560001	9570000	4664	0	4664		4664	267
9570001	9580000	5322	0	5322		5322	244
9580001	9590000	2146	131	2277		2277	258
9590001	9600000	3783	0	3783		3783	269
9600001	9610000	2820	244	3064		3064	235
9610001	9620000	5452	0	5452		5452	260
9620001	9630000	4459	262	4721		4721	254
9630001	9640000	4043	0	4043		4043	270
9640001	9650000	4596	135	4731		4731	265
9650001	9660000	5237	0	5237		5237	272
9660001	9670000	4274	0	4274		4274	259
9670001	9680000	3286	137	3423		3423	271
9680001	9690000	3812	269	4081		4081	262
9690001	9700000	4553	0	4553		4553	269
9700001	9710000	3296	239	3535		3535	270
9710001	9720000	2322	0	2322		2322	255
9720001	9730000	848	349	1197		1197	105
9730001	9740000	807	0	807		807	94
9740001	9750000	4460	150	4610		4610	272
9750001	9760000	3284	0	3284		3284	272
9760001	9770000	1912	138	2050		2050	249
9770001	9780000	3589	139	3728		3728	265
9780001	9790000	6236	0	6236		6236	271
9790001	9800000	4189	247	4436		4436	258
9800001	9810000	2266	0	2266		2266	247
9810001	9820000	5517	0	5517		5517	272
9820001	9830000	2979	131	3110		3110	253
9830001	9840000	1730	274	2004		2004	263
9840001	9850000	3287	0	3287		3287	268
9850001	9860000	5431	131	5562		5562	265
9860001	9870000	3461	134	3595		3595	261
9870001	9880000	3160	150	3310		3310	270
9880001	9890000	3313	137	3450		3450	268
9890001	9900000	2962	246	3208		3208	261
9900001	9910000	3877	0	3877		3877	267
9910001	9920000	3327	137	3464		3464	268
9920001	9930000	2549	243	2792		2792	264
9930001	9940000	3232	0	3232		3232	270
9940001	9950000	3046	362	3408		3408	269
9950001	9960000	2355	140	2495		2495	269
9960001	9970000	4078	260	4338		4338	268
9970001	9980000	3448	0	3448		3448	267
9980001	9990000	3338	0	3338		3338	266
9990001	10000000	5032	141	5173		5173	270
10000001	10010000	2703	0	2703		2703	201
10010001	10020000	3947	0	3947		3947	254
10020001	10030000	3196	255	3451		3451	273
10030001	10040000	2386	0	2386		2386	243
10040001	10050000	3407	262	3669		3669	262
10050001	10060000	4931	0	4931		4931	272
10060001	10070000	4109	250	4359		4359	261
10070001	10080000	4791	255	5046		5046	272
10080001	10090000	2484	141	2625		2625	253
10090001	10100000	4108	131	4239		4239	272
10100001	10110000	3838	0	3838		3838	195
10110001	10120000	3623	133	3756		3756	232
10120001	10130000	2884	0	2884		2884	260
10130001	10140000	2440	246	2686		2686	270
10140001	10150000	2506	131	2637		2637	263
10150001	10160000	4001	0	4001		4001	267
10160001	10170000	1980	366	2346		2346	232
10170001	10180000	5107	150	5257		5257	258
10180001	10190000	4913	0	4913		4913	256
10190001	10200000	2641	502	3143		3143	267
10200001	10210000	2885	0	2885		2885	260
10210001	10220000	3944	134	4078		4078	264
10220001	10230000	2832	0	2832		2832	263
10230001	10240000	2795	250	3045		3045	264
10240001	10250000	4217	244	4461		4461	267
10250001	10260000	2925	132	3057		3057	267
10260001	10270000	4365	0	4365		4365	252
10270001	10280000	4864	0	4864		4864	267
10280001	10290000	3229	136	3365		3365	268
10290001	10300000	3243	135	3378		3378	209
10300001	10310000	2114	222	2336		2336	264
10310001	10320000	2696	144	2840		2840	264
10320001	10330000	3800	140	3940		3940	249
10330001	10340000	3991	255	4246		4246	265
10340001	10350000	4058	259	4317		4317	271
10350001	10360000	4422	0	4422		4422	267
10360001	10370000	4510	0	4510		4510	264
10370001	10380000	4383	61	4444		4444	267
10380001	10390000	3908	61	3969		3969	265
10390001	10400000	3923	0	3923		3923	241
10400001	10410000	1906	241	2147		2147	239
10410001	10420000	2158	248	2406		2406	244
10420001	10430000	3726	138	3864		3864	266
10430001	10440000	3174	135	3309		3309	261
10440001	10450000	2406	0	2406		2406	250
10450001	10460000	1618	361	1979		1979	247
10460001	10470000	3117	242	3359		3359	223
10470001	10480000	3550	0	3550		3550	254
10480001	10490000	3114	351	3465		3465	269
10490001	10500000	2851	247	3098		3098	267
10500001	10510000	2807	0	2807		2807	237
10510001	10520000	3000	0	3000		3000	242
10520001	10530000	1261	372	1633		1633	262
10530001	10540000	3484	0	3484		3484	261
10540001	10550000	4734	135	4869		4869	259
10550001	10560000	5291	254	5545		5545	245
10560001	10570000	2362	0	2362		2362	110
10570001	10580000	2447	139	2586		2586	181
10580001	10590000	5150	135	5285		5285	250
10590001	10600000	3826	253	4079		4079	266
10600001	10610000	4019	0	4019		4019	263
10610001	10620000	5044	0	5044		5044	269
10620001	10630000	4485	239	4724		4724	268
10630001	10640000	4574	0	4574		4574	264
10640001	10650000	5198	0	5198		5198	259
10650001	10660000	3119	0	3119		3119	262
10660001	10670000	3846	146	3992		3992	265
10670001	10680000	4794	0	4794		4794	268
10680001	10690000	3859	239	4098		4098	259
10690001	10700000	3090	0	3090		3090	260
10700001	10710000	3839	0	3839		3839	245
10710001	10720000	3445	0	3445		3445	262
10720001	10730000	4784	131	4915		4915	264
10730001	10740000	5009	146	5155		5155	267
10740001	10750000	3626	0	3626		3626	245
10750001	10760000	2079	0	2079		2079	239
10760001	10770000	3839	144	3983		3983	230
10770001	10780000	5174	131	5305		5305	266
10780001	10790000	4183	261	4444		4444	267
10790001	10800000	3399	134	3533		3533	263
10800001	10810000	4441	242	4683		4683	254
10810001	10820000	5229	187	5416		5416	239
10820001	10830000	3529	171	3700		3700	226
10830001	10840000	4616	0	4616		4616	248
10840001	10850000	3132	0	3132		3132	236
10850001	10860000	1225	132	1357		1357	265
10860001	10870000	2381	0	2381		2381	217
10870001	10880000	5763	0	5763		5763	261
10880001	10890000	5310	0	5310		5310	266
10890001	10900000	3731	135	3866		3866	273
10900001	10910000	2968	249	3217		3217	232
10910001	10920000	3121	259	3380		3380	265
10920001	10930000	3682	152	3834		3834	261
10930001	10940000	4511	250	4761		4761	249
10940001	10950000	5053	0	5053		5053	243
10950001	10960000	4053	0	4053		4053	250
10960001	10970000	2850	242	3092		3092	261
10970001	10980000	3354	268	3622		3622	210
10980001	10990000	2326	289	2615		2615	267
10990001	11000000	3185	0	3185		3185	245
11000001	11010000	2347	264	2611		2611	257
11010001	11020000	3839	0	3839		3839	263
11020001	11030000	3754	0	3754		3754	243
11030001	11040000	1745	271	2016		2016	264
11040001	11050000	4586	0	4586		4586	258
11050001	11060000	1857	0	1857		1857	166
11060001	11070000	4303	137	4440		4440	231
11070001	11080000	3501	0	3501		3501	263
11080001	11090000	4340	0	4340		4340	254
11090001	11100000	1841	0	1841		1841	220
11100001	11110000	2810	0	2810		2810	269
11110001	11120000	3801	132	3933		3933	262
11120001	11130000	5681	0	5681		5681	270
11130001	11140000	2475	178	2653		2653	249
11140001	11150000	5659	184	5843		5843	266
11150001	11160000	3974	152	4126		4126	254
11160001	11170000	3586	159	3745		3745	255
11170001	11180000	5990	133	6123		6123	227
11180001	11190000	5137	0	5137		5137	228
11190001	11200000	4521	0	4521		4521	261
11200001	11210000	5342	0	5342		5342	220
11210001	11220000	3276	0	3276		3276	256
11220001	11230000	4904	133	5037		5037	251
11230001	11240000	5412	144	5556		5556	262
11240001	11250000	3158	281	3439		3439	254
11250001	11260000	5005	141	5146		5146	269
11260001	11270000	3963	0	3963		3963	258
11270001	11280000	2172	136	2308		2308	263
11280001	11290000	4314	257	4571		4571	253
11290001	11300000	3137	137	3274		3274	256
11300001	11310000	3833	0	3833		3833	260
11310001	11320000	2935	276	3211		3211	216
11320001	11330000	5000	0	5000		5000	207
11330001	11340000	6954	0	6954		6954	216
11340001	11350000	2748	268	3016		3016	234
11350001	11360000	4870	135	5005		5005	257
11360001	11370000	5579	0	5579		5579	249
11370001	11380000	2256	0	2256		2256	180
11380001	11390000	2467	274	2741		2741	241
11390001	11400000	3794	151	3945		3945	248
11400001	11410000	5188	146	5334		5334	239
11410001	11420000	4538	142	4680		4680	224
11420001	11430000	4007	0	4007		4007	194
11430001	11440000	4097	0	4097		4097	221
11440001	11450000	4432	246	4678		4678	246
11450001	11460000	2916	168	3084		3084	250
11460001	11470000	3784	60	3844		3844	267
11470001	11480000	3704	0	3704		3704	254
11480001	11490000	3896	0	3896		3896	231
11490001	11500000	4419	265	4684		4684	215
11500001	11510000	3864	0	3864		3864	254
11510001	11520000	4852	0	4852		4852	269
11520001	11530000	4661	142	4803		4803	269
11530001	11540000	2214	0	2214		2214	209
11540001	11550000	3591	138	3729		3729	162
11550001	11560000	3482	243	3725		3725	245
11560001	11570000	752	143	895		895	96
11570001	11580000	4525	465	4990		4990	272
11580001	11590000	4595	0	4595		4595	247
11590001	11600000	2099	0	2099		2099	148
11600001	11610000	3246	0	3246		3246	231
11610001	11620000	3556	142	3698		3698	259
11620001	11630000	2626	244	2870		2870	264
11630001	11640000	6101	0	6101		6101	263
11640001	11650000	3430	482	3912		3912	263
11650001	11660000	4688	0	4688		4688	228
11660001	11670000	3540	137	3677		3677	230
11670001	11680000	3898	0	3898		3898	262
11680001	11690000	4445	0	4445		4445	253
11690001	11700000	4555	0	4555		4555	257
11700001	11710000	4675	135	4810		4810	237
11710001	11720000	5147	0	5147		5147	244
11720001	11730000	3717	0	3717		3717	225
11730001	11740000	4360	259	4619		4619	268
11740001	11750000	4015	140	4155		4155	242
11750001	11760000	2154	137	2291		2291	253
11760001	11770000	3038	132	3170		3170	222
11770001	11780000	4083	0	4083		4083	256
11780001	11790000	3436	155	3591		3591	259
11790001	11800000	4680	0	4680		4680	256
11800001	11810000	2646	364	3010		3010	243
11810001	11820000	3234	0	3234		3234	258
11820001	11830000	3819	0	3819		3819	202
11830001	11840000	3330	254	3584		3584	229
11840001	11850000	3457	353	3810		3810	262
11850001	11860000	5270	146	5416		5416	266
11860001	11870000	4689	161	4850		4850	236
11870001	11880000	7914	0	7914		7914	264
11880001	11890000	4844	155	4999		4999	251
11890001	11900000	5014	241	5255		5255	249
11900001	11910000	3433	263	3696		3696	259
11910001	11920000	3641	0	3641		3641	264
11920001	11930000	4071	140	4211		4211	270
11930001	11940000	6930	0	6930		6930	263
11940001	11950000	4460	245	4705		4705	265
11950001	11960000	3058	0	3058		3058	258
11960001	11970000	2874	0	2874		2874	233
11970001	11980000	4068	0	4068		4068	253
11980001	11990000	2909	132	3041		3041	205
11990001	12000000	2744	0	2744		2744	145
12000001	12010000	3125	253	3378		3378	168
12010001	12020000	3007	161	3168		3168	191
12020001	12030000	5458	470	5928		5928	273
12030001	12040000	7586	0	7586		7586	245
12040001	12050000	5524	143	5667		5667	244
12050001	12060000	3900	270	4170		4170	161
12060001	12070000	3698	0	3698		3698	216
12070001	12080000	3774	267	4041		4041	207
12080001	12090000	600	0	600		600	55
12090001	12100000	5755	0	5755		5755	208
12100001	12110000	6781	143	6924		6924	236
12110001	12120000	6723	134	6857		6857	177
12120001	12130000	3141	591	3732		3732	245
12130001	12140000	4059	0	4059		4059	219
12140001	12150000	4577	140	4717		4717	241
12150001	12160000	4563	0	4563		4563	243
12160001	12170000	3987	138	4125		4125	269
12170001	12180000	5082	266	5348		5348	249
12180001	12190000	5555	0	5555		5555	258
12190001	12200000	6903	136	7039		7039	270
12200001	12210000	4763	0	4763		4763	192
12210001	12220000	1907	0	1907		1907	73
12220001	12230000	717	155	872		2354	127
12230001	12240000	2520	260	2780		6910	220
12240001	12250000	5830	0	5830		6080	263
12250001	12260000	4344	0	4344		3746	227
12260001	12270000	3865	138	4003		4424	224
12270001	12280000	4065	0	4065		5237	238
12280001	12290000	3886	133	4019		3683	232
12290001	12300000	5790	0	5790		1838	81
12300001	12310000	5331	0	5331		3440	230
12310001	12320000	4335	242	4577		3795	263
12320001	12330000	4738	138	4876		3133	256
12330001	12340000	5674	0	5674		4481	263
12340001	12350000	5461	133	5594		4032	262
12350001	12360000	3533	0	3533		5038	263
12360001	12370000	3940	0	3940		4718	248
12370001	12380000	4143	0	4143		3611	267
12380001	12390000	3202	160	3362		3471	226
12390001	12400000	5746	248	5994		4600	229
12400001	12410000	4466	136	4602		3843	254
12410001	12420000	4971	0	4971		5834	263
12420001	12430000	4637	0	4637		3915	189
12430001	12440000	5615	0	5615		3817	180
12440001	12450000	4515	0	4515		1852	170
12450001	12460000	3103	0	3103		4980	252
12460001	12470000	3288	139	3427		5512	271
12470001	12480000	3302	133	3435		3499	250
12480001	12490000	2496	136	2632		5451	276
12490001	12500000	6958	0	6958		4946	274
12500001	12510000	5790	132	5922		5269	271
12510001	12520000	4466	133	4599		5342	222
12520001	12530000	5987	0	5987		5283	271
12530001	12540000	3929	149	4078		4523	259
12540001	12550000	4241	0	4241		7279	270
12550001	12560000	4998	132	5130		7906	237
12560001	12570000	3651	0	3651		6201	265
12570001	12580000	6063	0	6063		4535	252
12580001	12590000	4729	136	4865		3862	255
12590001	12600000	4153	256	4409		4264	261
12600001	12610000	3835	133	3968		5488	256
12610001	12620000	2348	0	2348		4535	249
12620001	12630000	3841	0	3841		3555	226
12630001	12640000	5344	147	5491		4142	256
12640001	12650000	5891	0	5891		5724	260
12650001	12660000	4136	133	4269		4159	248
12660001	12670000	5305	140	5445		5671	269
12670001	12680000	4624	135	4759		5185	262
12680001	12690000	6110	0	6110		3442	143
12690001	12700000	5156	263	5419		2978	195
12700001	12710000	5485	137	5622		2571	245
12710001	12720000	5269	270	5539		4930	251
12720001	12730000	4920	469	5389		4873	270
12730001	12740000	3591	253	3844		3994	271
12740001	12750000	5156	137	5293		3477	267
12750001	12760000	5385	372	5757		4323	264
12760001	12770000	4251	132	4383		4438	268
12770001	12780000	4292	0	4292		4082	243
12780001	12790000	5841	144	5985		4681	223
12790001	12800000	6037	133	6170		4631	268
12800001	12810000	4104	249	4353		2886	247
12810001	12820000	5057	0	5057		6095	251
12820001	12830000	5571	0	5571		5633	245
12830001	12840000	6388	0	6388		4439	236
12840001	12850000	7013	0	7013		3130	218
12850001	12860000	4989	140	5129		3391	239
12860001	12870000	4449	0	4449		3668	255
12870001	12880000	4839	0	4839		3771	266
12880001	12890000	3681	141	3822		4771	263
12890001	12900000	3847	275	4122		3970	257
12900001	12910000	3784	0	3784		4004	234
12910001	12920000	3898	137	4035		2829	246
12920001	12930000	4674	0	4674		4915	260
12930001	12940000	6002	0	6002		3724	270
12940001	12950000	6855	0	6855		3091	233
12950001	12960000	5249	0	5249		3567	250
12960001	12970000	2999	0	2999		4822	265
12970001	12980000	2584	0	2584		3745	258
12980001	12990000	4723	0	4723		3771	273
12990001	13000000	2685	145	2830		2789	259
13000001	13010000	4709	0	4709		3354	247
13010001	13020000	4118	240	4358		4866	238
13020001	13030000	4717	0	4717		4037	266
13030001	13040000	3338	0	3338		1990	165
13040001	13050000	4344	133	4477		3693	259
13050001	13060000	3891	351	4242		3307	188
13060001	13070000	4821	138	4959		3031	226
13070001	13080000	4213	0	4213		712	140
13080001	13090000	7584	133	7717		4151	264
13090001	13100000	5055	0	5055		3963	264
13100001	13110000	6653	0	6653		2840	255
13110001	13120000	4885	138	5023		2572	234
13120001	13130000	4509	244	4753		4555	245
13130001	13140000	4433	0	4433		4601	264
13140001	13150000	5955	358	6313		4869	254
13150001	13160000	7121	154	7275		2901	251
13160001	13170000	6914	0	6914		3333	231
13170001	13180000	4196	0	4196		3076	237
13180001	13190000	2718	0	2718		1650	150
13190001	13200000	5086	0	5086		1379	140
13200001	13210000	5304	0	5304		4232	261
13210001	13220000	4990	0	4990		5083	261
13220001	13230000	3449	138	3587		3648	261
13230001	13240000	3438	0	3438		3729	236
13240001	13250000	5900	0	5900		2877	236
13250001	13260000	5154	0	5154		3760	263
13260001	13270000	2088	385	2473		4006	270
13270001	13280000	3424	0	3424		3675	262
13280001	13290000	4225	0	4225		4365	268
13290001	13300000	2338	144	2482		3791	264
13300001	13310000	2887	267	3154		3561	183
13310001	13320000	5315	0	5315		3178	241
13320001	13330000	3505	242	3747		2291	223
13330001	13340000	2418	140	2558		3948	263
13340001	13350000	2305	131	2436		4125	272
13350001	13360000	3785	288	4073		5088	271
13360001	13370000	4455	245	4700		4370	271
13370001	13380000	3602	139	3741		4802	257
13380001	13390000	4784	132	4916		1985	226
13390001	13400000	4323	138	4461		2154	250
13400001	13410000	5732	151	5883		3297	262
13410001	13420000	5581	135	5716		3589	261
13420001	13430000	5342	0	5342		2345	216
13430001	13440000	5205	0	5205		3005	261
13440001	13450000	5818	159	5977		3283	265
13450001	13460000	3109	137	3246		3043	254
13460001	13470000	3813	0	3813		4406	261
13470001	13480000	3967	242	4209		4346	256
13480001	13490000	3318	131	3449		3496	262
13490001	13500000	3826	151	3977		4145	249
13500001	13510000	3912	243	4155		3133	240
13510001	13520000	5525	0	5525		3998	264
13520001	13530000	3668	0	3668		1849	231
13530001	13540000	2596	0	2596		3769	203
13540001	13550000	4063	0	4063		3870	263
13550001	13560000	5500	131	5631		4539	264
13560001	13570000	2957	0	2957		6547	267
13570001	13580000	5122	0	5122		3373	258
13580001	13590000	4156	249	4405		2783	262
13590001	13600000	2510	400	2910		3051	270
13600001	13610000	3322	156	3478		4688	226
13610001	13620000	6976	140	7116		4977	204
13620001	13630000	4545	140	4685		6039	273
13630001	13640000	5849	0	5849		4585	269
13640001	13650000	3878	0	3878		4415	254
13650001	13660000	3178	267	3445		5246	239
13660001	13670000	5479	0	5479		5125	256
13670001	13680000	7256	0	7256		4280	262
13680001	13690000	2121	0	2121		4766	207
13690001	13700000	427	137	564		4053	248
13700001	13710000	1559	0	1559		4125	260
13710001	13720000	725	0	725		3529	267
13720001	13730000	0	0	0		3274	271
13730001	13740000	1011	0	1011		4951	266
13740001	13750000	1134	0	1134		5194	269
13750001	13760000	1160	264	1424		3921	263
13760001	13770000	408	0	408		5305	268
13770001	13780000	659	268	927		4030	267
13780001	13790000	0	0	0		3828	264
13790001	13800000	328	0	328		4698	240
13800001	13810000	4963	0	4963		3456	257
13810001	13820000	4250	0	4250		5018	263
13820001	13830000	4765	152	4917		3869	250
13830001	13840000	4710	159	4869		4603	273
13840001	13850000	2809	0	2809		4303	263
13850001	13860000	230	0	230		4863	243
13860001	13870000	0	0	0		3583	268
13870001	13880000	4284	260	4544		3666	226
13880001	13890000	7629	0	7629		3408	266
13890001	13900000	5973	354	6327		3392	265
13900001	13910000	4688	153	4841		4191	251
13910001	13920000	3481	0	3481		3332	236
13920001	13930000	6524	131	6655		5004	268
13930001	13940000	6054	131	6185		3660	263
13940001	13950000	3965	204	4169		3309	270
13950001	13960000	4115	373	4488		3756	268
13960001	13970000	5211	254	5465		3345	239
13970001	13980000	5750	136	5886		3201	241
13980001	13990000	4441	0	4441		3580	264
13990001	14000000	4648	0	4648		3181	246
14000001	14010000	5862	0	5862		2468	239
14010001	14020000	4286	0	4286		2844	245
14020001	14030000	4340	146	4486		4663	251
14030001	14040000	6457	0	6457		4014	220
14040001	14050000	5253	0	5253		3916	252
14050001	14060000	5820	132	5952		3708	255
14060001	14070000	5211	0	5211		3153	259
14070001	14080000	4934	154	5088		2046	199
14080001	14090000	4473	0	4473		2180	182
14090001	14100000	5206	134	5340		3940	270
14100001	14110000	5956	139	6095		3641	272
14110001	14120000	5742	0	5742		4197	225
14120001	14130000	5997	0	5997		3823	258
14130001	14140000	512	0	512		4143	266
14140001	14150000	7112	0	7112		3022	257
14150001	14160000	3661	259	3920		2960	274
14160001	14170000	5371	0	5371		3570	271
14170001	14180000	2010	0	2010		3773	245
14180001	14190000	521	0	521		3088	275
14190001	14200000	399	0	399		4109	270
14200001	14210000	0	0	0		5784	273
14210001	14220000	2099	278	2377		4208	268
14220001	14230000	2021	155	2176		4770	269
14230001	14240000	5084	0	5084		4075	268
14240001	14250000	5852	356	6208		3161	218
14250001	14260000	6347	0	6347		5504	274
14260001	14270000	6461	359	6820		3989	258
14270001	14280000	4643	138	4781		3776	248
14280001	14290000	3418	0	3418		4997	271
14290001	14300000	4900	131	5031		3535	270
14300001	14310000	3178	245	3423		5478	270
14310001	14320000	3881	0	3881		4771	276
14320001	14330000	3826	359	4185		4459	257
14330001	14340000	5115	0	5115		2802	199
14340001	14350000	4926	0	4926		3759	270
14350001	14360000	4716	135	4851		2433	236
14360001	14370000	6186	0	6186		2318	226
14370001	14380000	5196	354	5550		803	115
14380001	14390000	4201	140	4341		1005	93
14390001	14400000	5901	0	5901		2496	263
14400001	14410000	3997	145	4142		3961	146
14410001	14420000	2266	0	2266		2600	270
14420001	14430000	5323	0	5323		2159	266
14430001	14440000	4604	0	4604		4281	266
14440001	14450000	5620	132	5752		2921	250
14450001	14460000	6734	0	6734		4799	271
14460001	14470000	5236	0	5236		3209	271
14470001	14480000	4189	0	4189		3242	263
14480001	14490000	4604	0	4604		3760	263
14490001	14500000	3733	391	4124		3443	271
14500001	14510000	7032	101	7133		2816	259
14510001	14520000	5228	138	5366		2831	263
14520001	14530000	2943	132	3075		3982	263
14530001	14540000	5928	0	5928		3337	260
14540001	14550000	4144	0	4144		5567	266
14550001	14560000	6334	0	6334		3844	264
14560001	14570000	4414	251	4665		3980	269
14570001	14580000	4281	158	4439		3015	265
14580001	14590000	5608	134	5742		4378	270
14590001	14600000	4164	0	4164		4346	270
14600001	14610000	2879	140	3019		3699	268
14610001	14620000	4678	254	4932		3460	266
14620001	14630000	5060	0	5060		4949	271
14630001	14640000	4716	63	4779		4937	267
14640001	14650000	5708	174	5882		3442	270
14650001	14660000	2324	62	2386		4801	271
14660001	14670000	4687	293	4980		5750	267
14670001	14680000	3270	134	3404		949	249
14680001	14690000	3480	132	3612		4214	271
14690001	14700000	4757	136	4893		3743	271
14700001	14710000	6131	0	6131		5114	254
14710001	14720000	7372	0	7372		3480	199
14720001	14730000	3787	135	3922		5540	272
14730001	14740000	3914	134	4048		5235	271
14740001	14750000	4961	245	5206		3696	257
14750001	14760000	4729	137	4866		3528	269
14760001	14770000	3207	139	3346		4195	262
14770001	14780000	5461	131	5592		4192	271
14780001	14790000	6382	0	6382		2992	273
14790001	14800000	5966	0	5966		4415	275
14800001	14810000	6149	0	6149		4433	274
14810001	14820000	3329	274	3603		3977	258
14820001	14830000	3213	0	3213		2126	270
14830001	14840000	3664	268	3932		3160	258
14840001	14850000	6570	0	6570		4588	271
14850001	14860000	4992	257	5249		5264	270
14860001	14870000	5016	0	5016		3988	267
14870001	14880000	4496	0	4496		3567	268
14880001	14890000	4355	135	4490		2828	268
14890001	14900000	4136	131	4267		4313	270
14900001	14910000	5060	0	5060		5928	272
14910001	14920000	4910	0	4910		2596	263
14920001	14930000	4957	0	4957		3979	271
14930001	14940000	5345	243	5588		5171	273
14940001	14950000	5061	0	5061		2284	264
14950001	14960000	4599	0	4599		4330	259
14960001	14970000	4495	0	4495		3909	267
14970001	14980000	5413	0	5413		4417	265
14980001	14990000	6507	133	6640		2775	244
14990001	15000000	4629	240	4869		2811	261
15000001	15010000	5439	262	5701		4467	271
15010001	15020000	5790	0	5790		3193	265
15020001	15030000	2581	154	2735		3809	236
15030001	15040000	6873	134	7007		2629	242
15040001	15050000	5168	0	5168		3854	264
15050001	15060000	3881	354	4235		3952	271
15060001	15070000	4452	133	4585		5512	274
15070001	15080000	5397	149	5546		3618	272
15080001	15090000	5626	0	5626		4013	236
15090001	15100000	4980	0	4980		4487	274
15100001	15110000	6814	0	6814		2863	270
15110001	15120000	6709	158	6867		3847	262
15120001	15130000	5566	0	5566		3977	269
15130001	15140000	4777	0	4777		3607	269
15140001	15150000	7780	132	7912		4413	247
15150001	15160000	4648	131	4779		4152	272
15160001	15170000	3787	145	3932		3790	270
15170001	15180000	6086	0	6086		3505	267
15180001	15190000	2746	0	2746		2815	276
15190001	15200000	5502	0	5502		4598	276
15200001	15210000	3256	135	3391		3694	270
15210001	15220000	4493	132	4625		1104	250
15220001	15230000	3359	0	3359		4943	268
15230001	15240000	4333	134	4467		3166	260
15240001	15250000	5259	0	5259		3974	265
15250001	15260000	2197	157	2354		3493	269
15260001	15270000	6774	136	6910		3101	265
15270001	15280000	6080	0	6080		2295	245
15280001	15290000	3746	0	3746		3596	251
15290001	15300000	4271	153	4424		2920	275
15300001	15310000	5237	0	5237		4404	270
15310001	15320000	3544	139	3683		5050	273
15320001	15330000	1705	133	1838		4622	273
15330001	15340000	3164	276	3440		3840	269
15340001	15350000	3795	0	3795		3628	269
15350001	15360000	3069	64	3133		4283	272
15360001	15370000	4420	61	4481		4392	267
15370001	15380000	3896	136	4032		4151	272
15380001	15390000	4907	131	5038		3683	245
15390001	15400000	4718	0	4718		2903	269
15400001	15410000	3611	0	3611		4961	262
15410001	15420000	3471	0	3471		5137	275
15420001	15430000	4444	156	4600		2662	259
15430001	15440000	3694	149	3843		1910	267
15440001	15450000	5834	0	5834		3610	259
15450001	15460000	3915	0	3915		3704	270
15460001	15470000	3817	0	3817		2926	255
15470001	15480000	1594	258	1852		4131	265
15480001	15490000	4836	144	4980		2423	257
15490001	15500000	5363	149	5512		4683	268
15500001	15510000	3341	158	3499		5206	272
15510001	15520000	5451	0	5451		3406	262
15520001	15530000	4850	96	4946		5468	258
15530001	15540000	5244	25	5269		1390	258
15540001	15550000	5197	145	5342		5159	269
15550001	15560000	5283	0	5283		3416	268
15560001	15570000	4523	0	4523		4179	274
15570001	15580000	7279	0	7279		4099	266
15580001	15590000	7906	0	7906		4103	252
15590001	15600000	6050	151	6201		4690	269
15600001	15610000	4535	0	4535		3787	227
15610001	15620000	3716	146	3862		4083	265
15620001	15630000	4126	138	4264		2828	250
15630001	15640000	5357	131	5488		2707	267
15640001	15650000	4400	135	4535		4448	272
15650001	15660000	3555	0	3555		5281	274
15660001	15670000	4004	138	4142		4417	277
15670001	15680000	5368	356	5724		3195	261
15680001	15690000	4159	0	4159		4841	271
15690001	15700000	5514	157	5671		3482	259
15700001	15710000	5185	0	5185		1168	163
15710001	15720000	3442	0	3442		3750	256
15720001	15730000	2723	255	2978		2741	266
15730001	15740000	2197	374	2571		3907	259
15740001	15750000	4930	0	4930		5647	274
15750001	15760000	4873	0	4873		2183	264
15760001	15770000	3862	132	3994		3363	263
15770001	15780000	3335	142	3477		3025	263
15780001	15790000	4323	0	4323		1362	250
15790001	15800000	4438	0	4438		2262	264
15800001	15810000	3717	365	4082		3427	250
15810001	15820000	4681	0	4681		3102	249
15820001	15830000	4496	135	4631		2676	262
15830001	15840000	2512	374	2886		2715	251
15840001	15850000	5947	148	6095		2263	260
15850001	15860000	5498	135	5633		3586	242
15860001	15870000	4294	145	4439		3252	269
15870001	15880000	2860	270	3130		2669	270
15880001	15890000	3252	139	3391		4003	268
15890001	15900000	3400	268	3668		3392	248
15900001	15910000	3639	132	3771		4459	267
15910001	15920000	4771	0	4771		3195	270
15920001	15930000	3719	251	3970		3761	274
15930001	15940000	4004	0	4004		3678	266
15940001	15950000	2691	138	2829		3262	260
15950001	15960000	4915	0	4915		4245	270
15960001	15970000	3590	134	3724		3591	269
15970001	15980000	3091	0	3091		4297	270
15980001	15990000	3567	0	3567		3657	265
15990001	16000000	4577	245	4822		4380	269
16000001	16010000	3607	138	3745		3907	272
16010001	16020000	3638	133	3771		4953	274
16020001	16030000	2789	0	2789		5006	275
16030001	16040000	3354	0	3354		4349	272
16040001	16050000	4731	135	4866		2982	275
16050001	16060000	4037	0	4037		4777	265
16060001	16070000	1851	139	1990		4100	274
16070001	16080000	3557	136	3693		5162	275
16080001	16090000	3307	0	3307		4578	272
16090001	16100000	3031	0	3031		5231	274
16100001	16110000	712	0	712		2668	254
16110001	16120000	4019	132	4151		3955	272
16120001	16130000	3963	0	3963		3915	247
16130001	16140000	2587	253	2840		2109	241
16140001	16150000	2329	243	2572		3738	260
16150001	16160000	4403	152	4555		4663	272
16160001	16170000	4357	244	4601		3660	268
16170001	16180000	4869	0	4869		5221	264
16180001	16190000	2767	134	2901		4931	266
16190001	16200000	3189	144	3333		3940	273
16200001	16210000	2940	136	3076		2258	266
16210001	16220000	1650	0	1650		4157	271
16220001	16230000	1379	0	1379		2957	268
16230001	16240000	4101	131	4232		2266	266
16240001	16250000	5083	0	5083		3705	274
16250001	16260000	3648	0	3648		4584	264
16260001	16270000	3729	0	3729		4472	258
16270001	16280000	2739	138	2877		4570	272
16280001	16290000	3760	0	3760		4666	272
16290001	16300000	4006	0	4006		4103	274
16300001	16310000	3540	135	3675		5801	275
16310001	16320000	4217	148	4365		4085	273
16320001	16330000	3791	0	3791		2925	270
16330001	16340000	3561	0	3561		3124	272
16340001	16350000	3178	0	3178		4380	276
16350001	16360000	2291	0	2291		4396	276
16360001	16370000	3789	159	3948		3173	266
16370001	16380000	3983	142	4125		4070	274
16380001	16390000	4956	132	5088		4470	260
16390001	16400000	4126	244	4370		3517	242
16400001	16410000	4802	0	4802		3170	259
16410001	16420000	1985	0	1985		2664	264
16420001	16430000	2023	131	2154		3907	267
16430001	16440000	2820	477	3297		4017	263
16440001	16450000	3452	137	3589		3337	270
16450001	16460000	2345	0	2345		3081	264
16460001	16470000	2867	138	3005		3779	262
16470001	16480000	2934	349	3283		4398	272
16480001	16490000	2592	451	3043		3180	269
16490001	16500000	4377	29	4406		3877	243
16500001	16510000	3856	490	4346		3597	256
16510001	16520000	3356	140	3496		2903	267
16520001	16530000	4005	140	4145		2525	268
16530001	16540000	3133	0	3133		2624	262
16540001	16550000	3998	0	3998		4251	261
16550001	16560000	1849	0	1849		3002	264
16560001	16570000	3769	0	3769		2242	273
16570001	16580000	3870	0	3870		3369	270
16580001	16590000	4539	0	4539		2651	270
16590001	16600000	6547	0	6547		2321	246
16600001	16610000	3234	139	3373		3629	271
16610001	16620000	2783	0	2783		3993	264
16620001	16630000	3051	0	3051		2885	270
16630001	16640000	4688	0	4688		4543	269
16640001	16650000	4977	0	4977		4169	267
16650001	16660000	6039	0	6039		3076	275
16660001	16670000	4585	0	4585		3746	272
16670001	16680000	4281	134	4415		3473	274
16680001	16690000	5246	0	5246		2411	265
16690001	16700000	5125	0	5125		4628	265
16700001	16710000	4280	0	4280		4193	262
16710001	16720000	4766	0	4766		3642	257
16720001	16730000	3787	266	4053		3419	266
16730001	16740000	3981	144	4125		4997	257
16740001	16750000	3529	0	3529		2571	213
16750001	16760000	3274	0	3274		5127	272
16760001	16770000	4951	0	4951		5554	274
16770001	16780000	5194	0	5194		3171	275
16780001	16790000	3921	0	3921		3593	269
16790001	16800000	5305	0	5305		5019	270
16800001	16810000	4030	0	4030		5868	272
16810001	16820000	3697	131	3828		4328	273
16820001	16830000	4551	147	4698		2767	255
16830001	16840000	3101	355	3456		4987	274
16840001	16850000	4887	131	5018		2966	269
16850001	16860000	3518	351	3869		3738	267
16860001	16870000	4603	0	4603		5270	274
16870001	16880000	4303	0	4303		3768	271
16880001	16890000	4613	250	4863		3287	270
16890001	16900000	3450	133	3583		4007	267
16900001	16910000	3313	353	3666		4013	268
16910001	16920000	3272	136	3408		4275	267
16920001	16930000	3257	135	3392		3653	271
16930001	16940000	4191	0	4191		4416	268
16940001	16950000	3332	0	3332		3850	271
16950001	16960000	5004	0	5004		3388	265
16960001	16970000	3660	0	3660		2909	269
16970001	16980000	3169	140	3309		5289	273
16980001	16990000	3620	136	3756		4240	269
16990001	17000000	3201	144	3345		3865	275
17000001	17010000	3059	142	3201		4382	269
17010001	17020000	3580	0	3580		4035	270
17020001	17030000	3181	0	3181		3230	268
17030001	17040000	2332	136	2468		3199	274
17040001	17050000	2844	0	2844		6171	270
17050001	17060000	4418	245	4663		4423	271
17060001	17070000	4014	0	4014		2999	264
17070001	17080000	3758	158	3916		3327	277
17080001	17090000	3207	501	3708		2950	266
17090001	17100000	3153	0	3153		3489	269
17100001	17110000	1908	138	2046		3848	272
17110001	17120000	2044	136	2180		2697	268
17120001	17130000	3940	0	3940		4401	271
17130001	17140000	3641	0	3641		3934	272
17140001	17150000	3984	213	4197		3280	274
17150001	17160000	3676	147	3823		3373	261
17160001	17170000	3882	261	4143		5177	270
17170001	17180000	2867	155	3022		4870	244
17180001	17190000	2960	0	2960		3554	270
17190001	17200000	3437	133	3570		5033	275
17200001	17210000	3637	136	3773		4331	258
17210001	17220000	3088	0	3088		4773	272
17220001	17230000	3974	135	4109		2128	256
17230001	17240000	5784	0	5784		3976	266
17240001	17250000	3963	245	4208		4276	263
17250001	17260000	4632	138	4770		5406	273
17260001	17270000	4075	0	4075		2827	265
17270001	17280000	3029	132	3161		4869	270
17280001	17290000	5362	142	5504		4254	268
17290001	17300000	3857	132	3989		3424	272
17300001	17310000	3776	0	3776		3430	273
17310001	17320000	4997	0	4997		3960	271
17320001	17330000	3399	136	3535		4129	265
17330001	17340000	5346	132	5478		3830	264
17340001	17350000	4771	0	4771		3324	267
17350001	17360000	4212	247	4459		3771	274
17360001	17370000	2670	132	2802		4677	277
17370001	17380000	3759	0	3759		5099	268
17380001	17390000	2433	0	2433		2246	274
17390001	17400000	2169	149	2318		5027	271
17400001	17410000	666	137	803		5018	266
17410001	17420000	849	156	1005		5211	275
17420001	17430000	2496	0	2496		1872	270
17430001	17440000	3961	0	3961		4203	182
17440001	17450000	2355	245	2600		2039	249
17450001	17460000	2022	137	2159		2465	206
17460001	17470000	4281	0	4281		4146	268
17470001	17480000	2921	0	2921		4618	255
17480001	17490000	4658	141	4799		5377	271
17490001	17500000	3051	158	3209		3134	270
17500001	17510000	3104	138	3242		4282	271
17510001	17520000	3622	138	3760		4093	268
17520001	17530000	3198	245	3443		4007	265
17530001	17540000	2679	137	2816		4547	270
17540001	17550000	2681	150	2831		4078	256
17550001	17560000	3832	150	3982		2308	267
17560001	17570000	3337	0	3337		3812	270
17570001	17580000	5567	0	5567		3509	270
17580001	17590000	3601	243	3844		5060	266
17590001	17600000	3980	0	3980		3291	272
17600001	17610000	2876	139	3015		2565	267
17610001	17620000	4006	372	4378		6304	266
17620001	17630000	4214	132	4346		3377	223
17630001	17640000	3543	156	3699		4372	267
17640001	17650000	3200	260	3460		4080	264
17650001	17660000	4949	0	4949		3176	261
17660001	17670000	4690	247	4937		2577	257
17670001	17680000	3442	0	3442		4953	273
17680001	17690000	4801	0	4801		3808	250
17690001	17700000	5611	139	5750		3530	262
17700001	17710000	949	0	949		2391	268
17710001	17720000	4073	141	4214		3951	270
17720001	17730000	3743	0	3743		3603	264
17730001	17740000	5114	0	5114		2426	259
17740001	17750000	3480	0	3480		1907	259
17750001	17760000	5540	0	5540		3769	230
17760001	17770000	5235	0	5235		4017	272
17770001	17780000	3428	268	3696		3605	272
17780001	17790000	3394	134	3528		4158	272
17790001	17800000	4195	0	4195		3041	272
17800001	17810000	3943	249	4192		3935	276
17810001	17820000	2992	0	2992		3059	270
17820001	17830000	4277	138	4415		3211	267
17830001	17840000	4433	0	4433		3259	273
17840001	17850000	3844	133	3977		4654	258
17850001	17860000	2126	0	2126		3916	269
17860001	17870000	3160	0	3160		3459	268
17870001	17880000	4588	0	4588		2360	268
17880001	17890000	5121	143	5264		4396	269
17890001	17900000	3850	138	3988		4932	270
17900001	17910000	3567	0	3567		3255	269
17910001	17920000	2691	137	2828		3160	270
17920001	17930000	4178	135	4313		4089	257
17930001	17940000	5928	0	5928		5851	269
17940001	17950000	2125	471	2596		3235	272
17950001	17960000	3979	0	3979		5057	275
17960001	17970000	5171	0	5171		4911	259
17970001	17980000	2284	0	2284		4071	261
17980001	17990000	4194	136	4330		4759	268
17990001	18000000	3909	0	3909		2889	267
18000001	18010000	4285	132	4417		4647	270
18010001	18020000	2640	135	2775		3884	270
18020001	18030000	2673	138	2811		2987	271
18030001	18040000	4323	144	4467		4230	271
18040001	18050000	3193	0	3193		3825	272
18050001	18060000	3809	0	3809		4174	276
18060001	18070000	2271	358	2629		3507	262
18070001	18080000	3854	0	3854		2191	265
18080001	18090000	3952	0	3952		4267	276
18090001	18100000	5512	0	5512		4128	267
18100001	18110000	3258	360	3618		3164	266
18110001	18120000	4013	0	4013		3384	270
18120001	18130000	4350	137	4487		4109	268
18130001	18140000	2863	0	2863		4295	271
18140001	18150000	3847	0	3847		3744	274
18150001	18160000	3842	135	3977		3897	273
18160001	18170000	3475	132	3607		2789	273
18170001	18180000	4413	0	4413		4832	272
18180001	18190000	4152	0	4152		3841	275
18190001	18200000	3552	238	3790		4878	271
18200001	18210000	3505	0	3505		3063	268
18210001	18220000	2815	0	2815		2387	272
18220001	18230000	4598	0	4598		5117	274
18230001	18240000	3560	134	3694		2479	266
18240001	18250000	972	132	1104		3325	274
18250001	18260000	4805	138	4943		4084	266
18260001	18270000	3035	131	3166		3351	270
18270001	18280000	3732	242	3974		3238	263
18280001	18290000	3251	242	3493		5737	272
18290001	18300000	2965	136	3101		4223	262
18300001	18310000	2044	251	2295		4896	272
18310001	18320000	3459	137	3596		2657	268
18320001	18330000	2920	0	2920		3008	272
18330001	18340000	4271	133	4404		3485	265
18340001	18350000	4919	131	5050		2562	263
18350001	18360000	4622	0	4622		4088	269
18360001	18370000	3597	243	3840		2485	269
18370001	18380000	3496	132	3628		3409	274
18380001	18390000	4040	243	4283		2803	267
18390001	18400000	4246	146	4392		3505	271
18400001	18410000	4151	0	4151		5087	264
18410001	18420000	3683	0	3683		3581	269
18420001	18430000	2753	150	2903		3336	272
18430001	18440000	4697	264	4961		4479	270
18440001	18450000	5002	135	5137		4187	256
18450001	18460000	2522	140	2662		3995	264
18460001	18470000	1772	138	1910		5700	268
18470001	18480000	3474	136	3610		4369	266
18480001	18490000	3704	0	3704		2701	276
18490001	18500000	2926	0	2926		2750	260
18500001	18510000	3879	252	4131		3498	273
18510001	18520000	2423	0	2423		2169	270
18520001	18530000	4683	0	4683		2234	258
18530001	18540000	5206	0	5206		2895	269
18540001	18550000	3406	0	3406		4326	270
18550001	18560000	5210	258	5468		2861	268
18560001	18570000	1122	268	1390		4619	271
18570001	18580000	5159	0	5159		3635	267
18580001	18590000	3170	246	3416		2438	267
18590001	18600000	4179	0	4179		4645	272
18600001	18610000	3953	146	4099		3759	269
18610001	18620000	3963	140	4103		5069	273
18620001	18630000	4439	251	4690		4367	260
18630001	18640000	3787	0	3787		4414	272
18640001	18650000	4083	0	4083		2356	267
18650001	18660000	2580	248	2828		5421	268
18660001	18670000	2464	243	2707		3303	263
18670001	18680000	4448	0	4448		3800	269
18680001	18690000	5149	132	5281		3055	273
18690001	18700000	4417	0	4417		4463	274
18700001	18710000	3195	0	3195		3622	271
18710001	18720000	4841	0	4841		3328	266
18720001	18730000	3351	131	3482		3790	272
18730001	18740000	1168	0	1168		5545	267
18740001	18750000	3602	148	3750		4607	271
18750001	18760000	2741	0	2741		4283	263
18760001	18770000	3775	132	3907		4025	271
18770001	18780000	5511	136	5647		3970	270
18780001	18790000	1913	270	2183		4891	266
18790001	18800000	3232	131	3363		4565	273
18800001	18810000	3025	0	3025		4072	270
18810001	18820000	1362	0	1362		2606	275
18820001	18830000	1998	264	2262		5571	276
18830001	18840000	3427	0	3427		6072	271
18840001	18850000	3102	0	3102		2264	266
18850001	18860000	2544	132	2676		4616	269
18860001	18870000	2715	0	2715		2817	271
18870001	18880000	2005	258	2263		5591	273
18880001	18890000	3586	0	3586		4799	271
18890001	18900000	3252	0	3252		2849	274
18900001	18910000	2538	131	2669		2516	270
18910001	18920000	4003	0	4003		3521	265
18920001	18930000	3257	135	3392		4256	271
18930001	18940000	4459	0	4459		4205	267
18940001	18950000	3054	141	3195		3769	270
18950001	18960000	3630	131	3761		4712	263
18960001	18970000	3540	138	3678		4618	272
18970001	18980000	3131	131	3262		2720	256
18980001	18990000	4002	243	4245		4408	268
18990001	19000000	3344	247	3591		3120	270
19000001	19010000	4156	141	4297		3450	260
19010001	19020000	3521	136	3657		3582	263
19020001	19030000	4380	0	4380		4125	259
19030001	19040000	3771	136	3907		3635	166
19040001	19050000	4709	244	4953		3374	270
19050001	19060000	5006	0	5006		4247	276
19060001	19070000	4107	242	4349		1854	268
19070001	19080000	2844	138	2982		5228	273
19080001	19090000	4527	250	4777		3618	228
19090001	19100000	3963	137	4100		2733	254
19100001	19110000	5162	0	5162		4222	268
19110001	19120000	4578	0	4578		3575	273
19120001	19130000	4986	245	5231		4810	271
19130001	19140000	2668	0	2668		4887	272
19140001	19150000	3955	0	3955		3964	265
19150001	19160000	3915	0	3915		3848	264
19160001	19170000	2109	0	2109		2794	264
19170001	19180000	3168	570	3738		4061	264
19180001	19190000	4663	0	4663		2167	259
19190001	19200000	3512	148	3660		5160	270
19200001	19210000	5221	0	5221		3754	223
19210001	19220000	4797	134	4931		3480	242
19220001	19230000	3940	0	3940		3448	263
19230001	19240000	2127	131	2258		6082	263
19240001	19250000	4157	0	4157		3388	269
19250001	19260000	2957	0	2957		3961	272
19260001	19270000	2125	141	2266		3948	272
19270001	19280000	3341	364	3705		4091	272
19280001	19290000	4584	0	4584		4089	270
19290001	19300000	4472	0	4472		2674	266
19300001	19310000	4570	0	4570		3801	275
19310001	19320000	4666	0	4666		4408	272
19320001	19330000	3969	134	4103		3748	268
19330001	19340000	5801	0	5801		1676	247
19340001	19350000	3953	132	4085		1809	251
19350001	19360000	2925	0	2925		1950	118
19360001	19370000	3124	0	3124		2596	223
19370001	19380000	4380	0	4380		5068	273
19380001	19390000	4396	0	4396		3273	269
19390001	19400000	3173	0	3173		3436	272
19400001	19410000	3935	135	4070		2632	264
19410001	19420000	4375	95	4470		5000	273
19420001	19430000	3517	0	3517		4527	273
19430001	19440000	3170	0	3170		3109	270
19440001	19450000	2664	0	2664		2883	272
19450001	19460000	3551	356	3907		5499	273
19460001	19470000	4017	0	4017		3563	266
19470001	19480000	3199	138	3337		5496	262
19480001	19490000	2842	239	3081		3496	272
19490001	19500000	3779	0	3779		5966	269
19500001	19510000	4398	0	4398		5730	256
19510001	19520000	3038	142	3180		6568	271
19520001	19530000	3877	0	3877		3118	206
19530001	19540000	3462	135	3597		3383	206
19540001	19550000	2762	141	2903		4851	236
19550001	19560000	2525	0	2525		1400	69
19560001	19570000	2143	481	2624		2667	176
19570001	19580000	4251	0	4251		3577	272
19580001	19590000	3002	0	3002		2512	264
19590001	19600000	2242	0	2242		3472	272
19600001	19610000	3119	250	3369		4178	267
19610001	19620000	2406	245	2651		4062	265
19620001	19630000	2081	240	2321		1144	268
19630001	19640000	3496	133	3629		3768	256
19640001	19650000	3993	0	3993		2321	256
19650001	19660000	2752	133	2885		3468	269
19660001	19670000	4543	0	4543		2174	157
19670001	19680000	3924	245	4169		2850	262
19680001	19690000	2822	254	3076		4205	269
19690001	19700000	3395	351	3746		4073	271
19700001	19710000	3342	131	3473		3308	273
19710001	19720000	2411	0	2411		2801	263
19720001	19730000	4364	264	4628		5433	269
19730001	19740000	4193	0	4193		3544	260
19740001	19750000	3642	0	3642		5516	272
19750001	19760000	3419	0	3419		3860	270
19760001	19770000	4758	239	4997		4173	267
19770001	19780000	2571	0	2571		2902	269
19780001	19790000	5127	0	5127		2894	270
19790001	19800000	5554	0	5554		4400	271
19800001	19810000	3171	0	3171		3591	268
19810001	19820000	3593	0	3593		4802	269
19820001	19830000	5019	0	5019		5388	272
19830001	19840000	5868	0	5868		4475	275
19840001	19850000	4328	0	4328		3985	273
19850001	19860000	2767	0	2767		2963	263
19860001	19870000	4987	0	4987		4027	260
19870001	19880000	2828	138	2966		3182	267
19880001	19890000	3603	135	3738		1115	268
19890001	19900000	5270	0	5270		1475	267
19900001	19910000	3768	0	3768		3219	266
19910001	19920000	3287	0	3287		4000	270
19920001	19930000	4007	0	4007		2734	273
19930001	19940000	4013	0	4013		4463	269
19940001	19950000	4275	0	4275		2122	272
19950001	19960000	3400	253	3653		3933	272
19960001	19970000	4275	141	4416		2604	268
19970001	19980000	3707	143	3850		3727	270
[truncated: 347 more rows]

## Sheet: Chr_4
Additional table 7D: Nucleosome coverage at the Chromosome number 4 of A. thaliana
Section of the chromosome in bases		bases covered by fuzzy nucleosomes	bases covered by distinct nucleosomes	Total bases covered by nucleosomes		Flanking Region	Number of probes in the region	Correlation	Centromeric and Pericentromeric regions	Number of probes in the region	Correlation
1	10000	4455	134	4589		4589	231	0.294673	5731	186	0.79574
10001	20000	4908	241	5149		5149	256		6422	225
20001	30000	4123	0	4123		4123	272		6734	257
30001	40000	3182	134	3316		3316	261		5648	246
40001	50000	4394	0	4394		4394	264		4071	234
50001	60000	3168	0	3168		3168	242		5853	258
60001	70000	3517	134	3651		3651	255		6246	236
70001	80000	3339	136	3475		3475	254		6512	261
80001	90000	3121	136	3257		3257	266		4835	198
90001	100000	4861	254	5115		5115	275		4792	190
100001	110000	4544	139	4683		4683	261		3024	208
110001	120000	5254	0	5254		5254	260		690	59
120001	130000	4457	0	4457		4457	254		0	28
130001	140000	3281	0	3281		3281	254		0	74
140001	150000	5711	0	5711		5711	266		0	38
150001	160000	3484	0	3484		3484	272		0	17
160001	170000	4291	145	4436		4436	260		266	39
170001	180000	3127	133	3260		3260	273		4405	168
180001	190000	3852	138	3990		3990	262		5290	209
190001	200000	3243	0	3243		3243	265		6019	217
200001	210000	6412	0	6412		6412	273		4159	263
210001	220000	3459	243	3702		3702	269		5693	265
220001	230000	3459	0	3459		3459	275		5391	252
230001	240000	3945	135	4080		4080	273		6527	265
240001	250000	3119	136	3255		3255	270		5932	251
250001	260000	4005	0	4005		4005	268		6602	222
260001	270000	4012	139	4151		4151	274		6102	216
270001	280000	4036	0	4036		4036	268		5389	257
280001	290000	4730	132	4862		4862	270		4979	245
290001	300000	3011	0	3011		3011	262		5622	229
300001	310000	3053	245	3298		3298	270		7887	242
310001	320000	4574	0	4574		4574	245		6187	264
320001	330000	4496	0	4496		4496	264		4983	225
330001	340000	4521	0	4521		4521	271		5433	270
340001	350000	4489	152	4641		4641	267		5876	246
350001	360000	3603	134	3737		3737	270		6925	260
360001	370000	3443	137	3580		3580	258		4608	240
370001	380000	3766	134	3900		3900	240		6037	231
380001	390000	3980	0	3980		3980	271		5515	268
390001	400000	4589	0	4589		4589	269		6636	239
400001	410000	3586	138	3724		3724	267		7172	221
410001	420000	3129	0	3129		3129	242		7816	256
420001	430000	4086	139	4225		4225	267		4506	258
430001	440000	5043	0	5043		5043	265		6162	268
440001	450000	6075	0	6075		6075	275		4891	204
450001	460000	3537	131	3668		3668	274		5153	172
460001	470000	3996	132	4128		4128	261		5275	232
470001	480000	1853	260	2113		2113	266		4122	217
480001	490000	1954	136	2090		2090	265		7116	241
490001	500000	3520	145	3665		3665	264		7321	229
500001	510000	4670	0	4670		4670	267		3591	183
510001	520000	3941	0	3941		3941	273		5788	232
520001	530000	3419	131	3550		3550	261		4665	230
530001	540000	4529	0	4529		4529	268		6786	220
540001	550000	2893	132	3025		3025	273		6431	255
550001	560000	3342	0	3342		3342	263		5473	268
560001	570000	3804	150	3954		3954	256		7553	245
570001	580000	4347	0	4347		4347	266		4227	263
580001	590000	3448	0	3448		3448	259		6146	243
590001	600000	4378	258	4636		4636	240		6821	205
600001	610000	4122	145	4267		4267	257		4303	141
610001	620000	1283	133	1416		1416	257		4584	213
620001	630000	2201	0	2201		2201	266		5735	272
630001	640000	4238	136	4374		4374	269		5452	267
640001	650000	3495	247	3742		3742	272		361	102
650001	660000	4389	0	4389		4389	254		0	34
660001	670000	3767	132	3899		3899	250		3500	174
670001	680000	3622	134	3756		3756	254		3585	258
680001	690000	3410	161	3571		3571	243		6308	245
690001	700000	2476	135	2611		2611	250		7027	265
700001	710000	3644	0	3644		3644	243		6704	271
710001	720000	1725	137	1862		1862	264		3280	270
720001	730000	2524	0	2524		2524	257		3682	270
730001	740000	3768	133	3901		3901	265		6009	259
740001	750000	2836	0	2836		2836	253		5289	241
750001	760000	5041	0	5041		5041	272		4453	175
760001	770000	3574	284	3858		3858	244		3071	216
770001	780000	4468	0	4468		4468	273		4546	167
780001	790000	5435	0	5435		5435	264		1782	124
790001	800000	3963	0	3963		3963	247		7189	255
800001	810000	5467	139	5606		5606	276		5105	237
810001	820000	4281	0	4281		4281	265		5998	257
820001	830000	3660	137	3797		3797	271		5298	263
830001	840000	3990	0	3990		3990	257		7655	269
840001	850000	2934	263	3197		3197	265		6509	231
850001	860000	3276	145	3421		3421	268		5180	226
860001	870000	2562	0	2562		2562	229		2303	119
870001	880000	2856	0	2856		2856	257		4649	174
880001	890000	5646	0	5646		5646	268		879	124
890001	900000	5335	135	5470		5470	273		313	54
900001	910000	4166	138	4304		4304	273		475	44
910001	920000	2986	0	2986		2986	261		550	74
920001	930000	3865	0	3865		3865	264		3399	184
930001	940000	5269	133	5402		5402	268		4129	170
940001	950000	3732	132	3864		3864	269		4494	167
950001	960000	3922	0	3922		3922	263		4762	182
960001	970000	4655	0	4655		4655	244		3319	239
970001	980000	4360	246	4606		4606	275		1644	185
980001	990000	5155	147	5302		5302	267		4206	257
990001	1000000	4551	146	4697		4697	260		6109	240
1000001	1010000	3941	0	3941		3941	232		3182	202
1010001	1020000	4220	265	4485		4485	202		2893	220
1020001	1030000	3311	0	3311		3311	233		8357	257
1030001	1040000	4136	256	4392		4392	264		5591	245
1040001	1050000	2214	259	2473		2473	259		5448	247
1050001	1060000	4439	0	4439		4439	271		3821	215
1060001	1070000	4863	0	4863		4863	255		2841	231
1070001	1080000	3901	142	4043		4043	270		3104	239
1080001	1090000	4962	138	5100		5100	268		3886	183
1090001	1100000	4944	0	4944		4944	255		4381	181
1100001	1110000	6069	0	6069		6069	261		4341	244
1110001	1120000	4582	138	4720		4720	270		4605	257
1120001	1130000	4605	133	4738		4738	273		5326	255
1130001	1140000	3615	0	3615		3615	273		3853	208
1140001	1150000	3966	0	3966		3966	240		5629	228
1150001	1160000	5568	0	5568		5568	272		4682	145
1160001	1170000	6551	0	6551		6551	276		7458	256
1170001	1180000	2744	246	2990		2990	271		4739	258
1180001	1190000	5591	0	5591		5591	268		4911	174
1190001	1200000	3494	0	3494		3494	252		6588	237
1200001	1210000	3958	364	4322		4322	273		4717	243
1210001	1220000	3258	0	3258		3258	275		4941	248
1220001	1230000	5133	0	5133		5133	276		5233	268
1230001	1240000	4586	160	4746		4746	252		5567	215
1240001	1250000	2146	0	2146		2146	261
1250001	1260000	1950	267	2217		2217	267
1260001	1270000	3456	370	3826		3826	268
1270001	1280000	3335	244	3579		3579	264
1280001	1290000	2691	0	2691		2691	227
1290001	1300000	3313	262	3575		3575	264
1300001	1310000	4027	0	4027		4027	253
1310001	1320000	6166	136	6302		6302	268
1320001	1330000	3340	0	3340		3340	271
1330001	1340000	4482	0	4482		4482	272
1340001	1350000	3212	134	3346		3346	257
1350001	1360000	2238	0	2238		2238	230
1360001	1370000	3968	361	4329		4329	270
1370001	1380000	4140	132	4272		4272	259
1380001	1390000	4354	154	4508		4508	269
1390001	1400000	4595	0	4595		4595	255
1400001	1410000	3464	0	3464		3464	258
1410001	1420000	4003	0	4003		4003	274
1420001	1430000	4220	146	4366		4366	271
1430001	1440000	2949	255	3204		3204	258
1440001	1450000	4116	0	4116		4116	262
1450001	1460000	4597	144	4741		4741	168
1460001	1470000	3954	0	3954		3954	250
1470001	1480000	3368	270	3638		3638	229
1480001	1490000	3942	153	4095		4095	258
1490001	1500000	4168	0	4168		4168	271
1500001	1510000	3598	0	3598		3598	269
1510001	1520000	4287	0	4287		4287	270
1520001	1530000	3747	134	3881		3881	262
1530001	1540000	3475	137	3612		3612	270
1540001	1550000	4697	0	4697		4697	264
1550001	1560000	3915	0	3915		3915	272
1560001	1570000	2282	0	2282		2282	245
1570001	1580000	5930	137	6067		6067	272
1580001	1590000	4636	250	4886		4886	270
1590001	1600000	4104	143	4247		4247	251
1600001	1610000	3027	136	3163		3163	272
1610001	1620000	3557	161	3718		3718	233
1620001	1630000	3732	131	3863		3863	204
1630001	1640000	4965	266	5231		5231	257
1640001	1650000	4490	0	4490		4490	245
1650001	1660000	5245	157	5402		5402	262
1660001	1670000	4966	0	4966		4966	234
1670001	1680000	6999	138	7137		7137	228
1680001	1690000	6962	0	6962		6962	217
1690001	1700000	4658	0	4658		4658	199
1700001	1710000	3985	0	3985		3985	146
1710001	1720000	2309	268	2577		2577	113
1720001	1730000	1108	150	1258		1258	72
1730001	1740000	2618	0	2618		2618	106
1740001	1750000	5148	139	5287		5287	226
1750001	1760000	4038	0	4038		4038	201
1760001	1770000	6111	0	6111		6111	259
1770001	1780000	4647	142	4789		4789	245
1780001	1790000	2596	396	2992		2992	253
1790001	1800000	6578	0	6578		6578	205
1800001	1810000	3728	146	3874		3874	187
1810001	1820000	4143	0	4143		4143	236
1820001	1830000	4665	242	4907		4907	259
1830001	1840000	6506	132	6638		6638	231
1840001	1850000	1773	150	1923		1923	139
1850001	1860000	4488	0	4488		4488	271
1860001	1870000	2985	0	2985		2985	204
1870001	1880000	3403	274	3677		3677	232
1880001	1890000	3571	242	3813		3813	212
1890001	1900000	3446	417	3863		3863	186
1900001	1910000	2320	0	2320		2320	169
1910001	1920000	2275	283	2558		2558	113
1920001	1930000	3366	0	3366		3366	183
1930001	1940000	2822	161	2983		2983	223
1940001	1950000	4417	131	4548		4548	218
1950001	1960000	5486	96	5582		5582	226
1960001	1970000	4324	20	4344		4344	246
1970001	1980000	5483	243	5726		5726	271
1980001	1990000	5013	161	5174		5174	274
1990001	2000000	5082	154	5236		5236	269
2000001	2010000	8570	0	8570		8570	265
2010001	2020000	6285	0	6285		6285	257
2020001	2030000	3352	131	3483		3483	264
2030001	2040000	4419	139	4558		4558	233
2040001	2050000	5341	137	5478		5478	264
2050001	2060000	4038	0	4038		4038	254
2060001	2070000	3946	132	4078		4078	249
2070001	2080000	4839	0	4839		4839	237
2080001	2090000	4624	0	4624		4624	258
2090001	2100000	5056	0	5056		5056	226
2100001	2110000	2645	261	2906		2906	269
2110001	2120000	2877	0	2877		2877	262
2120001	2130000	5624	0	5624		5624	259
2130001	2140000	6358	0	6358		6358	271
2140001	2150000	5528	257	5785		5785	272
2150001	2160000	2371	0	2371		2371	126
2160001	2170000	2673	261	2934		2934	178
2170001	2180000	4422	142	4564		4564	268
2180001	2190000	4045	143	4188		4188	259
2190001	2200000	4187	151	4338		4338	243
2200001	2210000	3391	133	3524		3524	196
2210001	2220000	4903	61	4964		4964	243
2220001	2230000	3258	61	3319		3319	271
2230001	2240000	4355	149	4504		4504	257
2240001	2250000	6090	0	6090		6090	266
2250001	2260000	4366	247	4613		4613	266
2260001	2270000	4195	143	4338		4338	262
2270001	2280000	5460	0	5460		5460	266
2280001	2290000	3621	351	3972		3972	264
2290001	2300000	4913	132	5045		5045	249
2300001	2310000	3389	0	3389		3389	263
2310001	2320000	4404	0	4404		4404	246
2320001	2330000	4218	0	4218		4218	266
2330001	2340000	2767	242	3009		3009	247
2340001	2350000	4418	134	4552		4552	245
2350001	2360000	4960	0	4960		4960	267
2360001	2370000	5330	157	5487		5487	234
2370001	2380000	3726	251	3977		3977	269
2380001	2390000	4302	353	4655		4655	261
2390001	2400000	4565	136	4701		4701	264
2400001	2410000	4245	131	4376		4376	258
2410001	2420000	1795	0	1795		1795	255
2420001	2430000	3217	140	3357		3357	256
2430001	2440000	2957	135	3092		3092	241
2440001	2450000	3374	0	3374		3374	230
2450001	2460000	2754	238	2992		2992	266
2460001	2470000	3545	0	3545		3545	252
2470001	2480000	4810	0	4810		4810	264
2480001	2490000	2578	132	2710		2710	265
2490001	2500000	3305	132	3437		3437	266
2500001	2510000	5533	0	5533		5533	262
2510001	2520000	3945	0	3945		3945	268
2520001	2530000	3751	0	3751		3751	260
2530001	2540000	5777	263	6040		6040	266
2540001	2550000	3678	0	3678		3678	270
2550001	2560000	3395	468	3863		3863	249
2560001	2570000	4048	131	4179		4179	260
2570001	2580000	2709	0	2709		2709	260
2580001	2590000	4526	137	4663		4663	258
2590001	2600000	3333	136	3469		3469	266
2600001	2610000	2712	0	2712		2712	255
2610001	2620000	3509	0	3509		3509	258
2620001	2630000	2634	0	2634		2634	247
2630001	2640000	2784	0	2784		2784	254
2640001	2650000	3374	0	3374		3374	196
2650001	2660000	3878	0	3878		3878	244
2660001	2670000	3166	133	3299		3299	255
2670001	2680000	3681	139	3820		3820	261
2680001	2690000	4129	243	4372		4372	268
2690001	2700000	3134	131	3265		3265	203
2700001	2710000	1784	158	1942		1942	113
2710001	2720000	4407	140	4547		4547	191
2720001	2730000	3386	242	3628		3628	263
2730001	2740000	4275	0	4275		4275	255
2740001	2750000	3299	0	3299		3299	271
2750001	2760000	5311	0	5311		5311	265
2760001	2770000	4451	141	4592		4592	266
2770001	2780000	2158	134	2292		2292	265
2780001	2790000	5337	146	5483		5483	264
2790001	2800000	4064	0	4064		4064	203
2800001	2810000	3418	0	3418		3418	259
2810001	2820000	4566	249	4815		4815	260
2820001	2830000	3225	0	3225		3225	247
2830001	2840000	3804	0	3804		3804	154
2840001	2850000	4265	253	4518		4518	258
2850001	2860000	5418	0	5418		5418	260
2860001	2870000	3418	0	3418		3418	245
2870001	2880000	3544	0	3544		3544	218
2880001	2890000	5267	150	5417		5417	264
2890001	2900000	6379	0	6379		6379	252
2900001	2910000	4373	136	4509		4509	261
2910001	2920000	6516	0	6516		6516	244
2920001	2930000	166	260	426		426	129
2930001	2940000	0	0	0		0	33
2940001	2950000	0	0	0		0	27
2950001	2960000	197	0	197		197	102
2960001	2970000	952	0	952		952	142
2970001	2980000	4821	0	4821		4821	204
2980001	2990000	4131	265	4396		4396	238
2990001	3000000	4562	0	4562		4562	260
3000001	3010000	5824	148	5972		5972	238
3010001	3020000	3460	0	3460		3460	152
3020001	3030000	1383	0	1383		1383	189
3030001	3040000	3252	136	3388		3388	248
3040001	3050000	3108	133	3241		3241	224
3050001	3060000	1761	144	1905		1905	107
3060001	3070000	5798	0	5798		5798	237
3070001	3080000	7420	0	7420		7420	247
3080001	3090000	5227	0	5227		5227	215
3090001	3100000	5731	0	5731		3522	177
3100001	3110000	6422	0	6422		3372	192
3110001	3120000	6734	0	6734		5446	206
3120001	3130000	5648	0	5648		6046	196
3130001	3140000	4071	0	4071		4764	208
3140001	3150000	5853	0	5853		6204	205
3150001	3160000	6246	0	6246		4611	231
3160001	3170000	6373	139	6512		5029	250
3170001	3180000	4835	0	4835		6058	234
3180001	3190000	4792	0	4792		4588	179
3190001	3200000	2884	140	3024		5990	202
3200001	3210000	690	0	690		4849	252
3210001	3220000	0	0	0		6340	252
3220001	3230000	0	0	0		4867	206
3230001	3240000	0	0	0		4733	149
3240001	3250000	0	0	0		4183	215
3250001	3260000	266	0	266		5781	257
3260001	3270000	4405	0	4405		5741	258
3270001	3280000	5142	148	5290		5331	244
3280001	3290000	6019	0	6019		6666	245
3290001	3300000	4159	0	4159		5423	254
3300001	3310000	5693	0	5693		4505	257
3310001	3320000	5391	0	5391		4643	171
3320001	3330000	6527	0	6527		4198	148
3330001	3340000	5686	246	5932		3588	233
3340001	3350000	6602	0	6602		896	75
3350001	3360000	5964	138	6102		4862	259
3360001	3370000	5258	131	5389		4340	246
3370001	3380000	4979	0	4979		2558	262
3380001	3390000	5622	0	5622		4453	273
3390001	3400000	7887	0	7887		3535	254
3400001	3410000	6187	0	6187		4017	229
3410001	3420000	4983	0	4983		3155	228
3420001	3430000	5301	132	5433		4878	234
3430001	3440000	5719	157	5876		3535	166
3440001	3450000	6773	152	6925		4022	196
3450001	3460000	4608	0	4608		3579	160
3460001	3470000	6037	0	6037		5249	203
3470001	3480000	5255	260	5515		5730	258
3480001	3490000	6636	0	6636		7247	267
3490001	3500000	7041	131	7172		5552	270
3500001	3510000	7816	0	7816		4901	264
3510001	3520000	4506	0	4506		6123	242
3520001	3530000	6162	0	6162		5786	221
3530001	3540000	4891	0	4891		5087	159
3540001	3550000	5153	0	5153		5777	244
3550001	3560000	5275	0	5275		4179	259
3560001	3570000	3986	136	4122		5263	259
3570001	3580000	7116	0	7116		3448	231
3580001	3590000	7321	0	7321		4067	258
3590001	3600000	3591	0	3591		6974	226
3600001	3610000	5788	0	5788		4176	258
3610001	3620000	4665	0	4665		6015	239
3620001	3630000	6786	0	6786		3195	269
3630001	3640000	6274	157	6431		5306	259
3640001	3650000	5341	132	5473		4515	253
3650001	3660000	7419	134	7553		4122	185
3660001	3670000	4227	0	4227		4295	197
3670001	3680000	6009	137	6146		5016	249
3680001	3690000	6672	149	6821		2302	157
3690001	3700000	4303	0	4303		3858	186
3700001	3710000	4584	0	4584		3902	245
3710001	3720000	5735	0	5735		3355	224
3720001	3730000	5452	0	5452		2070	127
3730001	3740000	0	361	361		4611	266
3740001	3750000	0	0	0		5145	249
3750001	3760000	3253	247	3500		4121	245
3760001	3770000	3585	0	3585		5397	271
3770001	3780000	6066	242	6308		5997	237
3780001	3790000	6896	131	7027		5406	229
3790001	3800000	6704	0	6704		3828	251
3800001	3810000	3149	131	3280		4230	232
3810001	3820000	3682	0	3682		4229	188
3820001	3830000	6009	0	6009		6861	195
3830001	3840000	5040	249	5289		5783	198
3840001	3850000	4453	0	4453		4930	233
3850001	3860000	3071	0	3071		4089	216
3860001	3870000	4546	0	4546		6710	215
3870001	3880000	1782	0	1782		4055	248
3880001	3890000	6940	249	7189		2459	222
3890001	3900000	4844	261	5105		3287	191
3900001	3910000	5998	0	5998		5143	254
3910001	3920000	5298	0	5298		3168	262
3920001	3930000	7519	136	7655		4758	267
3930001	3940000	6373	136	6509		2251	189
3940001	3950000	5180	0	5180		4835	257
3950001	3960000	2303	0	2303		5172	251
3960001	3970000	4649	0	4649		5176	219
3970001	3980000	544	335	879		4487	264
3980001	3990000	298	15	313		2738	242
3990001	4000000	475	0	475		2758	263
4000001	4010000	550	0	550		2878	265
4010001	4020000	3265	134	3399		5246	268
4020001	4030000	3983	146	4129		5263	269
4030001	4040000	4494	0	4494		4903	219
4040001	4050000	4625	137	4762		5638	266
4050001	4060000	3186	133	3319		4503	242
4060001	4070000	1495	149	1644		3957	256
4070001	4080000	4206	0	4206		3539	264
4080001	4090000	5846	263	6109		2869	193
4090001	4100000	3038	144	3182		4166	212
4100001	4110000	2636	257	2893		4586	219
4110001	4120000	8223	134	8357		3384	216
4120001	4130000	5458	133	5591		3567	249
4130001	4140000	5448	0	5448		5016	266
4140001	4150000	3681	140	3821		4821	248
4150001	4160000	2841	0	2841		5553	218
4160001	4170000	3104	0	3104		3584	228
4170001	4180000	3886	0	3886		3077	259
4180001	4190000	4228	153	4381		2928	247
4190001	4200000	4341	0	4341		4360	246
4200001	4210000	4465	140	4605		3904	249
4210001	4220000	5186	140	5326		2629	266
4220001	4230000	3716	137	3853		4299	268
4230001	4240000	5629	0	5629		4302	213
4240001	4250000	4285	397	4682		5891	251
4250001	4260000	7458	0	7458		5202	235
4260001	4270000	4602	137	4739		5019	267
4270001	4280000	4911	0	4911		3733	244
4280001	4290000	6588	0	6588		6290	245
4290001	4300000	4717	0	4717		5996	242
4300001	4310000	4794	147	4941		4058	157
4310001	4320000	5101	132	5233		5595	253
4320001	4330000	5432	135	5567		5094	254
4330001	4340000	3385	137	3522		5608	244
4340001	4350000	3232	140	3372		2621	167
4350001	4360000	5288	158	5446		5040	263
4360001	4370000	5912	134	6046		2716	253
4370001	4380000	4764	0	4764		3528	228
4380001	4390000	6069	135	6204		5511	269
4390001	4400000	4513	98	4611		4648	254
4400001	4410000	5018	11	5029		2744	248
4410001	4420000	5808	250	6058		4642	261
4420001	4430000	4438	150	4588		5771	247
4430001	4440000	5831	159	5990		3872	208
4440001	4450000	4712	137	4849		2413	128
4450001	4460000	6207	133	6340		1742	128
4460001	4470000	4867	0	4867		5272	253
4470001	4480000	4733	0	4733		2639	255
4480001	4490000	4183	0	4183		3504	249
4490001	4500000	5623	158	5781		3567	264
4500001	4510000	5741	0	5741		3095	251
4510001	4520000	5331	0	5331		3425	259
4520001	4530000	6666	0	6666		4395	265
4530001	4540000	5423	0	5423		4537	268
4540001	4550000	3990	515	4505		3360	269
4550001	4560000	4643	0	4643		2966	254
4560001	4570000	3917	281	4198		3009	261
4570001	4580000	3588	0	3588		3915	274
4580001	4590000	896	0	896		1162	153
4590001	4600000	4862	0	4862		3580	260
4600001	4610000	4340	0	4340		2776	238
4610001	4620000	2417	141	2558		4440	253
4620001	4630000	4453	0	4453		4374	246
4630001	4640000	3163	372	3535		3338	112
4640001	4650000	3736	281	4017		0	21
4650001	4660000	3007	148	3155		3861	178
4660001	4670000	4601	277	4878		5345	73
4670001	4680000	3535	0	3535		3155	196
4680001	4690000	3883	139	4022		2825	250
4690001	4700000	3421	158	3579		3792	224
4700001	4710000	5113	136	5249		1930	110
4710001	4720000	5730	0	5730		4433	165
4720001	4730000	7114	133	7247		6375	254
4730001	4740000	5552	0	5552		3109	240
4740001	4750000	4657	244	4901		2822	202
4750001	4760000	6123	0	6123		3932	197
4760001	4770000	5647	139	5786		1351	143
4770001	4780000	5087	0	5087		3926	264
4780001	4790000	5634	143	5777		3664	270
4790001	4800000	4031	148	4179		3901	254
4800001	4810000	5129	134	5263		3565	259
4810001	4820000	3309	139	3448		4173	245
4820001	4830000	3909	158	4067		5497	210
4830001	4840000	6974	0	6974		1878	240
4840001	4850000	4043	133	4176		4607	238
4850001	4860000	5878	137	6015		3443	260
4860001	4870000	3061	134	3195		3063	214
4870001	4880000	5306	0	5306		3128	228
4880001	4890000	4515	0	4515		4006	271
4890001	4900000	4122	0	4122		5381	272
4900001	4910000	4136	159	4295		3747	266
4910001	4920000	5016	0	5016		2368	245
4920001	4930000	2302	0	2302		3145	227
4930001	4940000	3858	0	3858		3027	241
4940001	4950000	3769	133	3902		2246	232
4950001	4960000	3090	265	3355		3816	239
4960001	4970000	2070	0	2070		4682	261
4970001	4980000	4468	143	4611		4482	261
4980001	4990000	5145	0	5145		3763	272
4990001	5000000	4121	0	4121		2265	272
5000001	5010000	5051	346	5397		2776	256
5010001	5020000	5866	131	5997		3640	260
5020001	5030000	5406	0	5406		4609	277
5030001	5040000	3478	350	3828		3309	251
5040001	5050000	4095	135	4230		3276	247
5050001	5060000	4229	0	4229		5731	273
5060001	5070000	6861	0	6861		3666	266
5070001	5080000	5783	0	5783		3637	268
5080001	5090000	4930	0	4930		3754	264
5090001	5100000	4089	0	4089		3828	250
5100001	5110000	6549	161	6710		4731	261
5110001	5120000	3815	240	4055		3417	261
5120001	5130000	2459	0	2459		3916	223
5130001	5140000	3153	134	3287		3264	204
5140001	5150000	5007	136	5143		2837	257
5150001	5160000	3026	142	3168		3806	267
5160001	5170000	4623	135	4758		5212	274
5170001	5180000	2119	132	2251		2225	248
5180001	5190000	4835	0	4835		3657	222
5190001	5200000	5028	144	5172		4309	262
5200001	5210000	5038	138	5176		2833	257
5210001	5220000	4348	139	4487		4913	271
5220001	5230000	2601	137	2738		4110	268
5230001	5240000	2362	396	2758		4080	269
5240001	5250000	2878	0	2878		3134	262
5250001	5260000	5000	246	5246		3893	265
5260001	5270000	5263	0	5263		3572	246
5270001	5280000	4657	246	4903		4670	252
5280001	5290000	5504	134	5638		4273	264
5290001	5300000	4368	135	4503		1556	138
5300001	5310000	3957	0	3957		4616	249
5310001	5320000	3395	144	3539		2888	254
5320001	5330000	2620	249	2869		5742	267
5330001	5340000	4026	140	4166		5683	257
5340001	5350000	4586	0	4586		6201	268
5350001	5360000	3249	135	3384		4585	242
5360001	5370000	3324	243	3567		4558	272
5370001	5380000	5016	0	5016		4804	270
5380001	5390000	4681	140	4821		4283	239
5390001	5400000	5553	0	5553		2885	251
5400001	5410000	3584	0	3584		3291	268
5410001	5420000	3077	0	3077		5864	221
5420001	5430000	2797	131	2928		4587	259
5430001	5440000	4210	150	4360		4256	261
5440001	5450000	3532	372	3904		4861	256
5450001	5460000	2495	134	2629		2510	270
5460001	5470000	4054	245	4299		4123	261
5470001	5480000	4302	0	4302		3502	271
5480001	5490000	5891	0	5891		3980	273
5490001	5500000	5202	0	5202		3787	264
5500001	5510000	4649	370	5019		3175	260
5510001	5520000	3598	135	3733		3857	242
5520001	5530000	6290	0	6290		3420	265
5530001	5540000	5858	138	5996		4952	274
5540001	5550000	4058	0	4058		4502	257
5550001	5560000	5595	0	5595		2157	248
5560001	5570000	4947	147	5094		4802	257
5570001	5580000	5473	135	5608		3235	265
5580001	5590000	2621	0	2621		4817	260
5590001	5600000	4905	135	5040		4080	263
5600001	5610000	2439	277	2716		3420	262
5610001	5620000	3395	133	3528		6253	266
5620001	5630000	5511	0	5511		2698	260
5630001	5640000	4378	270	4648		3511	261
5640001	5650000	2744	0	2744		4378	262
5650001	5660000	4642	0	4642		2475	262
5660001	5670000	5771	0	5771		3618	235
5670001	5680000	3872	0	3872		5032	245
5680001	5690000	2413	0	2413		4578	273
5690001	5700000	1742	0	1742		2676	255
5700001	5710000	5272	0	5272		4555	253
5710001	5720000	2250	389	2639		5717	268
5720001	5730000	3249	255	3504		4985	272
5730001	5740000	3429	138	3567		3274	262
5740001	5750000	3095	0	3095		3123	265
5750001	5760000	3285	140	3425		4543	259
5760001	5770000	4149	246	4395		4529	269
5770001	5780000	4537	0	4537		4295	268
5780001	5790000	3228	132	3360		3401	237
5790001	5800000	2966	0	2966		2766	192
5800001	5810000	3009	0	3009		3905	267
5810001	5820000	3915	0	3915		5288	251
5820001	5830000	918	244	1162		3967	241
5830001	5840000	3580	0	3580		5047	267
5840001	5850000	2513	263	2776		3836	259
5850001	5860000	4301	139	4440		4542	270
5860001	5870000	4113	261	4374		3153	251
5870001	5880000	3338	0	3338		2690	261
5880001	5890000	0	0	0		4014	244
5890001	5900000	3861	0	3861		3135	260
5900001	5910000	5345	0	5345		3858	265
5910001	5920000	3009	146	3155		3192	261
5920001	5930000	2692	133	2825		5094	271
5930001	5940000	3646	146	3792		3261	261
5940001	5950000	1930	0	1930		3532	273
5950001	5960000	4299	134	4433		3056	258
5960001	5970000	6244	131	6375		5937	273
5970001	5980000	2936	173	3109		3527	251
5980001	5990000	2744	78	2822		2887	263
5990001	6000000	3932	0	3932		4901	235
6000001	6010000	1351	0	1351		2600	261
6010001	6020000	3926	0	3926		3419	259
6020001	6030000	3664	0	3664		4827	266
6030001	6040000	3545	356	3901		5584	271
6040001	6050000	3295	270	3565		3863	270
6050001	6060000	4036	137	4173		2590	245
6060001	6070000	5348	149	5497		3540	270
6070001	6080000	1727	151	1878		3355	261
6080001	6090000	4607	0	4607		2953	269
6090001	6100000	3296	147	3443		4253	266
6100001	6110000	2927	136	3063		3872	244
6110001	6120000	2985	143	3128		1441	224
6120001	6130000	3848	158	4006		1406	166
6130001	6140000	5381	0	5381		1421	254
6140001	6150000	3747	0	3747		3575	246
6150001	6160000	2368	0	2368		2979	267
6160001	6170000	3145	0	3145		2316	240
6170001	6180000	3027	0	3027		4105	258
6180001	6190000	2114	132	2246		2139	211
6190001	6200000	3816	0	3816		3995	259
6200001	6210000	4682	0	4682		4851	259
6210001	6220000	4346	136	4482		3376	273
6220001	6230000	3631	132	3763		5963	273
6230001	6240000	2131	134	2265		3495	267
6240001	6250000	2634	142	2776		5198	273
6250001	6260000	3396	244	3640		4029	262
6260001	6270000	4609	0	4609		5630	275
6270001	6280000	3309	0	3309		3984	259
6280001	6290000	3031	245	3276		3652	253
6290001	6300000	5489	242	5731		2528	274
6300001	6310000	3666	0	3666		4056	264
6310001	6320000	3503	134	3637		4546	267
6320001	6330000	3395	359	3754		3091	240
6330001	6340000	3586	242	3828		3061	229
6340001	6350000	4731	0	4731		2756	249
6350001	6360000	3277	140	3417		2952	260
6360001	6370000	3916	0	3916		4125	270
6370001	6380000	3264	0	3264		2945	262
6380001	6390000	2480	357	2837		2982	258
6390001	6400000	3444	362	3806		4574	265
6400001	6410000	4971	241	5212		4305	268
6410001	6420000	2225	0	2225		2767	263
6420001	6430000	3288	369	3657		2648	258
6430001	6440000	4171	138	4309		3885	267
6440001	6450000	2702	131	2833		2891	259
6450001	6460000	4778	135	4913		1194	106
6460001	6470000	4110	0	4110		2658	157
6470001	6480000	3946	134	4080		3862	243
6480001	6490000	3134	0	3134		4419	266
6490001	6500000	3754	139	3893		2713	261
6500001	6510000	3572	0	3572		4053	267
6510001	6520000	4531	139	4670		5054	264
6520001	6530000	4137	136	4273		1547	265
6530001	6540000	1556	0	1556		4044	271
6540001	6550000	4363	253	4616		3732	269
6550001	6560000	2888	0	2888		3760	269
6560001	6570000	5602	140	5742		4205	268
6570001	6580000	5429	254	5683		3561	196
6580001	6590000	5959	242	6201		4807	229
6590001	6600000	4566	19	4585		3308	257
6600001	6610000	4356	202	4558		2419	265
6610001	6620000	4329	475	4804		2771	252
6620001	6630000	4283	0	4283		2290	258
6630001	6640000	2885	0	2885		3699	268
6640001	6650000	3203	88	3291		1753	243
6650001	6660000	5725	139	5864		3366	253
6660001	6670000	4587	0	4587		4141	251
6670001	6680000	4120	136	4256		2694	266
6680001	6690000	4726	135	4861		3031	258
6690001	6700000	2379	131	2510		3719	268
6700001	6710000	4123	0	4123		4477	260
6710001	6720000	3502	0	3502		3682	262
6720001	6730000	3980	0	3980		3805	264
6730001	6740000	3646	141	3787		4016	269
6740001	6750000	3175	0	3175		4479	273
6750001	6760000	3726	131	3857		3608	272
6760001	6770000	3420	0	3420		3146	269
6770001	6780000	4708	244	4952		3098	264
6780001	6790000	4401	101	4502		4527	264
6790001	6800000	2016	141	2157		4743	248
6800001	6810000	4802	0	4802		2939	256
6810001	6820000	3088	147	3235		3081	268
6820001	6830000	4681	136	4817		3572	229
6830001	6840000	3941	139	4080		4320	271
6840001	6850000	3042	378	3420		3719	265
6850001	6860000	6253	0	6253		2347	270
6860001	6870000	2698	0	2698		3122	269
6870001	6880000	3265	246	3511		4399	270
6880001	6890000	4378	0	4378		5940	264
6890001	6900000	2217	258	2475		3173	251
6900001	6910000	3477	141	3618		4367	248
6910001	6920000	4887	145	5032		3256	265
6920001	6930000	4443	135	4578		4159	272
6930001	6940000	2676	0	2676		3946	273
6940001	6950000	4423	132	4555		4104	272
6950001	6960000	5717	0	5717		5009	273
6960001	6970000	4853	132	4985		4134	266
6970001	6980000	3274	0	3274		6299	263
6980001	6990000	3123	0	3123		3974	269
6990001	7000000	4303	240	4543		3979	275
7000001	7010000	4398	131	4529		3026	270
7010001	7020000	4295	0	4295		3639	270
7020001	7030000	3159	242	3401		6691	256
7030001	7040000	2634	132	2766		3029	271
7040001	7050000	3660	245	3905		4210	267
7050001	7060000	5288	0	5288		4396	265
7060001	7070000	3833	134	3967		3878	268
7070001	7080000	4915	132	5047		3167	272
7080001	7090000	3695	141	3836		3192	264
7090001	7100000	4303	239	4542		4138	274
7100001	7110000	3153	0	3153		3218	263
7110001	7120000	2558	132	2690		1470	261
7120001	7130000	3874	140	4014		3483	272
7130001	7140000	3135	0	3135		3143	269
7140001	7150000	3858	0	3858		3531	268
7150001	7160000	3192	0	3192		2203	267
7160001	7170000	5094	0	5094		4356	265
7170001	7180000	3145	116	3261		4003	269
7180001	7190000	3179	353	3532		4929	260
7190001	7200000	3056	0	3056		4206	270
7200001	7210000	5801	136	5937		3379	255
7210001	7220000	3280	247	3527		3491	263
7220001	7230000	2635	252	2887		1458	266
7230001	7240000	4901	0	4901		4355	273
7240001	7250000	2465	135	2600		2206	265
7250001	7260000	3180	239	3419		4164	269
7260001	7270000	4578	249	4827		4518	275
7270001	7280000	5314	270	5584		4999	270
7280001	7290000	3729	134	3863		3455	272
7290001	7300000	2457	133	2590		4577	269
7300001	7310000	3540	0	3540		5486	264
7310001	7320000	3355	0	3355		5063	272
7320001	7330000	2953	0	2953		4001	263
7330001	7340000	3890	363	4253		4364	272
7340001	7350000	3738	134	3872		4406	267
7350001	7360000	1441	0	1441		3513	254
7360001	7370000	1270	136	1406		4834	271
7370001	7380000	1282	139	1421		4764	268
7380001	7390000	3575	0	3575		1757	198
7390001	7400000	2731	248	2979		3406	268
7400001	7410000	2316	0	2316		2741	260
7410001	7420000	3845	260	4105		5373	276
7420001	7430000	2000	139	2139		4051	267
7430001	7440000	3853	142	3995		4213	274
7440001	7450000	4712	139	4851		3479	272
7450001	7460000	3376	0	3376		2791	256
7460001	7470000	5963	0	5963		5595	257
7470001	7480000	3495	0	3495		3920	259
7480001	7490000	5198	0	5198		3444	225
7490001	7500000	3792	237	4029		3476	255
7500001	7510000	5491	139	5630		3317	176
7510001	7520000	3834	150	3984		4442	259
7520001	7530000	3395	257	3652		3307	249
7530001	7540000	2528	0	2528		4454	258
7540001	7550000	4056	0	4056		3990	262
7550001	7560000	4546	0	4546		4339	260
7560001	7570000	3091	0	3091		4298	243
7570001	7580000	3061	0	3061		3047	266
7580001	7590000	2756	0	2756		4294	259
7590001	7600000	2486	466	2952		3486	261
7600001	7610000	4125	0	4125		4430	270
7610001	7620000	2945	0	2945		4959	262
7620001	7630000	2982	0	2982		4645	273
7630001	7640000	4574	0	4574		4346	269
7640001	7650000	4152	153	4305		4395	261
7650001	7660000	2767	0	2767		3140	256
7660001	7670000	2389	259	2648		6438	270
7670001	7680000	3751	134	3885		3046	267
7680001	7690000	2558	333	2891		3102	266
7690001	7700000	1047	147	1194		2099	267
7700001	7710000	2526	132	2658		3963	256
7710001	7720000	3862	0	3862		4667	252
7720001	7730000	4170	249	4419		2999	265
7730001	7740000	2575	138	2713		3892	271
7740001	7750000	3904	149	4053		3398	269
7750001	7760000	5054	0	5054		4811	273
7760001	7770000	1413	134	1547		4148	271
7770001	7780000	4044	0	4044		3862	272
7780001	7790000	3732	0	3732		5464	273
7790001	7800000	3508	252	3760		2376	266
7800001	7810000	3846	359	4205		3724	265
7810001	7820000	3424	137	3561		5424	273
7820001	7830000	4807	0	4807		5190	266
7830001	7840000	3308	0	3308		2724	143
7840001	7850000	2284	135	2419		2993	252
7850001	7860000	2393	378	2771		3120	271
7860001	7870000	2290	0	2290		3714	269
7870001	7880000	3567	132	3699		4998	254
7880001	7890000	1593	160	1753		5545	269
7890001	7900000	3210	156	3366		3710	272
7900001	7910000	4141	0	4141		2629	258
7910001	7920000	2554	140	2694		4481	270
7920001	7930000	2874	157	3031		3194	274
7930001	7940000	3576	143	3719		4260	264
7940001	7950000	4477	0	4477		3819	250
7950001	7960000	3682	0	3682		4707	257
7960001	7970000	3667	138	3805		4606	272
7970001	7980000	3764	252	4016		2383	269
7980001	7990000	4346	133	4479		6408	275
7990001	8000000	3546	62	3608		5185	273
8000001	8010000	3087	59	3146		4298	274
8010001	8020000	2956	142	3098		3066	272
8020001	8030000	4394	133	4527		4126	270
8030001	8040000	4375	368	4743		5023	269
8040001	8050000	2939	0	2939		3803	259
8050001	8060000	3081	0	3081		3947	269
8060001	8070000	3572	0	3572		3070	267
8070001	8080000	4185	135	4320		3806	251
8080001	8090000	3476	243	3719		1864	198
8090001	8100000	2212	135	2347		4266	272
8100001	8110000	3122	0	3122		4782	266
8110001	8120000	4147	252	4399		3850	269
8120001	8130000	5667	273	5940		4341	260
8130001	8140000	3042	131	3173		3020	273
8140001	8150000	4367	0	4367		4618	272
8150001	8160000	3102	154	3256		4933	273
8160001	8170000	3906	253	4159		4523	267
8170001	8180000	3946	0	3946		3094	266
8180001	8190000	3757	347	4104		4461	265
8190001	8200000	4874	135	5009		1977	246
8200001	8210000	4134	0	4134		3134	254
8210001	8220000	6299	0	6299		4184	268
8220001	8230000	3843	131	3974		4294	265
8230001	8240000	3979	0	3979		3680	274
8240001	8250000	3026	0	3026		7181	270
8250001	8260000	3493	146	3639		5127	264
8260001	8270000	6691	0	6691		6842	260
8270001	8280000	2772	257	3029		4381	239
8280001	8290000	4210	0	4210		4613	238
8290001	8300000	4261	135	4396		3832	246
8300001	8310000	3878	0	3878		3914	170
8310001	8320000	3167	0	3167		3473	246
8320001	8330000	3192	0	3192		3413	272
8330001	8340000	3889	249	4138		2433	177
8340001	8350000	3078	140	3218		2526	273
8350001	8360000	1221	249	1470		4345	271
8360001	8370000	3346	137	3483		3909	272
8370001	8380000	3143	0	3143		5373	272
8380001	8390000	3398	133	3531		3869	275
8390001	8400000	2068	135	2203		4206	270
8400001	8410000	4220	136	4356		3940	273
8410001	8420000	3865	138	4003		5007	272
8420001	8430000	4929	0	4929		3334	266
8430001	8440000	4206	0	4206		5659	273
8440001	8450000	2884	495	3379		5217	266
8450001	8460000	3115	376	3491		4817	271
8460001	8470000	1323	135	1458		3616	273
8470001	8480000	4355	0	4355		3353	276
8480001	8490000	2206	0	2206		4304	267
8490001	8500000	3893	271	4164		2282	258
8500001	8510000	4518	0	4518		3009	267
8510001	8520000	4999	0	4999		2733	259
8520001	8530000	3324	131	3455		2314	249
8530001	8540000	4577	0	4577		2820	268
8540001	8550000	5239	247	5486		4035	271
8550001	8560000	5063	0	5063		3624	233
8560001	8570000	4001	0	4001		2715	266
8570001	8580000	4229	135	4364		4070	268
8580001	8590000	4047	359	4406		5712	272
8590001	8600000	3513	0	3513		1739	264
8600001	8610000	4699	135	4834		3259	235
8610001	8620000	4621	143	4764		4326	258
8620001	8630000	1757	0	1757		3772	264
8630001	8640000	3406	0	3406		3640	269
8640001	8650000	2610	131	2741		3176	266
8650001	8660000	5373	0	5373		1795	265
8660001	8670000	3909	142	4051		1955	254
8670001	8680000	4077	136	4213		2765	199
8680001	8690000	3479	0	3479		3649	260
8690001	8700000	2543	248	2791		2544	267
8700001	8710000	5595	0	5595		4159	264
8710001	8720000	3787	133	3920		5019	236
8720001	8730000	3444	0	3444		4630	259
8730001	8740000	3476	0	3476		4276	266
8740001	8750000	3317	0	3317		2774	260
8750001	8760000	4442	0	4442		1601	266
8760001	8770000	3172	135	3307		3398	263
8770001	8780000	4185	269	4454		3303	267
8780001	8790000	3990	0	3990		5554	268
8790001	8800000	4083	256	4339		5077	269
8800001	8810000	4298	0	4298		5453	270
8810001	8820000	3047	0	3047		3958	271
8820001	8830000	4294	0	4294		2136	268
8830001	8840000	3350	136	3486		3540	272
8840001	8850000	4430	0	4430		4267	275
8850001	8860000	4818	141	4959		3322	268
8860001	8870000	4184	461	4645		2415	270
8870001	8880000	4210	136	4346		3190	269
8880001	8890000	4257	138	4395		4452	261
8890001	8900000	2991	149	3140		1998	265
8900001	8910000	6438	0	6438		2225	268
8910001	8920000	2695	351	3046		4378	269
8920001	8930000	2854	248	3102		3366	261
8930001	8940000	2099	0	2099		2543	252
8940001	8950000	3821	142	3963		3184	262
8950001	8960000	4667	0	4667		2968	273
8960001	8970000	2752	247	2999		4857	274
8970001	8980000	3892	0	3892		4504	269
8980001	8990000	3398	0	3398		3897	267
8990001	9000000	4559	252	4811		4650	266
9000001	9010000	4017	131	4148		3861	273
9010001	9020000	3623	239	3862		3310	268
9020001	9030000	5464	0	5464		3987	256
9030001	9040000	2113	263	2376		2568	242
9040001	9050000	3590	134	3724		3592	206
9050001	9060000	5290	134	5424		2902	266
9060001	9070000	5190	0	5190		3404	269
9070001	9080000	2724	0	2724		4298	268
9080001	9090000	2508	485	2993		2496	261
9090001	9100000	2987	133	3120		4965	272
9100001	9110000	3714	0	3714		3658	269
9110001	9120000	4751	247	4998		2744	260
9120001	9130000	5406	139	5545		3880	266
9130001	9140000	3710	0	3710		3635	267
9140001	9150000	2371	258	2629		3311	266
9150001	9160000	4481	0	4481		2135	233
9160001	9170000	3053	141	3194		4341	250
9170001	9180000	4260	0	4260		5493	275
9180001	9190000	3662	157	3819		1938	270
9190001	9200000	4464	243	4707		3920	272
9200001	9210000	4606	0	4606		4349	275
9210001	9220000	2245	138	2383		5163	271
9220001	9230000	6408	0	6408		3932	271
9230001	9240000	4945	240	5185		3426	269
9240001	9250000	4298	0	4298		4666	266
9250001	9260000	3066	0	3066		5166	271
9260001	9270000	3876	250	4126		3821	269
9270001	9280000	5023	0	5023		2989	262
9280001	9290000	3803	0	3803		3757	264
9290001	9300000	3800	147	3947		4341	195
9300001	9310000	2926	144	3070		696	80
9310001	9320000	3651	155	3806		348	33
9320001	9330000	1722	142	1864		2892	226
9330001	9340000	4129	137	4266		3258	265
9340001	9350000	4782	0	4782		3037	271
9350001	9360000	3716	134	3850		1674	263
9360001	9370000	4210	131	4341		4250	267
9370001	9380000	2872	148	3020		5116	276
9380001	9390000	4357	261	4618		4588	268
9390001	9400000	4933	0	4933		2999	251
9400001	9410000	4523	0	4523		4007	266
9410001	9420000	2961	133	3094		4454	269
9420001	9430000	4109	352	4461		3395	274
9430001	9440000	1846	131	1977		4352	267
9440001	9450000	2883	251	3134		4307	270
9450001	9460000	4184	0	4184		2976	272
9460001	9470000	4160	134	4294		3856	266
9470001	9480000	3547	133	3680		2058	254
9480001	9490000	7049	132	7181		3011	270
9490001	9500000	4889	238	5127		5131	257
9500001	9510000	6842	0	6842		4078	258
9510001	9520000	4243	138	4381		3267	240
9520001	9530000	4473	140	4613		4500	268
9530001	9540000	3688	144	3832		3290	260
9540001	9550000	3914	0	3914		5101	273
9550001	9560000	3473	0	3473		4566	255
9560001	9570000	3154	259	3413		5150	249
9570001	9580000	2433	0	2433		4221	265
9580001	9590000	2526	0	2526		3403	260
9590001	9600000	4098	247	4345		3711	271
9600001	9610000	3909	0	3909		4407	270
9610001	9620000	5373	0	5373		3964	273
9620001	9630000	3621	248	3869		5112	274
9630001	9640000	4072	134	4206		4044	251
9640001	9650000	3693	247	3940		5448	269
9650001	9660000	4864	143	5007		4897	260
9660001	9670000	3334	0	3334		2598	180
9670001	9680000	5526	133	5659		3845	267
9680001	9690000	4960	257	5217		1999	259
9690001	9700000	4817	0	4817		4516	250
9700001	9710000	3616	0	3616		1971	265
9710001	9720000	3221	132	3353		4543	261
9720001	9730000	4304	0	4304		3371	243
9730001	9740000	2282	0	2282		2900	265
9740001	9750000	3009	0	3009		3091	275
9750001	9760000	2489	244	2733		5119	264
9760001	9770000	1602	712	2314		3229	252
9770001	9780000	2580	240	2820		5188	278
9780001	9790000	3898	137	4035		3927	268
9790001	9800000	3624	0	3624		4459	260
9800001	9810000	2715	0	2715		5384	198
9810001	9820000	3937	133	4070		157	4
9820001	9830000	5712	0	5712		0	0
9830001	9840000	1602	137	1739		0	0
9840001	9850000	3004	255	3259		0	8
9850001	9860000	4326	0	4326		1314	85
9860001	9870000	3641	131	3772		2660	71
9870001	9880000	3383	257	3640		1697	95
9880001	9890000	3176	0	3176		2299	240
9890001	9900000	1654	141	1795		4457	250
9900001	9910000	1955	0	1955		4224	263
9910001	9920000	2765	0	2765		3896	269
9920001	9930000	3649	0	3649		3943	273
9930001	9940000	2408	136	2544		2861	272
9940001	9950000	3906	253	4159		4470	272
9950001	9960000	4885	134	5019		3025	244
9960001	9970000	4630	0	4630		5391	248
9970001	9980000	4276	0	4276		3424	248
9980001	9990000	2641	133	2774		3255	234
9990001	10000000	1601	0	1601		4596	265
10000001	10010000	3014	384	3398		3815	273
10010001	10020000	3303	0	3303		4267	272
10020001	10030000	5554	0	5554		2905	274
10030001	10040000	5077	0	5077		5233	271
10040001	10050000	5320	133	5453		3436	272
10050001	10060000	3569	389	3958		2896	268
10060001	10070000	2136	0	2136		2322	262
10070001	10080000	3540	0	3540		3605	263
10080001	10090000	4020	247	4267		4497	272
10090001	10100000	3189	133	3322		5414	274
10100001	10110000	2415	0	2415		4353	273
10110001	10120000	3190	0	3190		3624	264
10120001	10130000	4452	0	4452		3250	206
10130001	10140000	1861	137	1998		2314	237
10140001	10150000	2225	0	2225		4060	249
10150001	10160000	4028	350	4378		3441	268
10160001	10170000	3122	244	3366		4045	269
10170001	10180000	2401	142	2543		1850	261
10180001	10190000	2935	249	3184		3097	262
10190001	10200000	2612	356	2968		4208	271
10200001	10210000	4857	0	4857		3368	269
10210001	10220000	4368	136	4504		4548	271
10220001	10230000	3765	132	3897		2236	271
10230001	10240000	4498	152	4650		2591	272
10240001	10250000	3861	0	3861		3787	271
10250001	10260000	3160	150	3310		4251	257
10260001	10270000	3718	269	3987		3421	270
10270001	10280000	2568	0	2568		4495	266
10280001	10290000	3592	0	3592		2035	257
10290001	10300000	2626	276	2902		3418	274
10300001	10310000	3263	141	3404		3158	269
10310001	10320000	4163	135	4298		2661	264
10320001	10330000	2356	140	2496		3365	268
10330001	10340000	4824	141	4965		3974	272
10340001	10350000	3503	155	3658		3025	261
10350001	10360000	2608	136	2744		2067	258
10360001	10370000	3880	0	3880		2992	270
10370001	10380000	3500	135	3635		4669	271
10380001	10390000	3168	143	3311		2810	265
10390001	10400000	1873	262	2135		2393	257
10400001	10410000	4341	0	4341		3382	268
10410001	10420000	5356	137	5493		2576	266
10420001	10430000	1694	244	1938		3072	266
10430001	10440000	3920	0	3920		3957	204
10440001	10450000	4208	141	4349		3546	240
10450001	10460000	5163	0	5163		3600	264
10460001	10470000	3797	135	3932		5405	262
10470001	10480000	3289	137	3426		4190	263
10480001	10490000	4518	148	4666		2078	272
10490001	10500000	5166	0	5166		4322	268
10500001	10510000	3563	258	3821		2605	268
10510001	10520000	2989	0	2989		3513	253
10520001	10530000	3757	0	3757		2900	261
10530001	10540000	4341	0	4341		2889	268
10540001	10550000	696	0	696		2718	266
10550001	10560000	348	0	348		3553	268
10560001	10570000	2753	139	2892		3966	247
10570001	10580000	3258	0	3258		3683	238
10580001	10590000	3037	0	3037		6394	263
10590001	10600000	1674	0	1674		2963	192
10600001	10610000	4113	137	4250		5746	261
10610001	10620000	4864	252	5116		4876	270
10620001	10630000	4451	137	4588		2384	272
10630001	10640000	2861	138	2999		3143	249
10640001	10650000	3875	132	4007		3147	257
10650001	10660000	4454	0	4454		1223	268
10660001	10670000	3395	0	3395		3599	268
10670001	10680000	4352	0	4352		4462	270
10680001	10690000	3957	350	4307		2309	259
10690001	10700000	2839	137	2976		3300	236
10700001	10710000	3856	0	3856		3882	270
10710001	10720000	1926	132	2058		2476	265
10720001	10730000	2768	243	3011		4509	264
10730001	10740000	4992	139	5131		2061	251
10740001	10750000	4078	0	4078		4307	269
10750001	10760000	3122	145	3267		4491	273
10760001	10770000	4343	157	4500		2601	260
10770001	10780000	3290	0	3290		3402	266
10780001	10790000	5101	0	5101		3627	276
10790001	10800000	4566	0	4566		4792	277
10800001	10810000	5150	0	5150		4550	273
10810001	10820000	3971	250	4221		4309	268
10820001	10830000	3271	132	3403		3175	265
10830001	10840000	3711	0	3711		2966	263
10840001	10850000	4275	132	4407		4493	268
10850001	10860000	3964	0	3964		3170	262
10860001	10870000	5112	0	5112		2565	268
10870001	10880000	3911	133	4044		3426	262
10880001	10890000	5310	138	5448		4368	266
10890001	10900000	4430	467	4897		3688	241
10900001	10910000	2598	0	2598		2821	272
10910001	10920000	3712	133	3845		4397	273
10920001	10930000	1646	353	1999		3932	269
10930001	10940000	4516	0	4516		4517	268
10940001	10950000	1719	252	1971		5335	259
10950001	10960000	4543	0	4543		3603	270
10960001	10970000	3371	0	3371		3922	258
10970001	10980000	2766	134	2900		3464	265
10980001	10990000	3091	0	3091		4303	269
10990001	11000000	4979	140	5119		4462	268
11000001	11010000	3229	0	3229		4984	273
11010001	11020000	5055	133	5188		2919	264
11020001	11030000	3792	135	3927		3543	264
11030001	11040000	4323	136	4459		4386	259
11040001	11050000	5384	0	5384		2868	270
11050001	11060000	0	157	157		3115	261
11060001	11070000	0	0	0		4282	269
11070001	11080000	0	0	0		3798	273
11080001	11090000	0	0	0		4110	276
11090001	11100000	1314	0	1314		3150	265
11100001	11110000	2660	0	2660		3160	266
11110001	11120000	1697	0	1697		3445	268
11120001	11130000	1806	493	2299		2187	262
11130001	11140000	4457	0	4457		2673	261
11140001	11150000	3867	357	4224		3744	267
11150001	11160000	3627	269	3896		4357	272
11160001	11170000	3807	136	3943		4762	273
11170001	11180000	2582	279	2861		3272	270
11180001	11190000	4470	0	4470		3019	273
11190001	11200000	2890	135	3025		4005	264
11200001	11210000	5146	245	5391		3742	270
11210001	11220000	3424	0	3424		4169	265
11220001	11230000	3113	142	3255		3401	268
11230001	11240000	4596	0	4596		1866	269
11240001	11250000	3568	247	3815		4044	258
11250001	11260000	3913	354	4267		2134	261
11260001	11270000	2772	133	2905		1396	271
11270001	11280000	5096	137	5233		4881	270
11280001	11290000	2951	485	3436		3322	266
11290001	11300000	2541	355	2896		3646	272
11300001	11310000	2191	131	2322		4990	275
11310001	11320000	3605	0	3605		3387	272
11320001	11330000	4497	0	4497		4011	268
11330001	11340000	5414	0	5414		4405	264
11340001	11350000	4105	248	4353		4192	270
11350001	11360000	3624	0	3624		3627	273
11360001	11370000	3097	153	3250		5007	265
11370001	11380000	2180	134	2314		3337	275
11380001	11390000	3802	258	4060		2283	270
11390001	11400000	3303	138	3441		4919	275
11400001	11410000	3912	133	4045		5443	275
11410001	11420000	1850	0	1850		5572	271
11420001	11430000	2958	139	3097		5186	276
11430001	11440000	4076	132	4208		3441	269
11440001	11450000	3128	240	3368		5173	273
11450001	11460000	4304	244	4548		3094	254
11460001	11470000	1988	248	2236		5422	273
11470001	11480000	2455	136	2591		3587	269
11480001	11490000	3656	131	3787		3933	271
11490001	11500000	4251	0	4251		5765	274
11500001	11510000	3287	134	3421		3302	272
11510001	11520000	4351	144	4495		4436	271
11520001	11530000	2035	0	2035		3402	267
11530001	11540000	3267	151	3418		3427	268
11540001	11550000	2920	238	3158		4218	271
11550001	11560000	2415	246	2661		3856	271
11560001	11570000	3365	0	3365		4089	273
11570001	11580000	3836	138	3974		3426	275
11580001	11590000	3025	0	3025		2843	261
11590001	11600000	2067	0	2067		2996	263
11600001	11610000	2858	134	2992		3428	257
11610001	11620000	4417	252	4669		3130	268
11620001	11630000	2674	136	2810		3458	267
11630001	11640000	2393	0	2393		4961	272
11640001	11650000	3143	239	3382		3997	272
11650001	11660000	2424	152	2576		3171	266
11660001	11670000	3072	0	3072		3042	274
11670001	11680000	3713	244	3957		3726	269
11680001	11690000	3412	134	3546		4582	275
11690001	11700000	3464	136	3600		4177	271
11700001	11710000	5271	134	5405		3922	264
11710001	11720000	4190	0	4190		4120	269
11720001	11730000	2078	0	2078		2250	261
11730001	11740000	3739	583	4322		4058	275
11740001	11750000	2605	0	2605		2870	269
11750001	11760000	3513	0	3513		3688	265
11760001	11770000	2900	0	2900		4687	272
11770001	11780000	2751	138	2889		4266	267
11780001	11790000	2583	135	2718		3749	272
11790001	11800000	3197	356	3553		5445	268
11800001	11810000	3832	134	3966		4720	274
11810001	11820000	3683	0	3683		4721	276
11820001	11830000	6259	135	6394		5587	269
11830001	11840000	2963	0	2963		3487	272
11840001	11850000	5495	251	5746		4750	272
11850001	11860000	4876	0	4876		3901	267
11860001	11870000	2249	135	2384		4175	270
11870001	11880000	2780	363	3143		4404	270
11880001	11890000	3147	0	3147		5231	265
11890001	11900000	1223	0	1223		2992	275
11900001	11910000	3454	145	3599		4055	268
11910001	11920000	4462	0	4462		5002	272
11920001	11930000	2309	0	2309		5057	269
11930001	11940000	3161	139	3300		4102	269
11940001	11950000	3634	248	3882		5042	272
11950001	11960000	2476	0	2476		3483	271
11960001	11970000	4509	0	4509		2941	254
11970001	11980000	1812	249	2061		3403	272
11980001	11990000	4307	0	4307		5495	271
11990001	12000000	4491	0	4491		2907	261
12000001	12010000	2470	131	2601		3782	264
12010001	12020000	3159	243	3402		3394	272
12020001	12030000	3627	0	3627		4083	271
12030001	12040000	4792	0	4792		3108	263
12040001	12050000	4550	0	4550		2864	268
12050001	12060000	4174	135	4309		2075	267
12060001	12070000	3041	134	3175		4224	272
12070001	12080000	2833	133	2966		4296	269
12080001	12090000	4361	132	4493		4574	257
12090001	12100000	3170	0	3170		4883	267
12100001	12110000	2415	150	2565		4432	272
12110001	12120000	3293	133	3426		4368	272
12120001	12130000	4368	0	4368		4738	270
12130001	12140000	3688	0	3688		3242	269
12140001	12150000	2821	0	2821		4352	271
12150001	12160000	4397	0	4397		5265	274
12160001	12170000	3800	132	3932		3905	273
12170001	12180000	4517	0	4517		3478	252
12180001	12190000	5203	132	5335		5367	270
12190001	12200000	3603	0	3603		5532	273
12200001	12210000	3787	135	3922		4300	267
12210001	12220000	3464	0	3464		5183	272
12220001	12230000	4032	271	4303		2918	269
12230001	12240000	4330	132	4462		5994	274
12240001	12250000	4839	145	4984		4048	274
12250001	12260000	2677	242	2919		4610	272
12260001	12270000	3543	0	3543		4461	265
12270001	12280000	4386	0	4386		3799	271
12280001	12290000	2516	352	2868		4172	268
12290001	12300000	2975	140	3115		3976	247
12300001	12310000	4146	136	4282		5220	275
12310001	12320000	3798	0	3798		4808	271
12320001	12330000	3978	132	4110		5959	273
12330001	12340000	3017	133	3150		4348	263
12340001	12350000	3160	0	3160		5241	268
12350001	12360000	3311	134	3445		3315	271
12360001	12370000	2187	0	2187		5934	270
12370001	12380000	2524	149	2673		5887	270
12380001	12390000	3609	135	3744		5849	260
12390001	12400000	4214	143	4357		4218	223
12400001	12410000	4518	244	4762		3070	269
12410001	12420000	3272	0	3272		2251	262
12420001	12430000	2768	251	3019		3593	272
12430001	12440000	4005	0	4005		2459	267
12440001	12450000	3742	0	3742		3929	271
12450001	12460000	4025	144	4169		4112	272
12460001	12470000	3261	140	3401		5094	268
12470001	12480000	1506	360	1866		3165	262
12480001	12490000	3910	134	4044		4314	273
12490001	12500000	1870	264	2134		3675	269
12500001	12510000	1241	155	1396		4085	272
12510001	12520000	4881	0	4881		3440	274
12520001	12530000	3322	0	3322		4473	260
12530001	12540000	3509	137	3646		3116	232
12540001	12550000	4990	0	4990		3536	231
12550001	12560000	3252	135	3387		2450	273
12560001	12570000	4011	0	4011		4351	268
12570001	12580000	4405	0	4405		2202	267
12580001	12590000	3951	241	4192		4621	269
12590001	12600000	3627	0	3627		3960	276
12600001	12610000	5007	0	5007		4011	271
12610001	12620000	3337	0	3337		4026	272
12620001	12630000	2283	0	2283		2248	265
12630001	12640000	4919	0	4919		4669	268
12640001	12650000	5308	135	5443		3527	262
12650001	12660000	5572	0	5572		4977	270
12660001	12670000	5186	0	5186		3274	264
12670001	12680000	3073	368	3441		3746	271
12680001	12690000	5173	0	5173		4882	267
12690001	12700000	2950	144	3094		5154	274
12700001	12710000	5284	138	5422		4444	264
12710001	12720000	3214	373	3587		4764	271
12720001	12730000	3795	138	3933		4113	269
12730001	12740000	5765	0	5765		2970	269
12740001	12750000	3159	143	3302		4961	275
12750001	12760000	4436	0	4436		4667	272
12760001	12770000	3402	0	3402		4134	268
12770001	12780000	3287	140	3427		4958	271
12780001	12790000	3865	353	4218		3495	270
12790001	12800000	3613	243	3856		4161	267
12800001	12810000	4089	0	4089		4655	271
12810001	12820000	3426	0	3426		3504	268
12820001	12830000	2843	0	2843		4332	271
12830001	12840000	2652	344	2996		4114	271
12840001	12850000	3415	13	3428		5599	272
12850001	12860000	2631	499	3130		2283	263
12860001	12870000	3321	137	3458		3812	265
12870001	12880000	4826	135	4961		4052	270
12880001	12890000	3859	138	3997		4355	269
12890001	12900000	2932	239	3171		6299	274
12900001	12910000	3042	0	3042		4147	272
12910001	12920000	3726	0	3726		4403	272
12920001	12930000	4582	0	4582		4052	260
12930001	12940000	3926	251	4177		4301	275
12940001	12950000	3784	138	3922		3153	262
12950001	12960000	3856	264	4120		2352	267
12960001	12970000	2119	131	2250		3614	271
12970001	12980000	4058	0	4058		5699	271
12980001	12990000	2736	134	2870		4539	273
12990001	13000000	3557	131	3688		2754	266
13000001	13010000	4687	0	4687		3896	270
13010001	13020000	4266	0	4266		4001	258
13020001	13030000	3499	250	3749		3413	264
13030001	13040000	5310	135	5445		4860	258
13040001	13050000	4720	0	4720		1513	89
13050001	13060000	4721	0	4721		5379	272
13060001	13070000	5587	0	5587		4487	265
13070001	13080000	3238	249	3487		4318	274
13080001	13090000	4616	134	4750		3214	257
13090001	13100000	3901	0	3901		2646	262
13100001	13110000	4175	0	4175		2359	264
13110001	13120000	4259	145	4404		2715	269
13120001	13130000	5231	0	5231		2325	264
13130001	13140000	2850	142	2992		3528	266
13140001	13150000	3922	133	4055		4024	267
13150001	13160000	4869	133	5002		3253	251
13160001	13170000	4813	244	5057		4343	269
13170001	13180000	3858	244	4102		4158	262
13180001	13190000	4798	244	5042		6166	275
13190001	13200000	3344	139	3483		4119	264
13200001	13210000	2941	0	2941		2109	265
13210001	13220000	3267	136	3403		5102	266
13220001	13230000	5359	136	5495		5527	275
13230001	13240000	2907	0	2907		5756	271
13240001	13250000	3650	132	3782		3978	273
13250001	13260000	3017	377	3394		3008	275
13260001	13270000	4083	0	4083		4657	273
13270001	13280000	3108	0	3108		5725	272
13280001	13290000	2864	0	2864		5130	269
13290001	13300000	1808	267	2075		4210	268
13300001	13310000	3978	246	4224		3180	261
13310001	13320000	3823	473	4296		3010	267
13320001	13330000	4337	237	4574		2925	266
13330001	13340000	4883	0	4883		3724	270
13340001	13350000	4432	0	4432		4128	273
13350001	13360000	4236	132	4368		4906	269
13360001	13370000	4593	145	4738		5287	275
13370001	13380000	2882	360	3242		5631	268
13380001	13390000	4352	0	4352		1761	268
13390001	13400000	5265	0	5265		2624	266
13400001	13410000	3905	0	3905		1365	265
13410001	13420000	3337	141	3478		4046	268
13420001	13430000	5219	148	5367		4609	268
13430001	13440000	5395	137	5532		3118	269
13440001	13450000	4168	132	4300		5282	273
13450001	13460000	4822	361	5183		2798	264
13460001	13470000	2918	0	2918		3156	262
13470001	13480000	5856	138	5994		5069	272
13480001	13490000	4048	0	4048		3761	267
13490001	13500000	4369	241	4610		3729	276
13500001	13510000	4461	0	4461		4406	273
13510001	13520000	3799	0	3799		3735	260
13520001	13530000	4037	135	4172		3069	261
13530001	13540000	3835	141	3976		3303	267
13540001	13550000	5220	0	5220		1541	269
13550001	13560000	4560	248	4808		3199	269
13560001	13570000	5605	354	5959		2321	267
13570001	13580000	4208	140	4348		2684	267
13580001	13590000	5241	0	5241		2776	270
13590001	13600000	3162	153	3315		3511	274
13600001	13610000	5934	0	5934		2436	266
13610001	13620000	5754	133	5887		3216	269
13620001	13630000	5717	132	5849		4215	275
13630001	13640000	4083	135	4218		2910	269
13640001	13650000	2937	133	3070		3354	262
13650001	13660000	2251	0	2251		3862	264
13660001	13670000	3500	93	3593		3235	274
13670001	13680000	2432	27	2459		2272	256
13680001	13690000	3929	0	3929		3105	268
13690001	13700000	4112	0	4112		3730	270
13700001	13710000	5094	0	5094		3457	267
13710001	13720000	3165	0	3165		3756	275
13720001	13730000	4314	0	4314		5999	272
13730001	13740000	3675	0	3675		3940	249
13740001	13750000	4085	0	4085		2427	234
13750001	13760000	3073	367	3440		5378	269
13760001	13770000	4115	358	4473		2198	272
13770001	13780000	3116	0	3116		4291	244
13780001	13790000	3536	0	3536		3134	268
13790001	13800000	2093	357	2450		3375	271
13800001	13810000	4213	138	4351		5692	272
13810001	13820000	2049	153	2202		5336	270
13820001	13830000	4490	131	4621		3925	259
13830001	13840000	3960	0	3960		2373	268
13840001	13850000	3871	140	4011		3657	271
13850001	13860000	4026	0	4026		4840	277
13860001	13870000	2248	0	2248		4245	272
13870001	13880000	4532	137	4669		4529	274
13880001	13890000	3392	135	3527		4508	273
13890001	13900000	4723	254	4977		4849	275
13900001	13910000	3209	65	3274		4922	273
13910001	13920000	3466	280	3746		5611	270
13920001	13930000	4610	272	4882		5270	268
13930001	13940000	5154	0	5154		5534	272
13940001	13950000	4444	0	4444		4633	271
13950001	13960000	4624	140	4764		3904	270
13960001	13970000	3979	134	4113		2879	268
13970001	13980000	2836	134	2970		5478	251
13980001	13990000	4590	371	4961		3865	267
13990001	14000000	4667	0	4667		3785	267
14000001	14010000	4134	0	4134		3415	235
14010001	14020000	4958	0	4958		5061	276
14020001	14030000	3340	155	3495		5616	265
14030001	14040000	4027	134	4161		3967	257
14040001	14050000	4523	132	4655		2953	271
14050001	14060000	3373	131	3504		3082	269
14060001	14070000	4189	143	4332		5019	273
14070001	14080000	4114	0	4114		3153	268
14080001	14090000	5599	0	5599		4712	268
14090001	14100000	2283	0	2283		5632	273
14100001	14110000	3543	269	3812		5903	267
14110001	14120000	3917	135	4052		3159	271
14120001	14130000	4222	133	4355		4556	267
14130001	14140000	6299	0	6299		4737	268
14140001	14150000	3908	239	4147		2685	272
14150001	14160000	4268	135	4403		2918	253
14160001	14170000	4052	0	4052		4858	274
14170001	14180000	4170	131	4301		2226	272
14180001	14190000	3153	0	3153		3439	271
14190001	14200000	2111	241	2352		3819	266
14200001	14210000	3614	0	3614		3778	260
14210001	14220000	5562	137	5699		3680	266
14220001	14230000	4400	139	4539		3613	264
14230001	14240000	2621	133	2754		2816	271
14240001	14250000	3761	135	3896		3495	273
14250001	14260000	4001	0	4001		4089	268
14260001	14270000	3413	0	3413		4149	271
14270001	14280000	4707	153	4860		3400	266
14280001	14290000	1513	0	1513		2906	274
14290001	14300000	5243	136	5379		4509	276
14300001	14310000	4487	0	4487		4405	269
14310001	14320000	4072	246	4318		5280	234
14320001	14330000	3065	149	3214		5882	220
14330001	14340000	2512	134	2646		4118	273
14340001	14350000	2359	0	2359		3188	269
14350001	14360000	2574	141	2715		2771	249
14360001	14370000	2068	257	2325		3945	270
14370001	14380000	3528	0	3528		3835	273
14380001	14390000	4024	0	4024		3577	270
14390001	14400000	3112	141	3253		3929	271
14400001	14410000	4343	0	4343		3939	275
14410001	14420000	4003	155	4158		4316	272
14420001	14430000	6166	0	6166		3132	268
14430001	14440000	3845	274	4119		1729	267
14440001	14450000	1859	250	2109		4493	272
14450001	14460000	4995	107	5102		3426	254
14460001	14470000	5389	138	5527		3081	259
14470001	14480000	5756	0	5756		5400	274
14480001	14490000	3840	138	3978		4032	272
14490001	14500000	3008	0	3008		5269	273
14500001	14510000	4657	0	4657		3330	276
14510001	14520000	5725	0	5725		4586	270
14520001	14530000	4991	139	5130		5623	271
14530001	14540000	4075	135	4210		5917	272
14540001	14550000	3180	0	3180		4616	272
14550001	14560000	2878	132	3010		4169	273
14560001	14570000	2925	0	2925		3552	269
14570001	14580000	3724	0	3724		2436	264
14580001	14590000	3655	473	4128		2198	262
14590001	14600000	4772	134	4906		4043	277
14600001	14610000	5147	140	5287		3806	270
14610001	14620000	5631	0	5631		3913	265
14620001	14630000	1628	133	1761		2907	268
14630001	14640000	2624	0	2624		4262	258
14640001	14650000	1112	253	1365		3692	273
14650001	14660000	4046	0	4046		5046	271
14660001	14670000	4609	0	4609		2541	269
14670001	14680000	2980	138	3118		3471	271
14680001	14690000	5282	0	5282		4854	255
14690001	14700000	2667	131	2798		4264	270
14700001	14710000	3156	0	3156		3340	271
14710001	14720000	5069	0	5069		1947	273
14720001	14730000	3628	133	3761		2633	276
14730001	14740000	3594	135	3729		3026	259
14740001	14750000	4406	0	4406		3104	275
14750001	14760000	3735	0	3735		4356	264
14760001	14770000	3069	0	3069		2698	277
14770001	14780000	3171	132	3303		3745	273
14780001	14790000	1541	0	1541		5750	270
14790001	14800000	3199	0	3199		6013	271
14800001	14810000	2321	0	2321		4851	252
14810001	14820000	2549	135	2684		4636	237
14820001	14830000	2776	0	2776		5343	270
14830001	14840000	3239	272	3511		4847	273
14840001	14850000	2436	0	2436		4643	270
14850001	14860000	2972	244	3216		2216	271
14860001	14870000	4077	138	4215		2964	273
14870001	14880000	2768	142	2910		5210	273
14880001	14890000	3100	254	3354		4237	271
14890001	14900000	3724	138	3862		3108	265
14900001	14910000	3235	0	3235		4574	257
14910001	14920000	2141	131	2272		3821	273
14920001	14930000	2967	138	3105		4685	273
14930001	14940000	3730	0	3730		4166	274
14940001	14950000	3323	134	3457		3568	267
14950001	14960000	3756	0	3756		2752	269
14960001	14970000	5999	0	5999		3236	266
14970001	14980000	3699	241	3940		4549	268
14980001	14990000	2047	380	2427		5353	268
14990001	15000000	5240	138	5378		3486	266
15000001	15010000	2198	0	2198		2972	269
15010001	15020000	4148	143	4291		3762	271
15020001	15030000	2878	256	3134		5594	272
15030001	15040000	3235	140	3375		2716	262
15040001	15050000	5692	0	5692		4110	266
15050001	15060000	5336	0	5336		4566	269
15060001	15070000	3675	250	3925		5422	272
15070001	15080000	2234	139	2373		2478	260
15080001	15090000	3409	248	3657		2995	228
15090001	15100000	4345	495	4840		5094	272
15100001	15110000	4245	0	4245		4553	271
15110001	15120000	4284	245	4529		3052	269
15120001	15130000	4155	353	4508		3469	265
15130001	15140000	4849	0	4849		4447	260
15140001	15150000	4922	0	4922		4109	270
15150001	15160000	5611	0	5611		3441	275
15160001	15170000	4885	385	5270		4419	276
15170001	15180000	5072	462	5534		5252	267
15180001	15190000	4496	137	4633		4081	270
15190001	15200000	3904	0	3904		3606	273
15200001	15210000	2748	131	2879		4823	266
15210001	15220000	5478	0	5478		3463	269
15220001	15230000	3865	0	3865		5287	270
15230001	15240000	3534	251	3785		5556	269
15240001	15250000	3278	137	3415		3812	255
15250001	15260000	4923	138	5061		2960	268
15260001	15270000	5482	134	5616		2199	269
15270001	15280000	3967	0	3967		3927	273
15280001	15290000	2953	0	2953		2457	259
15290001	15300000	2947	135	3082		3738	272
15300001	15310000	4882	137	5019		4051	272
15310001	15320000	3011	142	3153		3569	263
15320001	15330000	4712	0	4712		3771	267
15330001	15340000	5490	142	5632		3925	251
15340001	15350000	5903	0	5903		1451	264
15350001	15360000	3022	137	3159		3423	268
15360001	15370000	4556	0	4556		4715	277
15370001	15380000	4588	149	4737		4752	252
15380001	15390000	2538	147	2685		5250	266
15390001	15400000	2774	144	2918		4732	266
15400001	15410000	4858	0	4858		3251	270
15410001	15420000	2226	0	2226		4363	264
15420001	15430000	3308	131	3439		3423	270
15430001	15440000	3671	148	3819		3609	264
15440001	15450000	3642	136	3778		3513	265
15450001	15460000	3545	135	3680		3931	262
15460001	15470000	3480	133	3613		2261	266
15470001	15480000	2566	250	2816		3276	254
15480001	15490000	3495	0	3495		5202	264
15490001	15500000	4089	0	4089		5360	263
15500001	15510000	4149	0	4149		1737	271
15510001	15520000	3269	131	3400		3791	273
15520001	15530000	2660	246	2906		3430	264
15530001	15540000	4509	0	4509		4507	270
15540001	15550000	4405	0	4405		2960	267
15550001	15560000	5142	138	5280		4790	268
15560001	15570000	5622	260	5882		3841	269
15570001	15580000	3985	133	4118		3423	276
15580001	15590000	3047	141	3188		5233	250
15590001	15600000	2771	0	2771		4587	264
15600001	15610000	3945	0	3945		3109	266
15610001	15620000	3704	131	3835		3228	266
15620001	15630000	3441	136	3577		4671	232
15630001	15640000	3929	0	3929		2992	267
15640001	15650000	3939	0	3939		2135	277
15650001	15660000	4316	0	4316		3976	268
15660001	15670000	3132	0	3132		4431	268
15670001	15680000	1729	0	1729		3166	268
15680001	15690000	4239	254	4493		3876	268
15690001	15700000	3288	138	3426		4581	271
15700001	15710000	2839	242	3081		5511	270
15710001	15720000	5400	0	5400		3405	273
15720001	15730000	3889	143	4032		5566	272
15730001	15740000	5269	0	5269		3143	269
15740001	15750000	3191	139	3330		3973	267
15750001	15760000	4436	150	4586		4927	270
15760001	15770000	5623	0	5623		4161	267
15770001	15780000	5917	0	5917		3684	271
15780001	15790000	4483	133	4616		3283	273
15790001	15800000	4037	132	4169		4393	275
15800001	15810000	3552	0	3552		4365	270
15810001	15820000	2305	131	2436		3988	271
15820001	15830000	2198	0	2198		5821	276
15830001	15840000	4043	0	4043		5951	276
15840001	15850000	3673	133	3806		2135	236
15850001	15860000	3781	132	3913		4443	266
15860001	15870000	2657	250	2907		4996	278
15870001	15880000	4012	250	4262		2068	264
15880001	15890000	3560	132	3692		5028	271
15890001	15900000	5046	0	5046		3691	269
15900001	15910000	2407	134	2541		2287	253
15910001	15920000	3216	255	3471		4385	265
15920001	15930000	4854	0	4854		4904	270
15930001	15940000	4130	134	4264		3881	269
15940001	15950000	3094	246	3340		2310	265
15950001	15960000	1796	151	1947		4053	268
15960001	15970000	2501	132	2633		4533	271
15970001	15980000	2880	146	3026		2631	264
15980001	15990000	2859	245	3104		3505	268
15990001	16000000	4284	72	4356		3878	273
16000001	16010000	2636	62	2698		3687	273
16010001	16020000	3500	245	3745		3129	265
16020001	16030000	5613	137	5750		3438	262
16030001	16040000	5879	134	6013		3500	271
16040001	16050000	4718	133	4851		3382	276
16050001	16060000	4636	0	4636		5108	274
16060001	16070000	5209	134	5343		2611	265
16070001	16080000	4847	0	4847		3488	264
16080001	16090000	4507	136	4643		4239	272
16090001	16100000	2216	0	2216		3730	268
16100001	16110000	2811	153	2964		1918	261
16110001	16120000	5210	0	5210		2130	269
16120001	16130000	4000	237	4237		1434	266
16130001	16140000	2708	400	3108		3112	269
16140001	16150000	4182	392	4574		2124	265
16150001	16160000	3684	137	3821		1975	260
16160001	16170000	4685	0	4685		3323	259
16170001	16180000	4166	0	4166		2287	268
16180001	16190000	3321	247	3568		3416	270
16190001	16200000	2613	139	2752		3308	268
16200001	16210000	2974	262	3236		2962	243
16210001	16220000	4300	249	4549		3455	253
16220001	16230000	5353	0	5353		3188	265
16230001	16240000	3339	147	3486		3690	270
16240001	16250000	2972	0	2972		4659	267
16250001	16260000	3762	0	3762		5483	272
16260001	16270000	5461	133	5594		3040	253
16270001	16280000	2716	0	2716		4381	266
16280001	16290000	3826	284	4110		3755	267
16290001	16300000	4566	0	4566		1584	260
16300001	16310000	5289	133	5422		4224	270
16310001	16320000	2478	0	2478		2826	263
16320001	16330000	2995	0	2995		5400	270
16330001	16340000	5094	0	5094		2860	268
16340001	16350000	4553	0	4553		3489	259
16350001	16360000	2799	253	3052		4650	268
16360001	16370000	3099	370	3469		3802	268
16370001	16380000	4197	250	4447		2932	271
16380001	16390000	3976	133	4109		3220	247
16390001	16400000	3306	135	3441		2820	261
16400001	16410000	4419	0	4419		3375	263
16410001	16420000	5121	131	5252		2743	246
16420001	16430000	3949	132	4081		2967	264
16430001	16440000	3235	371	3606		2514	266
16440001	16450000	4823	0	4823		3584	269
16450001	16460000	3331	132	3463		4906	267
16460001	16470000	5156	131	5287		3303	244
16470001	16480000	5556	0	5556		4478	265
16480001	16490000	3812	0	3812		3174	263
16490001	16500000	2960	0	2960		2464	261
16500001	16510000	2051	148	2199		2689	268
16510001	16520000	3927	0	3927		1183	265
16520001	16530000	2100	357	2457		1978	260
16530001	16540000	3383	355	3738		2020	269
16540001	16550000	3908	143	4051		3069	266
16550001	16560000	3435	134	3569		2559	266
16560001	16570000	3771	0	3771		4293	266
16570001	16580000	3792	133	3925		2993	266
16580001	16590000	1206	245	1451		4012	257
16590001	16600000	3423	0	3423		4407	272
16600001	16610000	4715	0	4715		4204	259
16610001	16620000	4510	242	4752		4695	266
16620001	16630000	4878	372	5250		3706	269
16630001	16640000	4732	0	4732		3704	270
16640001	16650000	3251	0	3251		4001	258
16650001	16660000	4363	0	4363		5428	276
16660001	16670000	3423	0	3423		5189	275
16670001	16680000	3477	132	3609		5366	272
16680001	16690000	3513	0	3513		5383	279
16690001	16700000	3800	131	3931		5208	276
16700001	16710000	2122	139	2261		3759	217
16710001	16720000	3276	0	3276		4572	242
16720001	16730000	5202	0	5202		4809	276
16730001	16740000	5228	132	5360		6038	269
16740001	16750000	1737	0	1737		4296	268
16750001	16760000	3791	0	3791		4769	272
16760001	16770000	3159	271	3430		5743	274
16770001	16780000	4507	0	4507		3894	270
16780001	16790000	2711	249	2960		5475	277
16790001	16800000	4790	0	4790		4261	267
16800001	16810000	3597	244	3841		5283	273
16810001	16820000	3423	0	3423		2570	269
16820001	16830000	5233	0	5233		4623	262
16830001	16840000	4587	0	4587		4556	272
16840001	16850000	3098	11	3109		4198	270
16850001	16860000	3131	97	3228		3631	270
16860001	16870000	4418	253	4671		4311	275
16870001	16880000	2992	0	2992		3968	267
16880001	16890000	2135	0	2135		2966	274
16890001	16900000	3976	0	3976		5843	272
16900001	16910000	4287	144	4431		5343	267
16910001	16920000	3166	0	3166		3813	269
16920001	16930000	3630	246	3876		4944	266
16930001	16940000	4448	133	4581		4254	263
16940001	16950000	5376	135	5511		4023	269
16950001	16960000	3267	138	3405		3852	274
16960001	16970000	5566	0	5566		2956	249
16970001	16980000	3143	0	3143		4661	276
16980001	16990000	3725	248	3973		4629	272
16990001	17000000	4927	0	4927		3436	263
17000001	17010000	3916	245	4161		2674	244
17010001	17020000	3684	0	3684		2227	240
17020001	17030000	3283	0	3283		3937	273
17030001	17040000	4393	0	4393		3598	274
17040001	17050000	4365	0	4365		3874	271
17050001	17060000	3988	0	3988		3765	264
17060001	17070000	5684	137	5821		3354	270
17070001	17080000	5951	0	5951		3409	264
17080001	17090000	2000	135	2135		3583	264
17090001	17100000	4443	0	4443		3012	266
17100001	17110000	4752	244	4996		5883	274
17110001	17120000	1815	253	2068		1974	274
17120001	17130000	4889	139	5028		4606	268
17130001	17140000	3441	250	3691		4037	268
17140001	17150000	2024	263	2287		6032	276
17150001	17160000	4253	132	4385		3410	264
17160001	17170000	4770	134	4904		4538	269
17170001	17180000	3742	139	3881		4215	268
17180001	17190000	2179	131	2310		3357	270
17190001	17200000	4053	0	4053		3812	264
17200001	17210000	4394	139	4533		3850	262
17210001	17220000	2384	247	2631		3947	264
17220001	17230000	3365	140	3505		3949	258
17230001	17240000	3624	254	3878		5114	265
17240001	17250000	3327	360	3687		3609	266
17250001	17260000	2997	132	3129		5268	263
17260001	17270000	3438	0	3438		4918	273
17270001	17280000	3148	352	3500		4154	264
17280001	17290000	3382	0	3382		4347	269
17290001	17300000	5108	0	5108		3184	245
17300001	17310000	2457	154	2611		3875	271
17310001	17320000	3488	0	3488		2934	272
17320001	17330000	4089	150	4239		3040	269
17330001	17340000	3730	0	3730		1846	264
17340001	17350000	1918	0	1918
17350001	17360000	1887	243	2130
17360001	17370000	1297	137	1434
17370001	17380000	2979	133	3112
17380001	17390000	1964	160	2124
17390001	17400000	1731	244	1975
17400001	17410000	3072	251	3323
17410001	17420000	2287	0	2287
17420001	17430000	3277	139	3416
17430001	17440000	3175	133	3308
17440001	17450000	2703	259	2962
17450001	17460000	3455	0	3455
17460001	17470000	2933	255	3188
17470001	17480000	3453	237	3690
17480001	17490000	4523	136	4659
17490001	17500000	5000	483	5483
17500001	17510000	2907	133	3040
17510001	17520000	4381	0	4381
17520001	17530000	3620	135	3755
17530001	17540000	1584	0	1584
17540001	17550000	4089	135	4224
17550001	17560000	2692	134	2826
17560001	17570000	5242	158	5400
17570001	17580000	2717	143	2860
17580001	17590000	3355	134	3489
17590001	17600000	4515	135	4650
17600001	17610000	3662	140	3802
17610001	17620000	2781	151	2932
17620001	17630000	2951	269	3220
17630001	17640000	2820	0	2820
17640001	17650000	3240	135	3375
17650001	17660000	2743	0	2743
17660001	17670000	2967	0	2967
17670001	17680000	2370	144	2514
17680001	17690000	3584	0	3584
17690001	17700000	4906	0	4906
17700001	17710000	3170	133	3303
17710001	17720000	4341	137	4478
17720001	17730000	2916	258	3174
17730001	17740000	2464	0	2464
17740001	17750000	2689	0	2689
17750001	17760000	1042	141	1183
17760001	17770000	1725	253	1978
17770001	17780000	1882	138	2020
17780001	17790000	3069	0	3069
17790001	17800000	2424	135	2559
17800001	17810000	4293	0	4293
17810001	17820000	2853	140	2993
17820001	17830000	4012	0	4012
17830001	17840000	4407	0	4407
17840001	17850000	3965	239	4204
17850001	17860000	4230	465	4695
17860001	17870000	3461	245	3706
17870001	17880000	3454	250	3704
17880001	17890000	3747	254	4001
17890001	17900000	5293	135	5428
17900001	17910000	5189	0	5189
17910001	17920000	5366	0	5366
17920001	17930000	5383	0	5383
17930001	17940000	5208	0	5208
17940001	17950000	3759	0	3759
17950001	17960000	4435	137	4572
17960001	17970000	4674	135	4809
17970001	17980000	5900	138	6038
17980001	17990000	4161	135	4296
17990001	18000000	4769	0	4769
18000001	18010000	5743	0	5743
18010001	18020000	3894	0	3894
18020001	18030000	5475	0	5475
18030001	18040000	4261	0	4261
18040001	18050000	5283	0	5283
18050001	18060000	2570	0	2570
18060001	18070000	4487	136	4623
18070001	18080000	4556	0	4556
18080001	18090000	4064	134	4198
18090001	18100000	3492	139	3631
18100001	18110000	4062	249	4311
18110001	18120000	3968	0	3968
18120001	18130000	2966	0	2966
18130001	18140000	5843	0	5843
18140001	18150000	5207	136	5343
18150001	18160000	3813	0	3813
18160001	18170000	4944	0	4944
18170001	18180000	4120	134	4254
18180001	18190000	4023	0	4023
18190001	18200000	3852	0	3852
18200001	18210000	2956	0	2956
18210001	18220000	4661	0	4661
18220001	18230000	4629	0	4629
18230001	18240000	3436	0	3436
18240001	18250000	2674	0	2674
18250001	18260000	1868	359	2227
18260001	18270000	3937	0	3937
18270001	18280000	3350	248	3598
18280001	18290000	3874	0	3874
18290001	18300000	3634	131	3765
18300001	18310000	3213	141	3354
18310001	18320000	3275	134	3409
18320001	18330000	3313	270	3583
18330001	18340000	2868	144	3012
18340001	18350000	5747	136	5883
18350001	18360000	1839	135	1974
18360001	18370000	4352	254	4606
18370001	18380000	3454	583	4037
18380001	18390000	6032	0	6032
18390001	18400000	3276	134	3410
18400001	18410000	4401	137	4538
18410001	18420000	4077	138	4215
18420001	18430000	3357	0	3357
18430001	18440000	3547	265	3812
18440001	18450000	3719	131	3850
18450001	18460000	3947	0	3947
18460001	18470000	3815	134	3949
18470001	18480000	4863	251	5114
18480001	18490000	3609	0	3609
18490001	18500000	5268	0	5268
18500001	18510000	4665	253	4918
18510001	18520000	4154	0	4154
18520001	18530000	4347	0	4347
18530001	18540000	3184	0	3184
18540001	18550000	3607	268	3875
18550001	18560000	2934	0	2934
18560001	18570000	3040	0	3040
18570001	18580000	1846	0	1846

## Sheet: Chr_5
Additional table 7E: Nucleosome coverage at the Chromosome number 5 of A. thaliana
Section of the chromosome in bases		bases covered by fuzzy nucleosomes	bases covered by distinct nucleosomes	Total bases covered by nucleosomes		Flanking Region	Number of probes in the region	Correlation	Centromeric and Pericentromeric regions	Number of probes in the region	Correlation
1	10000	2924	246	3170		3170	268	0.387314	1154	92	0.782101
10001	20000	4127	0	4127		4127	258		2103	80
20001	30000	3339	0	3339		3339	240		296	53
30001	40000	2307	131	2438		2438	268		1501	92
40001	50000	3499	0	3499		3499	271		4243	257
50001	60000	4752	376	5128		5128	268		3971	238
60001	70000	3134	0	3134		3134	202		5220	244
70001	80000	3353	0	3353		3353	244		4110	231
80001	90000	3765	146	3911		3911	269		3472	247
90001	100000	2901	0	2901		2901	266		2290	130
100001	110000	4240	139	4379		4379	271		4800	207
110001	120000	4683	0	4683		4683	258		8134	245
120001	130000	4496	0	4496		4496	271		5172	238
130001	140000	5495	0	5495		5495	272		4904	232
140001	150000	4002	250	4252		4252	273		4369	230
150001	160000	3067	133	3200		3200	267		3606	232
160001	170000	4389	247	4636		4636	269		4359	243
170001	180000	4310	132	4442		4442	256		7227	226
180001	190000	4109	0	4109		4109	272		5047	249
190001	200000	3820	245	4065		4065	273		4508	199
200001	210000	4168	0	4168		4168	275		6609	246
210001	220000	5549	0	5549		5549	273		3320	264
220001	230000	3334	132	3466		3466	272		5248	263
230001	240000	3921	0	3921		3921	243		5844	238
240001	250000	5390	0	5390		5390	265		5753	259
250001	260000	5543	132	5675		5675	260		6651	252
260001	270000	4698	138	4836		4836	269		3218	262
270001	280000	2756	133	2889		2889	268		7779	264
280001	290000	2184	0	2184		2184	265		5433	225
290001	300000	4524	0	4524		4524	274		4552	218
300001	310000	3870	0	3870		3870	271		6649	247
310001	320000	4017	0	4017		4017	270		4089	244
320001	330000	4278	0	4278		4278	260		5852	238
330001	340000	3892	154	4046		4046	265		4060	267
340001	350000	4011	241	4252		4252	243		4586	232
350001	360000	2798	135	2933		2933	224		5257	214
360001	370000	6917	0	6917		6917	277		5555	236
370001	380000	4019	242	4261		4261	270		3600	212
380001	390000	3856	0	3856		3856	265		3226	252
390001	400000	2438	65	2503		2503	250		3786	228
400001	410000	3205	65	3270		3270	269		4347	240
410001	420000	3524	137	3661		3661	272		5870	216
420001	430000	5030	139	5169		5169	274		7754	257
430001	440000	3712	132	3844		3844	267		2378	259
440001	450000	1523	0	1523		1523	262		954	117
450001	460000	3856	132	3988		3988	269		1807	104
460001	470000	3158	479	3637		3637	262		1441	74
470001	480000	5072	257	5329		5329	272		2329	131
480001	490000	4728	138	4866		4866	252		0	26
490001	500000	3961	0	3961		3961	234		581	104
500001	510000	3619	251	3870		3870	259		1747	192
510001	520000	4128	0	4128		4128	271		5203	184
520001	530000	3531	136	3667		3667	265		4598	215
530001	540000	2831	0	2831		2831	265		3471	172
540001	550000	2853	0	2853		2853	265		3397	145
550001	560000	3626	252	3878		3878	271		1717	150
560001	570000	2691	157	2848		2848	269		1300	133
570001	580000	2634	135	2769		2769	261		5217	179
580001	590000	3682	0	3682		3682	267		504	46
590001	600000	3723	134	3857		3857	269		556	143
600001	610000	4850	0	4850		4850	255		701	73
610001	620000	3644	0	3644		3644	260		0	39
620001	630000	3354	0	3354		3354	271		133	54
630001	640000	3782	0	3782		3782	272		538	63
640001	650000	4094	0	4094		4094	273		0	35
650001	660000	5687	0	5687		5687	277		160	27
660001	670000	4277	0	4277		4277	268		131	44
670001	680000	3567	0	3567		3567	268		2145	125
680001	690000	3866	0	3866		3866	272		4905	172
690001	700000	3594	0	3594		3594	268		4096	164
700001	710000	4797	0	4797		4797	264		271	44
710001	720000	4528	0	4528		4528	268		0	25
720001	730000	3444	131	3575		3575	263		1078	122
730001	740000	4923	0	4923		4923	266		1153	145
740001	750000	3282	138	3420		3420	244		3256	228
750001	760000	2868	266	3134		3134	271		3667	132
760001	770000	2411	156	2567		2567	268		5432	204
770001	780000	3787	0	3787		3787	269		5185	204
780001	790000	3266	0	3266		3266	260		2644	127
790001	800000	4774	0	4774		4774	274		4334	233
800001	810000	2113	0	2113		2113	269		3109	90
810001	820000	4563	0	4563		4563	269		1929	132
820001	830000	4078	0	4078		4078	272		1112	171
830001	840000	4135	0	4135		4135	269		3785	201
840001	850000	5340	0	5340		5340	270		3842	243
850001	860000	5300	140	5440		5440	273		5800	271
860001	870000	3871	265	4136		4136	272		3631	222
870001	880000	3311	0	3311		3311	261		5829	155
880001	890000	3331	131	3462		3462	272		1713	87
890001	900000	4332	0	4332		4332	271		3814	162
900001	910000	4705	138	4843		4843	266		3624	129
910001	920000	2992	0	2992		2992	263		2337	121
920001	930000	2960	267	3227		3227	270		3083	190
930001	940000	4525	0	4525		4525	273		3162	178
940001	950000	2358	249	2607		2607	263		6603	219
950001	960000	2031	0	2031		2031	265		7235	239
960001	970000	3707	0	3707		3707	263		7162	251
970001	980000	3702	155	3857		3857	268		5810	196
980001	990000	3123	134	3257		3257	263		7099	227
990001	1000000	2713	244	2957		2957	263		7658	250
1000001	1010000	3488	238	3726		3726	263		5996	212
1010001	1020000	5140	0	5140		5140	268		7237	244
1020001	1030000	2521	145	2666		2666	257		6075	257
1030001	1040000	4325	0	4325		4325	266		4597	249
1040001	1050000	3148	148	3296		3296	261		5038	230
1050001	1060000	3858	0	3858		3858	271		5896	244
1060001	1070000	2868	131	2999		2999	236		6328	205
1070001	1080000	3348	134	3482		3482	267		4328	245
1080001	1090000	4264	135	4399		4399	269		4008	241
1090001	1100000	5941	0	5941		5941	270		4359	249
1100001	1110000	2124	133	2257		2257	268		6940	245
1110001	1120000	4470	256	4726		4726	266		3280	133
1120001	1130000	4190	0	4190		4190	267		4361	250
1130001	1140000	3654	147	3801		3801	275		4407	242
1140001	1150000	2796	134	2930		2930	272		6821	263
1150001	1160000	5049	0	5049		5049	264		5718	232
1160001	1170000	3490	248	3738		3738	271		4151	228
1170001	1180000	5191	0	5191		5191	272		6283	196
1180001	1190000	2582	133	2715		2715	262		1740	146
1190001	1200000	3790	365	4155		4155	269		3120	226
1200001	1210000	4690	243	4933		4933	271		4892	185
1210001	1220000	4323	136	4459		4459	266		3646	254
1220001	1230000	4028	0	4028		4028	276		5073	224
1230001	1240000	3035	137	3172		3172	268		4565	215
1240001	1250000	4967	132	5099		5099	271		4046	153
1250001	1260000	2904	0	2904		2904	270		4301	184
1260001	1270000	3982	152	4134		4134	267		5244	244
1270001	1280000	4224	0	4224		4224	270		3799	197
1280001	1290000	4205	0	4205		4205	271		4989	254
1290001	1300000	3352	131	3483		3483	266		6310	244
1300001	1310000	4464	0	4464		4464	267		5305	242
1310001	1320000	4358	141	4499		4499	277		3234	212
1320001	1330000	4681	0	4681		4681	271		2498	253
1330001	1340000	4081	0	4081		4081	270		4866	254
1340001	1350000	3986	131	4117		4117	266		7248	257
1350001	1360000	4916	0	4916		4916	267		4718	242
1360001	1370000	3549	248	3797		3797	274		5354	263
1370001	1380000	2504	244	2748		2748	266		4301	248
1380001	1390000	3638	0	3638		3638	263		6042	248
1390001	1400000	2852	135	2987		2987	266		5244	208
1400001	1410000	3757	0	3757		3757	265		4697	197
1410001	1420000	3701	135	3836		3836	259		4866	198
1420001	1430000	3398	134	3532		3532	274		4997	249
1430001	1440000	4314	134	4448		4448	275		4807	243
1440001	1450000	4040	249	4289		4289	271		5542	258
1450001	1460000	3643	258	3901		3901	268		4664	265
1460001	1470000	5033	0	5033		5033	266		3440	271
1470001	1480000	4617	131	4748		4748	276		4357	227
1480001	1490000	4408	59	4467		4467	262		5933	188
1490001	1500000	2740	287	3027		3027	256
1500001	1510000	3481	132	3613		3613	267
1510001	1520000	3129	0	3129		3129	260
1520001	1530000	3036	0	3036		3036	268
1530001	1540000	3545	137	3682		3682	270
1540001	1550000	4212	0	4212		4212	277
1550001	1560000	4125	243	4368		4368	268
1560001	1570000	3183	259	3442		3442	270
1570001	1580000	4051	0	4051		4051	272
1580001	1590000	4495	0	4495		4495	268
1590001	1600000	3820	0	3820		3820	272
1600001	1610000	2203	239	2442		2442	272
1610001	1620000	3550	140	3690		3690	269
1620001	1630000	4472	0	4472		4472	274
1630001	1640000	4523	476	4999		4999	274
1640001	1650000	4437	258	4695		4695	271
1650001	1660000	4040	0	4040		4040	271
1660001	1670000	3687	0	3687		3687	228
1670001	1680000	2221	0	2221		2221	260
1680001	1690000	4663	145	4808		4808	265
1690001	1700000	5387	136	5523		5523	273
1700001	1710000	4259	0	4259		4259	269
1710001	1720000	3710	132	3842		3842	271
1720001	1730000	4160	149	4309		4309	276
1730001	1740000	3540	138	3678		3678	265
1740001	1750000	3655	132	3787		3787	268
1750001	1760000	3795	0	3795		3795	269
1760001	1770000	5068	0	5068		5068	266
1770001	1780000	5857	0	5857		5857	271
1780001	1790000	3283	133	3416		3416	265
1790001	1800000	4422	0	4422		4422	271
1800001	1810000	3482	244	3726		3726	273
1810001	1820000	2617	0	2617		2617	253
1820001	1830000	3768	0	3768		3768	268
1830001	1840000	4375	251	4626		4626	264
1840001	1850000	3839	134	3973		3973	274
1850001	1860000	4548	133	4681		4681	270
1860001	1870000	3429	131	3560		3560	259
1870001	1880000	3667	254	3921		3921	265
1880001	1890000	4543	0	4543		4543	272
1890001	1900000	2822	145	2967		2967	234
1900001	1910000	1951	135	2086		2086	261
1910001	1920000	2783	0	2783		2783	264
1920001	1930000	4141	142	4283		4283	270
1930001	1940000	3678	0	3678		3678	271
1940001	1950000	3735	133	3868		3868	272
1950001	1960000	2681	134	2815		2815	271
1960001	1970000	3524	139	3663		3663	266
1970001	1980000	5250	137	5387		5387	273
1980001	1990000	4650	0	4650		4650	269
1990001	2000000	2455	139	2594		2594	270
2000001	2010000	4258	0	4258		4258	272
2010001	2020000	5116	140	5256		5256	270
2020001	2030000	2145	0	2145		2145	270
2030001	2040000	4429	0	4429		4429	258
2040001	2050000	3798	0	3798		3798	269
2050001	2060000	4137	133	4270		4270	269
2060001	2070000	2311	137	2448		2448	266
2070001	2080000	2702	144	2846		2846	259
2080001	2090000	4218	142	4360		4360	269
2090001	2100000	3537	132	3669		3669	268
2100001	2110000	3738	348	4086		4086	267
2110001	2120000	3681	134	3815		3815	272
2120001	2130000	4299	142	4441		4441	268
2130001	2140000	3373	239	3612		3612	268
2140001	2150000	4114	0	4114		4114	274
2150001	2160000	2545	363	2908		2908	273
2160001	2170000	4110	138	4248		4248	273
2170001	2180000	3127	254	3381		3381	261
2180001	2190000	2526	363	2889		2889	221
2190001	2200000	3843	243	4086		4086	265
2200001	2210000	4522	0	4522		4522	275
2210001	2220000	4814	148	4962		4962	270
2220001	2230000	3468	156	3624		3624	267
2230001	2240000	3873	0	3873		3873	271
2240001	2250000	2700	0	2700		2700	267
2250001	2260000	3904	281	4185		4185	259
2260001	2270000	4373	0	4373		4373	265
2270001	2280000	3785	0	3785		3785	265
2280001	2290000	4200	142	4342		4342	267
2290001	2300000	3250	0	3250		3250	266
2300001	2310000	3616	0	3616		3616	266
2310001	2320000	4395	140	4535		4535	271
2320001	2330000	3501	134	3635		3635	273
2330001	2340000	3995	0	3995		3995	274
2340001	2350000	4087	0	4087		4087	249
2350001	2360000	3765	0	3765		3765	266
2360001	2370000	2499	258	2757		2757	265
2370001	2380000	5571	0	5571		5571	266
2380001	2390000	4738	254	4992		4992	263
2390001	2400000	4602	0	4602		4602	264
2400001	2410000	4200	133	4333		4333	270
2410001	2420000	5287	0	5287		5287	272
2420001	2430000	3252	247	3499		3499	273
2430001	2440000	4071	272	4343		4343	263
2440001	2450000	3062	138	3200		3200	265
2450001	2460000	4571	0	4571		4571	271
2460001	2470000	3416	133	3549		3549	268
2470001	2480000	3509	0	3509		3509	271
2480001	2490000	5054	136	5190		5190	267
2490001	2500000	4939	134	5073		5073	270
2500001	2510000	3172	0	3172		3172	264
2510001	2520000	3619	136	3755		3755	271
2520001	2530000	5111	0	5111		5111	269
2530001	2540000	5921	141	6062		6062	275
2540001	2550000	3765	150	3915		3915	273
2550001	2560000	3015	150	3165		3165	265
2560001	2570000	3636	0	3636		3636	263
2570001	2580000	3599	466	4065		4065	271
2580001	2590000	2512	0	2512		2512	267
2590001	2600000	4530	0	4530		4530	270
2600001	2610000	3073	131	3204		3204	221
2610001	2620000	2200	254	2454		2454	266
2620001	2630000	3860	140	4000		4000	268
2630001	2640000	1721	0	1721		1721	270
2640001	2650000	5043	0	5043		5043	273
2650001	2660000	2985	380	3365		3365	265
2660001	2670000	4722	0	4722		4722	273
2670001	2680000	3591	0	3591		3591	274
2680001	2690000	4048	0	4048		4048	266
2690001	2700000	2996	247	3243		3243	271
2700001	2710000	4379	141	4520		4520	270
2710001	2720000	4379	135	4514		4514	270
2720001	2730000	3680	139	3819		3819	274
2730001	2740000	5192	0	5192		5192	270
2740001	2750000	3945	0	3945		3945	275
2750001	2760000	3770	260	4030		4030	272
2760001	2770000	4704	0	4704		4704	272
2770001	2780000	5113	0	5113		5113	274
2780001	2790000	4997	138	5135		5135	271
2790001	2800000	5959	0	5959		5959	267
2800001	2810000	3663	0	3663		3663	270
2810001	2820000	4166	0	4166		4166	274
2820001	2830000	4785	248	5033		5033	263
2830001	2840000	3739	0	3739		3739	271
2840001	2850000	4308	139	4447		4447	273
2850001	2860000	3528	0	3528		3528	275
2860001	2870000	4089	138	4227		4227	269
2870001	2880000	3777	133	3910		3910	271
2880001	2890000	4340	135	4475		4475	273
2890001	2900000	3780	140	3920		3920	259
2900001	2910000	3873	134	4007		4007	270
2910001	2920000	5491	142	5633		5633	271
2920001	2930000	3292	0	3292		3292	273
2930001	2940000	2807	133	2940		2940	262
2940001	2950000	2871	355	3226		3226	265
2950001	2960000	3920	366	4286		4286	264
2960001	2970000	3123	0	3123		3123	272
2970001	2980000	3492	239	3731		3731	229
2980001	2990000	3433	280	3713		3713	244
2990001	3000000	3973	62	4035		4035	276
3000001	3010000	4916	0	4916		4916	242
3010001	3020000	4629	357	4986		4986	245
3020001	3030000	3371	139	3510		3510	264
3030001	3040000	5090	0	5090		5090	266
3040001	3050000	3339	0	3339		3339	265
3050001	3060000	3026	133	3159		3159	269
3060001	3070000	3476	243	3719		3719	269
3070001	3080000	4932	0	4932		4932	272
3080001	3090000	3883	135	4018		4018	272
3090001	3100000	4540	0	4540		4540	270
3100001	3110000	4607	0	4607		4607	273
3110001	3120000	3509	267	3776		3776	226
3120001	3130000	1946	137	2083		2083	267
3130001	3140000	4577	146	4723		4723	268
3140001	3150000	2513	0	2513		2513	269
3150001	3160000	4884	257	5141		5141	268
3160001	3170000	1685	135	1820		1820	258
3170001	3180000	4453	140	4593		4593	267
3180001	3190000	3481	139	3620		3620	267
3190001	3200000	4417	0	4417		4417	264
3200001	3210000	3976	0	3976		3976	260
3210001	3220000	4707	133	4840		4840	270
3220001	3230000	3930	0	3930		3930	269
3230001	3240000	3245	0	3245		3245	273
3240001	3250000	1575	132	1707		1707	209
3250001	3260000	3602	0	3602		3602	218
3260001	3270000	5394	146	5540		5540	217
3270001	3280000	4270	137	4407		4407	270
3280001	3290000	3519	140	3659		3659	269
3290001	3300000	3884	355	4239		4239	276
3300001	3310000	3231	0	3231		3231	274
3310001	3320000	3884	0	3884		3884	264
3320001	3330000	4070	145	4215		4215	266
3330001	3340000	5396	0	5396		5396	269
3340001	3350000	1431	0	1431		1431	271
3350001	3360000	4611	368	4979		4979	268
3360001	3370000	4897	0	4897		4897	275
3370001	3380000	5248	242	5490		5490	261
3380001	3390000	3809	0	3809		3809	273
3390001	3400000	3530	150	3680		3680	275
3400001	3410000	5144	0	5144		5144	271
3410001	3420000	4439	141	4580		4580	273
3420001	3430000	5022	138	5160		5160	274
3430001	3440000	3390	244	3634		3634	274
3440001	3450000	4155	0	4155		4155	266
3450001	3460000	2562	269	2831		2831	273
3460001	3470000	2374	132	2506		2506	263
3470001	3480000	3280	0	3280		3280	270
3480001	3490000	2162	0	2162		2162	266
3490001	3500000	4762	137	4899		4899	277
3500001	3510000	4246	0	4246		4246	270
3510001	3520000	2267	245	2512		2512	273
3520001	3530000	1664	133	1797		1797	267
3530001	3540000	2952	0	2952		2952	271
3540001	3550000	2246	136	2382		2382	269
3550001	3560000	3815	146	3961		3961	271
3560001	3570000	3473	245	3718		3718	238
3570001	3580000	4437	0	4437		4437	267
3580001	3590000	3822	247	4069		4069	274
3590001	3600000	3551	133	3684		3684	274
3600001	3610000	3257	0	3257		3257	268
3610001	3620000	4850	134	4984		4984	268
3620001	3630000	3990	0	3990		3990	270
3630001	3640000	3352	0	3352		3352	275
3640001	3650000	3164	0	3164		3164	270
3650001	3660000	3304	250	3554		3554	263
3660001	3670000	2311	138	2449		2449	266
3670001	3680000	5089	0	5089		5089	274
3680001	3690000	3360	133	3493		3493	273
3690001	3700000	3210	138	3348		3348	262
3700001	3710000	4792	132	4924		4924	270
3710001	3720000	4468	0	4468		4468	273
3720001	3730000	3409	349	3758		3758	261
3730001	3740000	3246	0	3246		3246	260
3740001	3750000	2959	134	3093		3093	268
3750001	3760000	3097	267	3364		3364	267
3760001	3770000	3882	243	4125		4125	272
3770001	3780000	5019	0	5019		5019	275
3780001	3790000	3242	133	3375		3375	267
3790001	3800000	3758	149	3907		3907	266
3800001	3810000	2799	245	3044		3044	270
3810001	3820000	3388	347	3735		3735	271
3820001	3830000	3581	132	3713		3713	271
3830001	3840000	3907	0	3907		3907	268
3840001	3850000	3721	131	3852		3852	270
3850001	3860000	1647	137	1784		1784	268
3860001	3870000	3182	0	3182		3182	271
3870001	3880000	5004	0	5004		5004	274
3880001	3890000	2230	131	2361		2361	276
3890001	3900000	3638	0	3638		3638	264
3900001	3910000	3517	254	3771		3771	258
3910001	3920000	4945	0	4945		4945	270
3920001	3930000	3880	143	4023		4023	273
3930001	3940000	3450	244	3694		3694	270
3940001	3950000	2064	0	2064		2064	253
3950001	3960000	2771	359	3130		3130	272
3960001	3970000	3454	144	3598		3598	271
3970001	3980000	4667	0	4667		4667	274
3980001	3990000	4641	0	4641		4641	266
3990001	4000000	3551	0	3551		3551	267
4000001	4010000	5735	0	5735		5735	272
4010001	4020000	5621	0	5621		5621	268
4020001	4030000	4279	245	4524		4524	272
4030001	4040000	4143	0	4143		4143	271
4040001	4050000	4013	242	4255		4255	275
4050001	4060000	3703	258	3961		3961	271
4060001	4070000	2536	132	2668		2668	265
4070001	4080000	5466	136	5602		5602	269
4080001	4090000	3767	0	3767		3767	271
4090001	4100000	4869	141	5010		5010	265
4100001	4110000	2508	243	2751		2751	257
4110001	4120000	5644	250	5894		5894	275
4120001	4130000	4016	140	4156		4156	270
4130001	4140000	5141	138	5279		5279	274
4140001	4150000	2791	131	2922		2922	268
4150001	4160000	3217	134	3351		3351	268
4160001	4170000	4216	147	4363		4363	270
4170001	4180000	4896	135	5031		5031	266
4180001	4190000	2248	131	2379		2379	264
4190001	4200000	1067	136	1203		1203	266
4200001	4210000	1592	133	1725		1725	224
4210001	4220000	2695	0	2695		2695	190
4220001	4230000	3752	0	3752		3752	268
4230001	4240000	3210	150	3360		3360	266
4240001	4250000	3830	0	3830		3830	268
4250001	4260000	4374	358	4732		4732	275
4260001	4270000	3848	0	3848		3848	267
4270001	4280000	2402	250	2652		2652	273
4280001	4290000	4816	0	4816		4816	263
4290001	4300000	6508	0	6508		6508	277
4300001	4310000	3422	0	3422		3422	265
4310001	4320000	1642	135	1777		1777	226
4320001	4330000	4578	153	4731		4731	237
4330001	4340000	4699	0	4699		4699	269
4340001	4350000	5893	131	6024		6024	272
4350001	4360000	4845	0	4845		4845	274
4360001	4370000	3945	0	3945		3945	260
4370001	4380000	4755	136	4891		4891	272
4380001	4390000	4866	0	4866		4866	278
4390001	4400000	5417	132	5549		5549	273
4400001	4410000	4455	0	4455		4455	272
4410001	4420000	5259	0	5259		5259	269
4420001	4430000	3307	0	3307		3307	271
4430001	4440000	2632	0	2632		2632	268
4440001	4450000	4180	217	4397		4397	272
4450001	4460000	2944	23	2967		2967	265
4460001	4470000	4991	0	4991		4991	268
4470001	4480000	4277	137	4414		4414	269
4480001	4490000	3853	240	4093		4093	277
4490001	4500000	4696	134	4830		4830	272
4500001	4510000	4579	0	4579		4579	270
4510001	4520000	4137	0	4137		4137	273
4520001	4530000	3774	0	3774		3774	268
4530001	4540000	4660	0	4660		4660	260
4540001	4550000	3885	143	4028		4028	274
4550001	4560000	4010	0	4010		4010	273
4560001	4570000	4926	0	4926		4926	270
4570001	4580000	3191	0	3191		3191	268
4580001	4590000	3989	144	4133		4133	271
4590001	4600000	4642	0	4642		4642	273
4600001	4610000	4955	0	4955		4955	273
4610001	4620000	6013	0	6013		6013	272
4620001	4630000	3206	0	3206		3206	265
4630001	4640000	3325	0	3325		3325	264
4640001	4650000	3391	137	3528		3528	251
4650001	4660000	4470	143	4613		4613	272
4660001	4670000	2627	0	2627		2627	271
4670001	4680000	4504	134	4638		4638	272
4680001	4690000	3878	132	4010		4010	275
4690001	4700000	4938	248	5186		5186	272
4700001	4710000	4410	0	4410		4410	270
4710001	4720000	5257	131	5388		5388	275
4720001	4730000	3195	147	3342		3342	278
4730001	4740000	2035	355	2390		2390	257
4740001	4750000	1437	132	1569		1569	269
4750001	4760000	3162	0	3162		3162	267
4760001	4770000	1749	136	1885		1885	265
4770001	4780000	4449	0	4449		4449	270
4780001	4790000	2652	0	2652		2652	195
4790001	4800000	3527	0	3527		3527	118
4800001	4810000	4033	0	4033		4033	259
4810001	4820000	3527	267	3794		3794	266
4820001	4830000	3058	242	3300		3300	268
4830001	4840000	4192	0	4192		4192	265
4840001	4850000	3580	133	3713		3713	265
4850001	4860000	3547	0	3547		3547	273
4860001	4870000	4749	0	4749		4749	267
4870001	4880000	4681	0	4681		4681	269
4880001	4890000	4758	0	4758		4758	274
4890001	4900000	3902	0	3902		3902	262
4900001	4910000	2459	0	2459		2459	264
4910001	4920000	2047	0	2047		2047	266
4920001	4930000	1842	140	1982		1982	266
4930001	4940000	3403	132	3535		3535	262
4940001	4950000	3122	0	3122		3122	261
4950001	4960000	4096	0	4096		4096	268
4960001	4970000	4530	138	4668		4668	273
4970001	4980000	2220	350	2570		2570	256
4980001	4990000	4890	0	4890		4890	273
4990001	5000000	5118	134	5252		5252	272
5000001	5010000	2890	0	2890		2890	268
5010001	5020000	4730	0	4730		4730	275
5020001	5030000	4501	133	4634		4634	271
5030001	5040000	3316	136	3452		3452	270
5040001	5050000	2651	0	2651		2651	253
5050001	5060000	4401	132	4533		4533	274
5060001	5070000	5116	0	5116		5116	243
5070001	5080000	2631	248	2879		2879	272
5080001	5090000	3069	0	3069		3069	275
5090001	5100000	2792	136	2928		2928	241
5100001	5110000	6782	0	6782		6782	277
5110001	5120000	3953	245	4198		4198	213
5120001	5130000	4600	0	4600		4600	249
5130001	5140000	3696	145	3841		3841	268
5140001	5150000	3267	0	3267		3267	272
5150001	5160000	3503	133	3636		3636	266
5160001	5170000	2843	254	3097		3097	264
5170001	5180000	3355	141	3496		3496	276
5180001	5190000	4551	0	4551		4551	275
5190001	5200000	4362	0	4362		4362	273
5200001	5210000	3750	132	3882		3882	274
5210001	5220000	2824	245	3069		3069	268
5220001	5230000	2974	145	3119		3119	267
5230001	5240000	2640	141	2781		2781	264
5240001	5250000	4224	0	4224		4224	271
5250001	5260000	4015	0	4015		4015	269
5260001	5270000	4123	0	4123		4123	268
5270001	5280000	3503	143	3646		3646	270
5280001	5290000	3232	253	3485		3485	267
5290001	5300000	5032	0	5032		5032	275
5300001	5310000	2113	142	2255		2255	264
5310001	5320000	3757	263	4020		4020	269
5320001	5330000	4719	131	4850		4850	274
5330001	5340000	4369	240	4609		4609	273
5340001	5350000	3185	246	3431		3431	272
5350001	5360000	2641	0	2641		2641	259
5360001	5370000	4344	0	4344		4344	274
5370001	5380000	5290	148	5438		5438	269
5380001	5390000	4306	132	4438		4438	257
5390001	5400000	3951	0	3951		3951	272
5400001	5410000	3313	136	3449		3449	265
5410001	5420000	2232	0	2232		2232	258
5420001	5430000	1441	157	1598		1598	227
5430001	5440000	2121	137	2258		2258	267
5440001	5450000	2215	265	2480		2480	263
5450001	5460000	4765	244	5009		5009	267
5460001	5470000	3754	0	3754		3754	272
5470001	5480000	3899	253	4152		4152	272
5480001	5490000	4029	133	4162		4162	274
5490001	5500000	4677	0	4677		4677	270
5500001	5510000	3773	0	3773		3773	269
5510001	5520000	3338	133	3471		3471	269
5520001	5530000	3698	0	3698		3698	274
5530001	5540000	4347	0	4347		4347	269
5540001	5550000	4677	140	4817		4817	271
5550001	5560000	4280	245	4525		4525	273
5560001	5570000	4728	0	4728		4728	267
5570001	5580000	5362	0	5362		5362	271
5580001	5590000	2883	360	3243		3243	264
5590001	5600000	3122	131	3253		3253	267
5600001	5610000	5061	143	5204		5204	273
5610001	5620000	3768	248	4016		4016	265
5620001	5630000	2986	369	3355		3355	262
5630001	5640000	1904	146	2050		2050	144
5640001	5650000	2715	0	2715		2715	212
5650001	5660000	3530	243	3773		3773	262
5660001	5670000	3174	247	3421		3421	267
5670001	5680000	3824	0	3824		3824	273
5680001	5690000	4348	261	4609		4609	276
5690001	5700000	2401	143	2544		2544	270
5700001	5710000	4255	144	4399		4399	261
5710001	5720000	1933	132	2065		2065	260
5720001	5730000	3850	368	4218		4218	271
5730001	5740000	5620	131	5751		5751	275
5740001	5750000	3627	0	3627		3627	267
5750001	5760000	4191	145	4336		4336	268
5760001	5770000	4214	141	4355		4355	269
5770001	5780000	3477	0	3477		3477	216
5780001	5790000	4125	142	4267		4267	252
5790001	5800000	3352	0	3352		3352	269
5800001	5810000	2993	0	2993		2993	260
5810001	5820000	2672	471	3143		3143	268
5820001	5830000	4062	0	4062		4062	274
5830001	5840000	1878	245	2123		2123	262
5840001	5850000	3321	136	3457		3457	264
5850001	5860000	4774	259	5033		5033	261
5860001	5870000	3039	0	3039		3039	271
5870001	5880000	2646	244	2890		2890	266
5880001	5890000	4067	0	4067		4067	256
5890001	5900000	3605	265	3870		3870	268
5900001	5910000	3696	98	3794		3794	268
5910001	5920000	5004	140	5144		5144	263
5920001	5930000	4330	244	4574		4574	255
5930001	5940000	4015	135	4150		4150	275
5940001	5950000	3961	133	4094		4094	271
5950001	5960000	4408	132	4540		4540	270
5960001	5970000	2790	153	2943		2943	247
5970001	5980000	4010	0	4010		4010	233
5980001	5990000	4693	245	4938		4938	268
5990001	6000000	3372	138	3510		3510	269
6000001	6010000	2179	248	2427		2427	267
6010001	6020000	4411	138	4549		4549	272
6020001	6030000	4967	0	4967		4967	267
6030001	6040000	4440	0	4440		4440	268
6040001	6050000	3170	138	3308		3308	262
6050001	6060000	4664	0	4664		4664	268
6060001	6070000	3746	0	3746		3746	267
6070001	6080000	4065	161	4226		4226	256
6080001	6090000	3156	136	3292		3292	275
6090001	6100000	3645	0	3645		3645	262
6100001	6110000	3026	142	3168		3168	270
6110001	6120000	3345	142	3487		3487	262
6120001	6130000	3104	136	3240		3240	270
6130001	6140000	4378	0	4378		4378	269
6140001	6150000	4760	0	4760		4760	274
6150001	6160000	3538	135	3673		3673	268
6160001	6170000	3453	137	3590		3590	269
6170001	6180000	4617	0	4617		4617	272
6180001	6190000	2665	0	2665		2665	263
6190001	6200000	3244	0	3244		3244	270
6200001	6210000	4341	137	4478		4478	273
6210001	6220000	3385	0	3385		3385	266
6220001	6230000	3756	135	3891		3891	270
6230001	6240000	2842	0	2842		2842	261
6240001	6250000	4556	0	4556		4556	273
6250001	6260000	5173	136	5309		5309	271
6260001	6270000	4240	143	4383		4383	272
6270001	6280000	3800	138	3938		3938	272
6280001	6290000	3049	0	3049		3049	267
6290001	6300000	2811	0	2811		2811	267
6300001	6310000	5401	0	5401		5401	265
6310001	6320000	3876	98	3974		3974	263
6320001	6330000	4246	13	4259		4259	259
6330001	6340000	5421	0	5421		5421	266
6340001	6350000	5562	138	5700		5700	259
6350001	6360000	4471	142	4613		4613	253
6360001	6370000	1626	0	1626		1626	264
6370001	6380000	4035	0	4035		4035	273
6380001	6390000	1910	0	1910		1910	261
6390001	6400000	1348	0	1348		1348	258
6400001	6410000	3203	0	3203		3203	273
6410001	6420000	4702	0	4702		4702	269
6420001	6430000	2691	135	2826		2826	263
6430001	6440000	3870	0	3870		3870	269
6440001	6450000	2951	0	2951		2951	261
6450001	6460000	2948	133	3081		3081	268
6460001	6470000	3928	133	4061		4061	267
6470001	6480000	3297	135	3432		3432	257
6480001	6490000	3866	0	3866		3866	271
6490001	6500000	4800	0	4800		4800	273
6500001	6510000	4455	0	4455		4455	272
6510001	6520000	3090	0	3090		3090	273
6520001	6530000	4135	132	4267		4267	276
6530001	6540000	4863	0	4863		4863	276
6540001	6550000	6250	0	6250		6250	275
6550001	6560000	4292	255	4547		4547	272
6560001	6570000	4239	132	4371		4371	268
6570001	6580000	4362	0	4362		4362	270
6580001	6590000	4206	0	4206		4206	271
6590001	6600000	4427	161	4588		4588	265
6600001	6610000	3501	0	3501		3501	268
6610001	6620000	4186	0	4186		4186	266
6620001	6630000	3831	0	3831		3831	271
6630001	6640000	2599	150	2749		2749	144
6640001	6650000	4921	255	5176		5176	273
6650001	6660000	4524	134	4658		4658	272
6660001	6670000	3856	134	3990		3990	267
6670001	6680000	3803	0	3803		3803	265
6680001	6690000	4693	0	4693		4693	248
6690001	6700000	3562	0	3562		3562	271
6700001	6710000	4191	138	4329		4329	265
6710001	6720000	3778	0	3778		3778	273
6720001	6730000	4184	133	4317		4317	269
6730001	6740000	4418	0	4418		4418	270
6740001	6750000	3350	134	3484		3484	273
6750001	6760000	4140	0	4140		4140	266
6760001	6770000	3539	0	3539		3539	268
6770001	6780000	2204	137	2341		2341	268
6780001	6790000	3614	0	3614		3614	271
6790001	6800000	3337	133	3470		3470	271
6800001	6810000	3328	0	3328		3328	272
6810001	6820000	1821	243	2064		2064	269
6820001	6830000	3785	0	3785		3785	267
6830001	6840000	3619	0	3619		3619	265
6840001	6850000	4702	243	4945		4945	270
6850001	6860000	5688	0	5688		5688	273
6860001	6870000	4956	0	4956		4956	273
6870001	6880000	4342	142	4484		4484	265
6880001	6890000	4093	134	4227		4227	269
6890001	6900000	3527	141	3668		3668	271
6900001	6910000	2013	242	2255		2255	268
6910001	6920000	5101	0	5101		5101	236
6920001	6930000	4375	0	4375		4375	266
6930001	6940000	3399	132	3531		3531	273
6940001	6950000	4032	0	4032		4032	268
6950001	6960000	3385	0	3385		3385	265
6960001	6970000	5086	156	5242		5242	274
6970001	6980000	3640	255	3895		3895	266
6980001	6990000	3665	0	3665		3665	246
6990001	7000000	2372	159	2531		2531	265
7000001	7010000	4766	0	4766		4766	266
7010001	7020000	6004	258	6262		6262	274
7020001	7030000	3741	288	4029		4029	266
7030001	7040000	4814	0	4814		4814	272
7040001	7050000	2339	137	2476		2476	267
7050001	7060000	2016	245	2261		2261	234
7060001	7070000	2655	0	2655		2655	273
7070001	7080000	3040	0	3040		3040	238
7080001	7090000	4104	0	4104		4104	269
7090001	7100000	3617	0	3617		3617	269
7100001	7110000	5024	0	5024		5024	277
7110001	7120000	3105	156	3261		3261	263
7120001	7130000	5682	133	5815		5815	275
7130001	7140000	4010	0	4010		4010	264
7140001	7150000	3737	0	3737		3737	271
7150001	7160000	3045	245	3290		3290	243
7160001	7170000	4295	0	4295		4295	271
7170001	7180000	3546	0	3546		3546	262
7180001	7190000	4811	184	4995		4995	268
7190001	7200000	4877	61	4938		4938	269
7200001	7210000	4867	253	5120		5120	270
7210001	7220000	5479	0	5479		5479	268
7220001	7230000	2934	0	2934		2934	265
7230001	7240000	1819	0	1819		1819	259
7240001	7250000	5851	0	5851		5851	273
7250001	7260000	2628	131	2759		2759	264
7260001	7270000	2610	207	2817		2817	267
7270001	7280000	2669	143	2812		2812	272
7280001	7290000	3657	358	4015		4015	272
7290001	7300000	4160	256	4416		4416	273
7300001	7310000	2842	135	2977		2977	264
7310001	7320000	2814	134	2948		2948	267
7320001	7330000	2637	135	2772		2772	255
7330001	7340000	3151	249	3400		3400	271
7340001	7350000	4286	153	4439		4439	264
7350001	7360000	2959	131	3090		3090	249
7360001	7370000	4422	0	4422		4422	269
7370001	7380000	3338	0	3338		3338	271
7380001	7390000	1841	244	2085		2085	269
7390001	7400000	3823	0	3823		3823	270
7400001	7410000	4084	133	4217		4217	269
7410001	7420000	2584	0	2584		2584	239
7420001	7430000	3451	0	3451		3451	268
7430001	7440000	2171	134	2305		2305	270
7440001	7450000	3484	474	3958		3958	268
7450001	7460000	3310	254	3564		3564	270
7460001	7470000	2272	136	2408		2408	261
7470001	7480000	2877	0	2877		2877	270
7480001	7490000	3197	140	3337		3337	249
7490001	7500000	4510	0	4510		4510	266
7500001	7510000	2301	245	2546		2546	246
7510001	7520000	1741	0	1741		1741	227
7520001	7530000	2287	247	2534		2534	262
7530001	7540000	5509	0	5509		5509	274
7540001	7550000	4363	140	4503		4503	274
7550001	7560000	3439	132	3571		3571	268
7560001	7570000	2707	139	2846		2846	271
7570001	7580000	5442	0	5442		5442	271
7580001	7590000	3677	0	3677		3677	273
7590001	7600000	4377	133	4510		4510	238
7600001	7610000	3170	0	3170		3170	269
7610001	7620000	4501	136	4637		4637	265
7620001	7630000	3767	372	4139		4139	269
7630001	7640000	4076	137	4213		4213	265
7640001	7650000	3065	0	3065		3065	257
7650001	7660000	4010	0	4010		4010	266
7660001	7670000	2554	243	2797		2797	269
7670001	7680000	3836	134	3970		3970	263
7680001	7690000	3606	136	3742		3742	245
7690001	7700000	2914	256	3170		3170	268
7700001	7710000	2298	139	2437		2437	246
7710001	7720000	4292	140	4432		4432	226
7720001	7730000	3880	0	3880		3880	262
7730001	7740000	2431	142	2573		2573	270
7740001	7750000	3276	0	3276		3276	274
7750001	7760000	3277	143	3420		3420	260
7760001	7770000	5847	0	5847		5847	274
7770001	7780000	4747	131	4878		4878	272
7780001	7790000	4979	0	4979		4979	270
7790001	7800000	4104	0	4104		4104	267
7800001	7810000	3332	0	3332		3332	269
7810001	7820000	3480	0	3480		3480	250
7820001	7830000	5507	0	5507		5507	259
7830001	7840000	2116	0	2116		2116	251
7840001	7850000	3290	0	3290		3290	263
7850001	7860000	4904	0	4904		4904	271
7860001	7870000	2486	0	2486		2486	266
7870001	7880000	3749	0	3749		3749	266
7880001	7890000	3670	0	3670		3670	266
7890001	7900000	4303	0	4303		4303	269
7900001	7910000	3962	0	3962		3962	268
7910001	7920000	3468	0	3468		3468	269
7920001	7930000	2798	131	2929		2929	275
7930001	7940000	4248	135	4383		4383	268
7940001	7950000	4732	139	4871		4871	270
7950001	7960000	3589	135	3724		3724	269
7960001	7970000	5145	0	5145		5145	267
7970001	7980000	3233	251	3484		3484	263
7980001	7990000	4348	0	4348		4348	270
7990001	8000000	4210	0	4210		4210	266
8000001	8010000	2780	133	2913		2913	271
8010001	8020000	3569	0	3569		3569	263
8020001	8030000	2656	0	2656		2656	262
8030001	8040000	3579	132	3711		3711	263
8040001	8050000	3863	133	3996		3996	266
8050001	8060000	3654	138	3792		3792	270
8060001	8070000	4238	138	4376		4376	269
8070001	8080000	2224	240	2464		2464	269
8080001	8090000	5063	135	5198		5198	264
8090001	8100000	5472	145	5617		5617	270
8100001	8110000	2279	131	2410		2410	261
8110001	8120000	5822	0	5822		5822	271
8120001	8130000	2621	0	2621		2621	256
8130001	8140000	4105	135	4240		4240	270
8140001	8150000	3188	136	3324		3324	256
8150001	8160000	3986	0	3986		3986	267
8160001	8170000	3824	0	3824		3824	265
8170001	8180000	1869	138	2007		2007	232
8180001	8190000	3599	0	3599		3599	271
8190001	8200000	2989	242	3231		3231	261
8200001	8210000	2142	0	2142		2142	187
8210001	8220000	1825	0	1825		1825	250
8220001	8230000	3053	0	3053		3053	257
8230001	8240000	4676	131	4807		4807	273
8240001	8250000	3363	0	3363		3363	269
8250001	8260000	4293	243	4536		4536	272
8260001	8270000	3583	137	3720		3720	268
8270001	8280000	4210	0	4210		4210	270
8280001	8290000	2944	138	3082		3082	255
8290001	8300000	3503	0	3503		3503	268
8300001	8310000	6167	247	6414		6414	276
8310001	8320000	2517	132	2649		2649	240
8320001	8330000	4424	0	4424		4424	263
8330001	8340000	4069	0	4069		4069	270
8340001	8350000	3086	134	3220		3220	268
8350001	8360000	4061	0	4061		4061	257
8360001	8370000	3956	0	3956		3956	263
8370001	8380000	2935	0	2935		2935	263
8380001	8390000	1314	354	1668		1668	264
8390001	8400000	3033	139	3172		3172	258
8400001	8410000	2048	138	2186		2186	257
8410001	8420000	3413	137	3550		3550	265
8420001	8430000	3678	0	3678		3678	263
8430001	8440000	4718	143	4861		4861	270
8440001	8450000	1807	0	1807		1807	238
8450001	8460000	5716	252	5968		5968	273
8460001	8470000	5824	139	5963		5963	274
8470001	8480000	4663	0	4663		4663	276
8480001	8490000	3426	345	3771		3771	275
8490001	8500000	4757	0	4757		4757	266
8500001	8510000	5031	152	5183		5183	258
8510001	8520000	4692	0	4692		4692	272
8520001	8530000	2278	134	2412		2412	268
8530001	8540000	3584	135	3719		3719	265
8540001	8550000	4510	0	4510		4510	259
8550001	8560000	2524	0	2524		2524	238
8560001	8570000	4365	135	4500		4500	259
8570001	8580000	3894	242	4136		4136	267
8580001	8590000	4298	135	4433		4433	267
8590001	8600000	4207	0	4207		4207	261
8600001	8610000	3906	0	3906		3906	259
8610001	8620000	5300	134	5434		5434	255
8620001	8630000	3314	0	3314		3314	171
8630001	8640000	5378	0	5378		5378	269
8640001	8650000	5083	149	5232		5232	269
8650001	8660000	4201	142	4343		4343	267
8660001	8670000	2980	134	3114		3114	260
8670001	8680000	3592	254	3846		3846	231
8680001	8690000	2023	134	2157		2157	249
8690001	8700000	2318	0	2318		2318	263
8700001	8710000	4109	132	4241		4241	261
8710001	8720000	1676	132	1808		1808	212
8720001	8730000	2337	138	2475		2475	209
8730001	8740000	2835	0	2835		2835	259
8740001	8750000	3174	0	3174		3174	199
8750001	8760000	3027	0	3027		3027	271
8760001	8770000	1679	131	1810		1810	209
8770001	8780000	1965	136	2101		2101	254
8780001	8790000	3808	245	4053		4053	272
8790001	8800000	3148	131	3279		3279	270
8800001	8810000	3774	0	3774		3774	259
8810001	8820000	4680	0	4680		4680	264
8820001	8830000	3656	134	3790		3790	247
8830001	8840000	2753	138	2891		2891	258
8840001	8850000	2886	0	2886		2886	265
8850001	8860000	2935	149	3084		3084	272
8860001	8870000	4178	143	4321		4321	271
8870001	8880000	3911	0	3911		3911	258
8880001	8890000	4096	133	4229		4229	273
8890001	8900000	2833	131	2964		2964	247
8900001	8910000	4806	138	4944		4944	274
8910001	8920000	3723	139	3862		3862	259
8920001	8930000	1158	0	1158		1158	235
8930001	8940000	2194	0	2194		2194	176
8940001	8950000	3374	0	3374		3374	268
8950001	8960000	5482	132	5614		5614	246
8960001	8970000	1840	250	2090		2090	192
8970001	8980000	3757	251	4008		4008	271
8980001	8990000	3559	0	3559		3559	264
8990001	9000000	2338	132	2470		2470	264
9000001	9010000	3125	246	3371		3371	264
9010001	9020000	3725	0	3725		3725	270
9020001	9030000	4041	0	4041		4041	238
9030001	9040000	4217	160	4377		4377	254
9040001	9050000	3738	139	3877		3877	255
9050001	9060000	4301	0	4301		4301	263
9060001	9070000	3684	135	3819		3819	246
9070001	9080000	4525	139	4664		4664	247
9080001	9090000	3274	0	3274		3274	268
9090001	9100000	4226	0	4226		4226	238
9100001	9110000	3632	0	3632		3632	264
9110001	9120000	3539	0	3539		3539	262
9120001	9130000	2705	0	2705		2705	268
9130001	9140000	4650	0	4650		4650	259
9140001	9150000	4671	257	4928		4928	265
9150001	9160000	3808	134	3942		3942	273
9160001	9170000	2481	380	2861		2861	256
9170001	9180000	3114	246	3360		3360	248
9180001	9190000	2824	151	2975		2975	174
9190001	9200000	5259	0	5259		5259	266
9200001	9210000	3688	0	3688		3688	257
9210001	9220000	3051	158	3209		3209	197
9220001	9230000	3426	0	3426		3426	253
9230001	9240000	4919	0	4919		4919	245
9240001	9250000	4102	0	4102		4102	264
9250001	9260000	4875	254	5129		5129	259
9260001	9270000	4112	0	4112		4112	258
9270001	9280000	3014	0	3014		3014	209
9280001	9290000	3120	158	3278		3278	261
9290001	9300000	1560	142	1702		1702	245
9300001	9310000	4362	0	4362		4362	266
9310001	9320000	2404	0	2404		2404	269
9320001	9330000	1897	253	2150		2150	242
9330001	9340000	2768	259	3027		3027	262
9340001	9350000	3483	135	3618		3618	234
9350001	9360000	2934	143	3077		3077	260
9360001	9370000	3156	139	3295		3295	234
9370001	9380000	3692	0	3692		3692	251
9380001	9390000	3015	158	3173		3173	201
9390001	9400000	3034	147	3181		3181	235
9400001	9410000	3174	0	3174		3174	267
9410001	9420000	5061	132	5193		5193	269
9420001	9430000	3742	0	3742		3742	266
9430001	9440000	3534	140	3674		3674	271
9440001	9450000	4392	0	4392		4392	264
9450001	9460000	4394	0	4394		4394	271
9460001	9470000	4815	273	5088		5088	265
9470001	9480000	2645	0	2645		2645	258
9480001	9490000	4056	134	4190		4190	270
9490001	9500000	2650	241	2891		2891	265
9500001	9510000	4752	0	4752		4752	273
9510001	9520000	4643	0	4643		4643	270
9520001	9530000	3640	0	3640		3640	225
9530001	9540000	5720	136	5856		5856	263
9540001	9550000	4364	271	4635		4635	261
9550001	9560000	2911	145	3056		3056	237
9560001	9570000	2741	184	2925		2925	171
9570001	9580000	3107	189	3296		3296	247
9580001	9590000	4653	365	5018		5018	263
9590001	9600000	3343	0	3343		3343	213
9600001	9610000	4561	152	4713		4713	272
9610001	9620000	3786	143	3929		3929	252
9620001	9630000	2360	141	2501		2501	237
9630001	9640000	3747	140	3887		3887	241
9640001	9650000	3110	152	3262		3262	252
9650001	9660000	2305	140	2445		2445	258
9660001	9670000	3073	0	3073		3073	248
9670001	9680000	2125	248	2373		2373	271
9680001	9690000	3573	141	3714		3714	269
9690001	9700000	5571	147	5718		5718	266
9700001	9710000	4252	0	4252		4252	251
9710001	9720000	3102	0	3102		3102	262
9720001	9730000	6011	0	6011		6011	265
9730001	9740000	4519	0	4519		4519	248
9740001	9750000	3740	259	3999		3999	239
9750001	9760000	5438	0	5438		5438	250
9760001	9770000	3838	135	3973		3973	256
9770001	9780000	3214	356	3570		3570	263
9780001	9790000	4661	0	4661		4661	269
9790001	9800000	4202	0	4202		4202	269
9800001	9810000	3540	0	3540		3540	252
9810001	9820000	3388	0	3388		3388	267
9820001	9830000	5751	160	5911		5911	266
9830001	9840000	3323	0	3323		3323	256
9840001	9850000	3665	264	3929		3929	242
9850001	9860000	4306	0	4306		4306	259
9860001	9870000	5109	0	5109		5109	259
9870001	9880000	3361	494	3855		3855	268
9880001	9890000	4984	143	5127		5127	259
9890001	9900000	3998	0	3998		3998	213
9900001	9910000	7440	0	7440		7440	268
9910001	9920000	4398	0	4398		4398	264
9920001	9930000	5528	137	5665		5665	269
9930001	9940000	3529	243	3772		3772	235
9940001	9950000	2671	0	2671		2671	262
9950001	9960000	5381	131	5512		5512	262
9960001	9970000	1158	0	1158		1158	225
9970001	9980000	4331	133	4464		4464	250
9980001	9990000	3884	133	4017		4017	256
9990001	10000000	3748	0	3748		3748	221
10000001	10010000	5856	0	5856		5856	268
10010001	10020000	4841	0	4841		4841	271
10020001	10030000	2208	0	2208		2208	265
10030001	10040000	2709	0	2709		2709	244
10040001	10050000	1993	0	1993		1993	238
10050001	10060000	4209	241	4450		4450	271
10060001	10070000	2983	209	3192		3192	258
10070001	10080000	4235	250	4485		4485	254
10080001	10090000	4243	133	4376		4376	241
10090001	10100000	4738	0	4738		4738	270
10100001	10110000	5567	0	5567		5567	209
10110001	10120000	3153	0	3153		3153	122
10120001	10130000	4319	379	4698		4698	254
10130001	10140000	5563	0	5563		5563	266
10140001	10150000	5725	0	5725		5725	197
10150001	10160000	1195	149	1344		1344	103
10160001	10170000	3820	61	3881		3881	237
10170001	10180000	3429	60	3489		3489	269
10180001	10190000	3653	388	4041		4041	257
10190001	10200000	2760	132	2892		2892	220
10200001	10210000	4786	150	4936		4936	232
10210001	10220000	4286	0	4286		4286	231
10220001	10230000	5231	0	5231		5231	259
10230001	10240000	4748	0	4748		4748	270
10240001	10250000	2254	0	2254		2254	105
10250001	10260000	6327	0	6327		6327	111
10260001	10270000	5297	0	5297		5297	249
10270001	10280000	2735	133	2868		2868	232
10280001	10290000	3197	146	3343		3343	255
10290001	10300000	3958	0	3958		3958	263
10300001	10310000	5679	143	5822		5822	223
10310001	10320000	2233	0	2233		2233	155
10320001	10330000	1903	150	2053		2053	114
10330001	10340000	912	0	912		912	74
10340001	10350000	0	0	0		0	62
10350001	10360000	4380	254	4634		4634	263
10360001	10370000	5928	137	6065		6065	251
10370001	10380000	1607	0	1607		1607	103
10380001	10390000	4171	0	4171		4171	261
10390001	10400000	3591	139	3730		3730	244
10400001	10410000	3837	0	3837		3837	162
10410001	10420000	3998	133	4131		4131	266
10420001	10430000	2822	0	2822		2822	263
10430001	10440000	1148	0	1148		1148	104
10440001	10450000	1407	0	1407		1407	100
10450001	10460000	2281	152	2433		2433	262
10460001	10470000	4774	378	5152		5152	260
10470001	10480000	4843	255	5098		5098	248
10480001	10490000	3238	359	3597		3597	267
10490001	10500000	3939	277	4216		4216	265
10500001	10510000	5215	246	5461		5461	266
10510001	10520000	4339	132	4471		4471	172
10520001	10530000	3184	0	3184		3184	205
10530001	10540000	3290	0	3290		3290	222
10540001	10550000	5578	0	5578		5578	257
10550001	10560000	5958	0	5958		5958	265
10560001	10570000	4155	0	4155		4155	250
10570001	10580000	3548	240	3788		3788	270
10580001	10590000	6143	155	6298		6298	224
10590001	10600000	6229	0	6229		6229	232
10600001	10610000	5650	268	5918		5918	255
10610001	10620000	2825	350	3175		3175	260
10620001	10630000	3940	369	4309		4309	263
10630001	10640000	4799	0	4799		4799	259
10640001	10650000	4037	139	4176		4176	261
10650001	10660000	3915	0	3915		3915	255
10660001	10670000	4949	132	5081		5081	264
10670001	10680000	2630	133	2763		2763	253
10680001	10690000	5547	0	5547		5547	238
10690001	10700000	4674	136	4810		4810	265
10700001	10710000	4352	0	4352		4352	244
10710001	10720000	2206	240	2446		2446	223
10720001	10730000	4803	138	4941		4941	259
10730001	10740000	5506	144	5650		5650	228
10740001	10750000	6287	0	6287		6287	248
10750001	10760000	4699	258	4957		4957	257
10760001	10770000	4331	0	4331		4331	157
10770001	10780000	2724	159	2883		2883	199
10780001	10790000	5103	135	5238		5238	271
10790001	10800000	5464	0	5464		5464	256
10800001	10810000	4225	0	4225		4225	260
10810001	10820000	5876	145	6021		6021	253
10820001	10830000	3506	242	3748		3748	244
10830001	10840000	4260	0	4260		4260	266
10840001	10850000	5314	0	5314		5314	250
10850001	10860000	4488	257	4745		4745	237
10860001	10870000	3613	0	3613		3613	218
10870001	10880000	2014	255	2269		2269	191
10880001	10890000	5943	0	5943		5943	266
10890001	10900000	4472	133	4605		4605	266
10900001	10910000	4116	266	4382		4382	264
10910001	10920000	2706	277	2983		2983	239
10920001	10930000	5036	0	5036		5036	207
10930001	10940000	2829	267	3096		3096	266
10940001	10950000	4782	252	5034		5034	215
10950001	10960000	4712	0	4712		4712	205
10960001	10970000	3983	350	4333		4333	267
10970001	10980000	5004	0	5004		5004	269
10980001	10990000	4475	272	4747		4747	271
10990001	11000000	3432	0	3432		3432	257
11000001	11010000	2922	264	3186		3186	176
11010001	11020000	3893	149	4042		4042	154
11020001	11030000	2033	276	2309		2309	225
11030001	11040000	4335	367	4702		4702	266
11040001	11050000	7196	138	7334		7334	270
11050001	11060000	7481	0	7481		7481	264
11060001	11070000	4531	356	4887		4887	267
11070001	11080000	5592	0	5592		5592	225
11080001	11090000	5835	135	5970		5970	208
11090001	11100000	7340	0	7340		7340	243
11100001	11110000	5775	0	5775		5775	240
11110001	11120000	7317	0	7317		7317	235
11120001	11130000	6013	0	6013		6013	216
11130001	11140000	5731	0	5731		5731	211
11140001	11150000	3877	149	4026		4026	158
11150001	11160000	7147	0	7147		7147	243
11160001	11170000	6060	0	6060		6060	202
11170001	11180000	5756	0	5756		5756	209
11180001	11190000	1947	0	1947		1947	100
11190001	11200000	6311	0	6311		6311	237
11200001	11210000	5494	269	5763		5763	219
11210001	11220000	3760	0	3760		3760	168
11220001	11230000	4536	0	4536		4536	192
11230001	11240000	1154	0	1154		4831	274
11240001	11250000	2103	0	2103		3264	267
11250001	11260000	296	0	296		6194	228
11260001	11270000	1232	269	1501		7084	237
11270001	11280000	3993	250	4243		7157	242
11280001	11290000	3971	0	3971		5917	231
11290001	11300000	5220	0	5220		5279	257
11300001	11310000	4110	0	4110		6469	244
11310001	11320000	3206	266	3472		3989	247
11320001	11330000	2290	0	2290		2228	154
11330001	11340000	4800	0	4800		627	88
11340001	11350000	8134	0	8134		1291	47
11350001	11360000	5172	0	5172		0	0
11360001	11370000	4904	0	4904		0	3
11370001	11380000	4124	245	4369		0	0
11380001	11390000	3459	147	3606		1454	121
11390001	11400000	4359	0	4359		680	92
11400001	11410000	7227	0	7227		3929	234
11410001	11420000	5047	0	5047		3300	227
11420001	11430000	4508	0	4508		4328	242
11430001	11440000	6609	0	6609		5181	248
11440001	11450000	3070	250	3320		5322	247
11450001	11460000	5108	140	5248		5345	216
11460001	11470000	5844	0	5844		6120	262
11470001	11480000	5615	138	5753		6611	237
11480001	11490000	6518	133	6651		6023	239
11490001	11500000	2718	500	3218		6035	261
11500001	11510000	7779	0	7779		6759	245
11510001	11520000	5281	152	5433		4432	207
11520001	11530000	4194	358	4552		4719	239
11530001	11540000	6649	0	6649		5838	211
11540001	11550000	4089	0	4089		4744	189
11550001	11560000	5719	133	5852		4688	232
11560001	11570000	4060	0	4060		4005	251
11570001	11580000	4448	138	4586		7750	257
11580001	11590000	4994	263	5257		6113	229
11590001	11600000	5555	0	5555		6178	243
11600001	11610000	3539	61	3600		4336	237
11610001	11620000	2938	288	3226		5487	271
11620001	11630000	3786	0	3786		3400	251
11630001	11640000	4198	149	4347		7232	229
11640001	11650000	5870	0	5870		3778	241
11650001	11660000	7737	17	7754		4389	194
11660001	11670000	2067	311	2378		6147	247
11670001	11680000	818	136	954		7222	233
11680001	11690000	1807	0	1807		6696	256
11690001	11700000	1441	0	1441		5179	254
11700001	11710000	2329	0	2329		5895	239
11710001	11720000	0	0	0		923	98
11720001	11730000	581	0	581		998	80
11730001	11740000	1747	0	1747		2815	215
11740001	11750000	5203	0	5203		3255	249
11750001	11760000	4447	151	4598		3015	229
11760001	11770000	3471	0	3471		4925	230
11770001	11780000	3265	132	3397		404	52
11780001	11790000	1563	154	1717		2651	94
11790001	11800000	1300	0	1300		3058	135
11800001	11810000	5217	0	5217		4138	146
11810001	11820000	504	0	504		5159	204
11820001	11830000	556	0	556		5503	220
11830001	11840000	701	0	701		5907	205
11840001	11850000	0	0	0		5408	249
11850001	11860000	0	133	133		4080	262
11860001	11870000	538	0	538		5173	267
11870001	11880000	0	0	0		4087	254
11880001	11890000	0	160	160		5454	226
11890001	11900000	0	131	131		4145	251
11900001	11910000	1994	151	2145		4939	228
11910001	11920000	4905	0	4905		6036	209
11920001	11930000	4096	0	4096		5207	252
11930001	11940000	271	0	271		3400	271
11940001	11950000	0	0	0		4895	256
11950001	11960000	1078	0	1078		1478	148
11960001	11970000	1153	0	1153		906	158
11970001	11980000	3256	0	3256		3863	233
11980001	11990000	3667	0	3667		4781	260
11990001	12000000	5432	0	5432		3760	247
12000001	12010000	5026	159	5185		3494	257
12010001	12020000	2644	0	2644		3623	176
12020001	12030000	4193	141	4334		5539	233
12030001	12040000	3109	0	3109		5250	265
12040001	12050000	1929	0	1929		6829	251
12050001	12060000	1112	0	1112		4130	175
12060001	12070000	3785	0	3785		3442	258
12070001	12080000	3709	133	3842		3838	258
12080001	12090000	5669	131	5800		3873	266
12090001	12100000	3631	0	3631		4253	271
12100001	12110000	5829	0	5829		5523	273
12110001	12120000	1577	136	1713		2697	222
12120001	12130000	3814	0	3814		3037	224
12130001	12140000	3467	157	3624		3483	218
12140001	12150000	2176	161	2337		3008	239
12150001	12160000	2838	245	3083		6381	272
12160001	12170000	2688	474	3162		6335	253
12170001	12180000	6469	134	6603		6390	269
12180001	12190000	7235	0	7235		5663	257
12190001	12200000	7027	135	7162		4357	265
12200001	12210000	5810	0	5810		4051	267
12210001	12220000	7099	0	7099		4438	248
12220001	12230000	7658	0	7658		3733	269
12230001	12240000	5996	0	5996		3227	232
12240001	12250000	7091	146	7237		3861	245
12250001	12260000	5708	367	6075		3694	273
12260001	12270000	4464	133	4597		3421	198
12270001	12280000	4779	259	5038		3249	262
12280001	12290000	5640	256	5896		3963	253
12290001	12300000	6176	152	6328		5977	272
12300001	12310000	4184	144	4328		5539	262
12310001	12320000	4008	0	4008		4635	254
12320001	12330000	4218	141	4359		3577	212
12330001	12340000	6666	274	6940		4328	244
12340001	12350000	3280	0	3280		3753	217
12350001	12360000	4361	0	4361		2880	122
12360001	12370000	4407	0	4407		2997	235
12370001	12380000	6821	0	6821		4643	263
12380001	12390000	5443	275	5718		3974	265
12390001	12400000	3797	354	4151		5716	262
12400001	12410000	6144	139	6283		3027	250
12410001	12420000	1740	0	1740		3694	263
12420001	12430000	2861	259	3120		3268	245
12430001	12440000	4749	143	4892		5460	261
12440001	12450000	3646	0	3646		5616	266
12450001	12460000	4935	138	5073		3612	269
12460001	12470000	4430	135	4565		4900	272
12470001	12480000	4046	0	4046		2633	145
12480001	12490000	4144	157	4301		4202	238
12490001	12500000	5244	0	5244		4116	244
12500001	12510000	3651	148	3799		3760	173
12510001	12520000	4853	136	4989		3336	228
12520001	12530000	6310	0	6310		3170	237
12530001	12540000	5171	134	5305		3524	248
12540001	12550000	3091	143	3234		3533	222
12550001	12560000	2014	484	2498		1405	203
12560001	12570000	4612	254	4866		3606	252
12570001	12580000	7113	135	7248		2332	249
12580001	12590000	4570	148	4718		4005	241
12590001	12600000	5354	0	5354		2905	238
12600001	12610000	4301	0	4301		3169	237
12610001	12620000	6042	0	6042		3905	256
12620001	12630000	5244	0	5244		3487	271
12630001	12640000	4433	264	4697		3984	268
12640001	12650000	4713	153	4866		4166	269
12650001	12660000	4754	243	4997		5206	198
12660001	12670000	4807	0	4807		2271	164
12670001	12680000	5405	137	5542		926	61
12680001	12690000	4664	0	4664		737	71
12690001	12700000	3440	0	3440		2935	197
12700001	12710000	4357	0	4357		3504	262
12710001	12720000	5798	135	5933		3589	255
12720001	12730000	4699	132	4831		3092	224
12730001	12740000	3129	135	3264		3345	263
12740001	12750000	6194	0	6194		3706	250
12750001	12760000	7084	0	7084		3523	257
12760001	12770000	7157	0	7157		4794	265
12770001	12780000	5917	0	5917		4016	259
12780001	12790000	5279	0	5279		3641	275
12790001	12800000	6469	0	6469		3730	262
12800001	12810000	3989	0	3989		4063	253
12810001	12820000	1938	290	2228		3456	253
12820001	12830000	494	133	627		3576	259
12830001	12840000	1291	0	1291		3223	187
12840001	12850000	0	0	0		252	24
12850001	12860000	0	0	0		0	6
12860001	12870000	0	0	0		0	14
12870001	12880000	1454	0	1454		384	26
12880001	12890000	680	0	680		910	63
12890001	12900000	3772	157	3929		1144	97
12900001	12910000	3300	0	3300		2074	197
12910001	12920000	4069	259	4328		4219	263
12920001	12930000	5044	137	5181		1963	195
12930001	12940000	5322	0	5322		4210	260
12940001	12950000	5211	134	5345		2824	245
12950001	12960000	5989	131	6120		1084	96
12960001	12970000	6611	0	6611		0	0
12970001	12980000	6023	0	6023		0	1
12980001	12990000	6035	0	6035		0	0
12990001	13000000	6759	0	6759		0	0
13000001	13010000	4432	0	4432		0	0
13010001	13020000	4719	0	4719		0	3
13020001	13030000	5688	150	5838		237	80
13030001	13040000	4744	0	4744		2418	229
13040001	13050000	4688	0	4688		3929	273
13050001	13060000	3755	250	4005		3364	266
13060001	13070000	7609	141	7750		5154	251
13070001	13080000	5856	257	6113		2470	269
13080001	13090000	5933	245	6178		4838	254
13090001	13100000	4336	0	4336		5304	236
13100001	13110000	5487	0	5487		4875	272
13110001	13120000	3265	135	3400		3957	255
13120001	13130000	7232	0	7232		4323	246
13130001	13140000	3533	245	3778		4406	231
13140001	13150000	4248	141	4389		3503	271
13150001	13160000	6147	0	6147		3756	259
13160001	13170000	7222	0	7222		2167	247
13170001	13180000	6696	0	6696		4361	227
13180001	13190000	5038	141	5179		4728	221
13190001	13200000	5753	142	5895		3421	260
13200001	13210000	637	286	923		3184	249
13210001	13220000	998	0	998		3527	265
13220001	13230000	2671	144	2815		3334	262
13230001	13240000	3255	0	3255		4918	264
13240001	13250000	3015	0	3015		4354	255
13250001	13260000	4775	150	4925		4338	252
13260001	13270000	246	158	404		4110	246
13270001	13280000	2490	161	2651		2419	252
13280001	13290000	2906	152	3058		2994	267
13290001	13300000	3874	264	4138		4283	259
13300001	13310000	5159	0	5159		3607	257
13310001	13320000	5503	0	5503		4148	246
13320001	13330000	5907	0	5907		4041	263
13330001	13340000	5260	148	5408		2699	200
13340001	13350000	3831	249	4080		3907	206
13350001	13360000	5173	0	5173		4566	226
13360001	13370000	3952	135	4087		3599	275
13370001	13380000	5454	0	5454		3826	255
13380001	13390000	4010	135	4145		3533	253
13390001	13400000	4677	262	4939		2314	252
13400001	13410000	5897	139	6036		3424	265
13410001	13420000	5207	0	5207		3240	262
13420001	13430000	3052	348	3400		2531	263
13430001	13440000	4895	0	4895		3642	270
13440001	13450000	1478	0	1478		4341	266
13450001	13460000	906	0	906		4129	259
13460001	13470000	3863	0	3863		4334	271
13470001	13480000	4646	135	4781		1088	150
13480001	13490000	3760	0	3760		2622	257
13490001	13500000	3494	0	3494		4060	267
13500001	13510000	3486	137	3623		3295	257
13510001	13520000	5403	136	5539		2520	253
13520001	13530000	5250	0	5250		1679	233
13530001	13540000	6688	141	6829		3741	223
13540001	13550000	4130	0	4130		2456	241
13550001	13560000	3169	273	3442		2250	229
13560001	13570000	3691	147	3838		6193	267
13570001	13580000	3624	249	3873		4486	267
13580001	13590000	4253	0	4253		2566	253
13590001	13600000	5523	0	5523		4340	249
13600001	13610000	2697	0	2697		3673	262
13610001	13620000	3037	0	3037		3386	235
13620001	13630000	3334	149	3483		3256	253
13630001	13640000	2759	249	3008		4016	250
13640001	13650000	6381	0	6381		3265	251
13650001	13660000	6193	142	6335		3821	226
13660001	13670000	6250	140	6390		3383	242
13670001	13680000	5507	156	5663		3804	234
13680001	13690000	4357	0	4357		3863	263
13690001	13700000	4051	0	4051		4633	231
13700001	13710000	4438	0	4438		2251	237
13710001	13720000	3733	0	3733		2817	227
13720001	13730000	2873	354	3227		3218	265
13730001	13740000	3714	147	3861		4121	261
13740001	13750000	3454	240	3694		6796	220
13750001	13760000	3421	0	3421		6053	222
13760001	13770000	3249	0	3249		1653	258
13770001	13780000	3963	0	3963		4596	256
13780001	13790000	5977	0	5977		3710	262
13790001	13800000	5398	141	5539		3969	269
13800001	13810000	4261	374	4635		4916	248
13810001	13820000	3577	0	3577		2362	227
13820001	13830000	4328	0	4328		3473	262
13830001	13840000	3389	364	3753		3880	266
13840001	13850000	2880	0	2880		6978	271
13850001	13860000	2997	0	2997		2621	239
13860001	13870000	4643	0	4643		5694	215
13870001	13880000	3834	140	3974		3482	218
13880001	13890000	5583	133	5716		5809	270
13890001	13900000	2783	244	3027		2314	221
13900001	13910000	3694	0	3694		4849	267
13910001	13920000	3135	133	3268		4525	261
13920001	13930000	5460	0	5460		4033	274
13930001	13940000	5616	0	5616		4045	265
13940001	13950000	3612	0	3612		4153	239
13950001	13960000	4657	243	4900		4897	263
13960001	13970000	2633	0	2633		4174	262
13970001	13980000	4202	0	4202		4626	267
13980001	13990000	3724	392	4116		3368	272
13990001	14000000	3760	0	3760		3053	263
14000001	14010000	3184	152	3336		1379	140
14010001	14020000	3170	0	3170		4521	261
14020001	14030000	3141	383	3524		3482	267
14030001	14040000	3296	237	3533		2185	247
14040001	14050000	1405	0	1405		2647	249
14050001	14060000	3465	141	3606		4378	270
14060001	14070000	2332	0	2332		3796	268
14070001	14080000	4005	0	4005		3670	274
14080001	14090000	2905	0	2905		2465	252
14090001	14100000	3021	148	3169		5428	241
14100001	14110000	3664	241	3905		3222	262
14110001	14120000	3487	0	3487		3020	223
14120001	14130000	3853	131	3984		4150	254
14130001	14140000	4035	131	4166		4089	270
14140001	14150000	5058	148	5206		808	190
14150001	14160000	2271	0	2271		5054	270
14160001	14170000	926	0	926		3128	245
14170001	14180000	737	0	737		2818	245
14180001	14190000	2935	0	2935		5859	246
14190001	14200000	3373	131	3504		62	18
14200001	14210000	3457	132	3589		2174	116
14210001	14220000	2956	136	3092		3444	257
14220001	14230000	2985	360	3345		2300	200
14230001	14240000	3706	0	3706		4381	267
14240001	14250000	3386	137	3523		4217	235
14250001	14260000	4557	237	4794		3000	271
14260001	14270000	3754	262	4016		4782	262
14270001	14280000	3492	149	3641		3379	267
14280001	14290000	3457	273	3730		3598	256
14290001	14300000	3545	518	4063		3962	272
14300001	14310000	3456	0	3456		3309	264
14310001	14320000	3576	0	3576		3957	251
14320001	14330000	3223	0	3223		3869	258
14330001	14340000	252	0	252		3965	252
14340001	14350000	0	0	0		3758	251
14350001	14360000	0	0	0		4877	258
14360001	14370000	384	0	384		3650	251
14370001	14380000	910	0	910		1520	267
14380001	14390000	1144	0	1144		2924	257
14390001	14400000	1816	258	2074		3282	249
14400001	14410000	4080	139	4219		3718	270
14410001	14420000	1963	0	1963		3827	265
14420001	14430000	4210	0	4210		3216	254
14430001	14440000	2671	153	2824		4885	268
14440001	14450000	1084	0	1084		3340	261
14450001	14460000	0	0	0		5191	265
14460001	14470000	0	0	0		2931	268
14470001	14480000	0	0	0		4338	220
14480001	14490000	0	0	0		4280	244
14490001	14500000	0	0	0		2747	267
14500001	14510000	0	0	0		4445	270
14510001	14520000	237	0	237		2696	271
14520001	14530000	2275	143	2418		3109	232
14530001	14540000	3720	209	3929		4479	267
14540001	14550000	3110	254	3364		3812	260
14550001	14560000	4878	276	5154		4780	256
14560001	14570000	2317	153	2470		3942	231
14570001	14580000	4838	0	4838		4310	266
14580001	14590000	5162	142	5304		3457	271
14590001	14600000	4742	133	4875		3828	268
14600001	14610000	3957	0	3957		2500	270
14610001	14620000	4189	134	4323		4222	252
14620001	14630000	4154	252	4406		2986	262
14630001	14640000	3363	140	3503		3739	249
14640001	14650000	3598	158	3756		2799	261
14650001	14660000	2167	0	2167		3809	267
14660001	14670000	4219	142	4361		2487	266
14670001	14680000	4571	157	4728		4426	260
14680001	14690000	3421	0	3421		5401	272
14690001	14700000	2819	365	3184		4426	270
14700001	14710000	3377	150	3527		2076	265
14710001	14720000	3201	133	3334		1700	261
14720001	14730000	4777	141	4918		4512	260
14730001	14740000	4354	0	4354		3459	275
14740001	14750000	4338	0	4338		3791	269
14750001	14760000	3865	245	4110		3645	268
14760001	14770000	2414	5	2419		2976	266
14770001	14780000	2889	105	2994		3593	213
14780001	14790000	4147	136	4283		3184	265
14790001	14800000	3123	484	3607		4356	268
14800001	14810000	4148	0	4148		3261	263
14810001	14820000	4041	0	4041		3249	267
14820001	14830000	2542	157	2699		2756	269
14830001	14840000	3907	0	3907		3288	260
14840001	14850000	4566	0	4566		2969	268
14850001	14860000	3599	0	3599		4964	273
14860001	14870000	3826	0	3826		4458	227
14870001	14880000	3533	0	3533		4096	265
14880001	14890000	2066	248	2314		3614	247
14890001	14900000	3286	138	3424		3381	264
14900001	14910000	3240	0	3240		3639	271
14910001	14920000	2396	135	2531		5254	261
14920001	14930000	3507	135	3642		3101	261
14930001	14940000	4198	143	4341		4108	269
14940001	14950000	3986	143	4129		2436	270
14950001	14960000	4334	0	4334		4147	271
14960001	14970000	930	158	1088		4578	272
14970001	14980000	2622	0	2622		3285	264
14980001	14990000	3919	141	4060		4895	272
14990001	15000000	3295	0	3295		3022	269
15000001	15010000	2373	147	2520		4440	264
15010001	15020000	1546	133	1679		2878	271
15020001	15030000	3600	141	3741		2528	263
15030001	15040000	2456	0	2456		2874	256
15040001	15050000	2112	138	2250		4783	269
15050001	15060000	6060	133	6193		5956	262
15060001	15070000	4486	0	4486		2482	257
15070001	15080000	2566	0	2566		2312	246
15080001	15090000	4204	136	4340		2584	256
15090001	15100000	3537	136	3673		4553	263
15100001	15110000	3140	246	3386		3191	262
15110001	15120000	3256	0	3256		2842	275
15120001	15130000	4016	0	4016		4386	275
15130001	15140000	3127	138	3265		4347	271
15140001	15150000	3567	254	3821		2500	262
15150001	15160000	3383	0	3383		4490	266
15160001	15170000	3526	278	3804		3329	270
15170001	15180000	3863	0	3863		4526	267
15180001	15190000	4633	0	4633		3295	271
15190001	15200000	2002	249	2251		3249	254
15200001	15210000	2817	0	2817		2659	256
15210001	15220000	2953	265	3218		3642	275
15220001	15230000	3984	137	4121		4674	264
15230001	15240000	6796	0	6796		2728	263
15240001	15250000	6053	0	6053		4136	264
15250001	15260000	1653	0	1653		3964	256
15260001	15270000	4596	0	4596		5206	269
15270001	15280000	3710	0	3710		4718	268
15280001	15290000	3725	244	3969		1823	268
15290001	15300000	4765	151	4916		3868	273
15300001	15310000	2229	133	2362		3301	267
15310001	15320000	3329	144	3473		5012	240
15320001	15330000	3880	0	3880		2157	269
15330001	15340000	6845	133	6978		3879	259
15340001	15350000	2464	157	2621		6618	273
15350001	15360000	5694	0	5694		3567	265
15360001	15370000	3482	0	3482		3082	257
15370001	15380000	5565	244	5809		2960	260
15380001	15390000	2163	151	2314		4217	258
15390001	15400000	4849	0	4849		3215	265
15400001	15410000	4525	0	4525		2820	261
15410001	15420000	4033	0	4033		4085	243
15420001	15430000	4045	0	4045		3544	260
15430001	15440000	4153	0	4153		4074	263
15440001	15450000	4897	0	4897		3550	241
15450001	15460000	4039	135	4174		5336	273
15460001	15470000	4495	131	4626		3060	274
15470001	15480000	3011	357	3368		3348	267
15480001	15490000	3053	0	3053		4113	257
15490001	15500000	1379	0	1379		4939	271
15500001	15510000	4521	0	4521		3162	262
15510001	15520000	3482	0	3482		3792	265
15520001	15530000	2185	0	2185		3921	266
15530001	15540000	2499	148	2647		4218	249
15540001	15550000	4124	254	4378		3712	247
15550001	15560000	3796	0	3796		2281	230
15560001	15570000	3537	133	3670		3916	259
15570001	15580000	2465	0	2465		4367	266
15580001	15590000	5428	0	5428		3899	258
15590001	15600000	3090	132	3222		3197	226
15600001	15610000	2879	141	3020		4608	272
15610001	15620000	4016	134	4150		3158	261
15620001	15630000	4089	0	4089		3544	266
15630001	15640000	808	0	808		2268	268
15640001	15650000	5054	0	5054		2367	229
15650001	15660000	2997	131	3128		3645	272
15660001	15670000	2422	396	2818		1606	268
15670001	15680000	5799	60	5859		3364	264
15680001	15690000	0	62	62		3995	259
15690001	15700000	2032	142	2174		4107	270
15700001	15710000	3294	150	3444		3560	266
15710001	15720000	2300	0	2300		4941	262
15720001	15730000	4381	0	4381		3859	266
15730001	15740000	3854	363	4217		4168	265
15740001	15750000	2866	134	3000		4598	258
15750001	15760000	4519	263	4782		3123	270
15760001	15770000	3379	0	3379		2337	189
15770001	15780000	3460	138	3598		4657	259
15780001	15790000	3828	134	3962		3804	237
15790001	15800000	3055	254	3309		2634	261
15800001	15810000	3707	250	3957		3010	259
15810001	15820000	3869	0	3869		5380	268
15820001	15830000	3965	0	3965		4449	274
15830001	15840000	3758	0	3758		3189	268
15840001	15850000	4719	158	4877		3408	266
15850001	15860000	3398	252	3650		4039	255
15860001	15870000	1382	138	1520		4082	264
15870001	15880000	2788	136	2924		2666	227
15880001	15890000	3282	0	3282		3555	264
15890001	15900000	3457	261	3718		3679	267
15900001	15910000	3827	0	3827		3743	238
15910001	15920000	3216	0	3216		3305	241
15920001	15930000	4885	0	4885		4192	242
15930001	15940000	3340	0	3340		5668	265
15940001	15950000	5048	143	5191		2633	252
15950001	15960000	2931	0	2931		4131	268
15960001	15970000	4192	146	4338		2360	271
15970001	15980000	4280	0	4280		4612	274
15980001	15990000	2747	0	2747		3199	233
15990001	16000000	4445	0	4445		4147	207
16000001	16010000	2696	0	2696		4046	269
16010001	16020000	2973	136	3109		4096	267
16020001	16030000	4240	239	4479		3029	264
16030001	16040000	3680	132	3812		4195	260
16040001	16050000	4630	150	4780		4482	271
16050001	16060000	3942	0	3942		4397	266
16060001	16070000	4171	139	4310		3021	268
16070001	16080000	3319	138	3457		4552	258
16080001	16090000	3695	133	3828		3544	255
16090001	16100000	2112	388	2500		2839	265
16100001	16110000	4084	138	4222		4552	264
16110001	16120000	2850	136	2986		2990	246
16120001	16130000	3739	0	3739		3169	235
16130001	16140000	2799	0	2799		3157	267
16140001	16150000	3559	250	3809		2882	268
16150001	16160000	2331	156	2487		4821	264
16160001	16170000	4291	135	4426		2434	271
16170001	16180000	5266	135	5401		4001	274
16180001	16190000	4426	0	4426		4793	263
16190001	16200000	1936	140	2076		4161	271
16200001	16210000	1700	0	1700		3277	268
16210001	16220000	4372	140	4512		3507	271
16220001	16230000	3459	0	3459		3831	266
16230001	16240000	3539	252	3791		2294	258
16240001	16250000	3514	131	3645		3540	270
16250001	16260000	2976	0	2976		4277	267
16260001	16270000	3593	0	3593		3007	251
16270001	16280000	3046	138	3184		3395	269
16280001	16290000	4224	132	4356		2680	221
16290001	16300000	3126	135	3261		4340	272
16300001	16310000	3116	133	3249		2890	243
16310001	16320000	2756	0	2756		3102	252
16320001	16330000	3157	131	3288		3768	244
16330001	16340000	2969	0	2969		3173	269
16340001	16350000	4964	0	4964		4920	271
16350001	16360000	4207	251	4458		3782	269
16360001	16370000	3955	141	4096		4652	240
16370001	16380000	3479	135	3614		4172	262
16380001	16390000	3381	0	3381		3252	271
16390001	16400000	3506	133	3639		3341	262
16400001	16410000	5254	0	5254		1497	140
16410001	16420000	2961	140	3101		3521	236
16420001	16430000	3750	358	4108		3836	265
16430001	16440000	2193	243	2436		4908	265
16440001	16450000	4010	137	4147		2973	270
16450001	16460000	4578	0	4578		3523	264
16460001	16470000	3131	154	3285		2196	231
16470001	16480000	4760	135	4895		4478	256
16480001	16490000	3022	0	3022		3305	259
16490001	16500000	4196	244	4440		2133	266
16500001	16510000	2744	134	2878		4733	267
16510001	16520000	2528	0	2528		5035	273
16520001	16530000	2733	141	2874		4514	257
16530001	16540000	4783	0	4783		3374	256
16540001	16550000	5956	0	5956		4898	273
16550001	16560000	2482	0	2482		3006	270
16560001	16570000	2056	256	2312		3945	267
16570001	16580000	2584	0	2584		5150	268
16580001	16590000	4553	0	4553		4068	271
16590001	16600000	3054	137	3191		4398	271
16600001	16610000	2701	141	2842		2915	262
16610001	16620000	4132	254	4386		2980	250
16620001	16630000	4206	141	4347		4447	225
16630001	16640000	2500	0	2500		0	0
16640001	16650000	4490	0	4490		2615	202
16650001	16660000	3187	142	3329		5277	265
16660001	16670000	4393	133	4526		2960	273
16670001	16680000	3044	251	3295		2826	264
16680001	16690000	3249	0	3249		4920	262
16690001	16700000	2525	134	2659		4961	271
16700001	16710000	3503	139	3642		2276	158
16710001	16720000	4543	131	4674		5169	229
16720001	16730000	2728	0	2728		3334	249
16730001	16740000	3871	265	4136		2362	267
16740001	16750000	3964	0	3964		4756	272
16750001	16760000	5206	0	5206		1841	266
16760001	16770000	4718	0	4718		3396	256
16770001	16780000	1582	241	1823		5528	271
16780001	16790000	3868	0	3868		4263	272
16790001	16800000	3301	0	3301		5008	255
16800001	16810000	4880	132	5012		3204	260
16810001	16820000	2022	135	2157		4313	267
16820001	16830000	3736	143	3879		3337	254
16830001	16840000	6618	0	6618		7181	273
16840001	16850000	3423	144	3567		2909	263
16850001	16860000	3082	0	3082		2156	262
16860001	16870000	2960	0	2960		4744	264
16870001	16880000	4217	0	4217		2784	268
16880001	16890000	3084	131	3215		1576	262
16890001	16900000	2685	135	2820		1870	262
16900001	16910000	4085	0	4085		3301	264
16910001	16920000	3408	136	3544		3880	268
16920001	16930000	3819	255	4074		6388	266
16930001	16940000	3294	256	3550		5978	263
16940001	16950000	5336	0	5336		2835	269
16950001	16960000	2929	131	3060		4756	266
16960001	16970000	3110	238	3348		5755	274
16970001	16980000	4113	0	4113		3817	269
16980001	16990000	4939	0	4939		1536	104
16990001	17000000	2790	372	3162		3920	252
17000001	17010000	3650	142	3792		1547	150
17010001	17020000	3565	356	3921		3925	250
17020001	17030000	4218	0	4218		3033	265
17030001	17040000	3576	136	3712		2748	256
17040001	17050000	2144	137	2281		3220	265
17050001	17060000	3671	245	3916		3410	265
17060001	17070000	4231	136	4367		3631	224
17070001	17080000	3899	0	3899		3455	269
17080001	17090000	3197	0	3197		2800	262
17090001	17100000	4608	0	4608		2626	269
17100001	17110000	3018	140	3158		4270	264
17110001	17120000	3409	135	3544		4008	260
17120001	17130000	2268	0	2268		3825	270
17130001	17140000	2227	140	2367		2857	224
17140001	17150000	3645	0	3645		3890	259
17150001	17160000	1349	257	1606		2012	263
17160001	17170000	3364	0	3364		3920	267
17170001	17180000	3744	251	3995		2159	239
17180001	17190000	3974	133	4107		4758	267
17190001	17200000	3560	0	3560		3662	266
17200001	17210000	4941	0	4941		4209	262
17210001	17220000	3593	266	3859		3256	272
17220001	17230000	4031	137	4168		4827	272
17230001	17240000	4598	0	4598		4880	268
17240001	17250000	2804	319	3123		3760	261
17250001	17260000	2308	29	2337		4208	269
17260001	17270000	4526	131	4657		3333	270
17270001	17280000	3666	138	3804		4764	271
17280001	17290000	2393	241	2634		3729	271
17290001	17300000	3010	0	3010		2189	267
17300001	17310000	5241	139	5380		3448	271
17310001	17320000	4449	0	4449		3863	260
17320001	17330000	3189	0	3189		4915	266
17330001	17340000	3262	146	3408		3936	273
17340001	17350000	4039	0	4039		3189	275
17350001	17360000	3818	264	4082		3708	275
17360001	17370000	2666	0	2666		2442	193
17370001	17380000	3555	0	3555		4240	222
17380001	17390000	3679	0	3679		3157	222
17390001	17400000	3604	139	3743		3729	260
17400001	17410000	3174	131	3305		3679	269
17410001	17420000	4058	134	4192		2425	263
17420001	17430000	5668	0	5668		4948	261
17430001	17440000	2495	138	2633		5481	267
17440001	17450000	3988	143	4131		4500	179
17450001	17460000	2219	141	2360		3171	262
17460001	17470000	4612	0	4612		2148	258
17470001	17480000	3048	151	3199		2970	273
17480001	17490000	4147	0	4147		3629	265
17490001	17500000	4046	0	4046		1987	243
17500001	17510000	4096	0	4096		3988	261
17510001	17520000	2896	133	3029		4322	252
17520001	17530000	4195	0	4195		3340	258
17530001	17540000	4234	248	4482		3707	245
17540001	17550000	4397	0	4397		3289	256
17550001	17560000	3021	0	3021		3857	265
17560001	17570000	4552	0	4552		3416	268
17570001	17580000	3408	136	3544		4389	265
17580001	17590000	2600	239	2839		4625	269
17590001	17600000	4405	147	4552		5538	260
17600001	17610000	2990	0	2990		3822	271
17610001	17620000	3169	0	3169		2233	252
17620001	17630000	3023	134	3157		2284	255
17630001	17640000	2733	149	2882		2843	264
17640001	17650000	4821	0	4821		4129	266
17650001	17660000	2297	137	2434		3434	262
17660001	17670000	3867	134	4001		3311	242
17670001	17680000	4638	155	4793		3599	270
17680001	17690000	4161	0	4161		2414	268
17690001	17700000	3143	134	3277		4050	271
17700001	17710000	3507	0	3507		4482	274
17710001	17720000	3831	0	3831		3538	269
17720001	17730000	2294	0	2294		3689	267
17730001	17740000	3408	132	3540		3855	268
17740001	17750000	4138	139	4277		5291	274
17750001	17760000	3007	0	3007		4017	269
17760001	17770000	3251	144	3395		5782	269
17770001	17780000	2540	140	2680		5605	273
17780001	17790000	4209	131	4340		2830	265
17790001	17800000	2890	0	2890		4754	269
17800001	17810000	3102	0	3102		4650	272
17810001	17820000	3277	491	3768		4036	273
17820001	17830000	3039	134	3173		4576	273
17830001	17840000	4784	136	4920		3704	274
17840001	17850000	3649	133	3782		3958	271
17850001	17860000	4520	132	4652		5303	274
17860001	17870000	4041	131	4172		5167	276
17870001	17880000	3252	0	3252		4583	269
17880001	17890000	3341	0	3341		5091	275
17890001	17900000	1497	0	1497		4788	267
17900001	17910000	3521	0	3521		3210	261
17910001	17920000	3836	0	3836		3531	264
17920001	17930000	4766	142	4908		5602	227
17930001	17940000	2835	138	2973		3732	231
17940001	17950000	3281	242	3523		4084	263
17950001	17960000	2065	131	2196		4105	255
17960001	17970000	4231	247	4478		3422	258
17970001	17980000	3305	0	3305		3329	269
17980001	17990000	1890	243	2133		5950	257
17990001	18000000	4582	151	4733		3905	264
18000001	18010000	4902	133	5035		3181	241
18010001	18020000	4381	133	4514		3997	259
18020001	18030000	3242	132	3374		3500	271
18030001	18040000	4898	0	4898		1930	265
18040001	18050000	2749	257	3006		2331	249
18050001	18060000	3365	580	3945		2375	223
18060001	18070000	5150	0	5150		3362	269
18070001	18080000	4068	0	4068		3970	268
18080001	18090000	4267	131	4398		3424	268
18090001	18100000	2458	457	2915		3700	265
18100001	18110000	2841	139	2980		6126	274
18110001	18120000	4312	135	4447		3504	275
18120001	18130000	0	0	0		6130	271
18130001	18140000	2477	138	2615		2934	266
18140001	18150000	5277	0	5277		3867	273
18150001	18160000	2960	0	2960		3210	264
18160001	18170000	2582	244	2826		3386	261
18170001	18180000	4920	0	4920		2931	270
18180001	18190000	4819	142	4961		1934	236
18190001	18200000	2123	153	2276		3216	253
18200001	18210000	5169	0	5169		3324	270
18210001	18220000	3334	0	3334		4373	264
18220001	18230000	2362	0	2362		3370	216
18230001	18240000	4756	0	4756		3827	261
18240001	18250000	1841	0	1841		3831	266
18250001	18260000	3256	140	3396		2939	226
18260001	18270000	5392	136	5528		3836	258
18270001	18280000	4130	133	4263		3508	273
18280001	18290000	5008	0	5008		5563	272
18290001	18300000	3062	142	3204		4420	272
18300001	18310000	4313	0	4313		4270	260
18310001	18320000	3337	0	3337		3665	266
18320001	18330000	7181	0	7181		3279	267
18330001	18340000	2775	134	2909		2733	250
18340001	18350000	2156	0	2156		3760	273
18350001	18360000	4503	241	4744		5290	264
18360001	18370000	2652	132	2784		4977	270
18370001	18380000	1576	0	1576		5019	258
18380001	18390000	1727	143	1870		4427	271
18390001	18400000	2943	358	3301		5057	271
18400001	18410000	3880	0	3880		3025	248
18410001	18420000	6231	157	6388		4186	269
18420001	18430000	5978	0	5978		4499	243
18430001	18440000	2835	0	2835		4401	271
18440001	18450000	4756	0	4756		4102	245
18450001	18460000	5617	138	5755		4131	273
18460001	18470000	3678	139	3817		4326	272
18470001	18480000	1401	135	1536		3125	261
18480001	18490000	3788	132	3920		4891	260
18490001	18500000	1547	0	1547		4574	273
18500001	18510000	3925	0	3925		2833	260
18510001	18520000	2889	144	3033		3066	263
18520001	18530000	2748	0	2748		3018	264
18530001	18540000	2948	272	3220		3103	268
18540001	18550000	3410	0	3410		3382	266
18550001	18560000	3495	136	3631		4352	272
18560001	18570000	3323	132	3455		3415	268
18570001	18580000	2800	0	2800		2619	262
18580001	18590000	2481	145	2626		4111	269
18590001	18600000	4270	0	4270		1365	262
18600001	18610000	4008	0	4008		2197	262
18610001	18620000	3674	151	3825		3503	271
18620001	18630000	2857	0	2857		5378	267
18630001	18640000	3754	136	3890		4393	243
18640001	18650000	1653	359	2012		3298	266
18650001	18660000	3788	132	3920		2818	245
18660001	18670000	1776	383	2159		4323	263
18670001	18680000	4758	0	4758		3724	270
18680001	18690000	3662	0	3662		4229	273
18690001	18700000	4071	138	4209		5495	271
18700001	18710000	3256	0	3256		3446	268
18710001	18720000	4589	238	4827		3507	249
18720001	18730000	4880	0	4880		2919	273
18730001	18740000	3514	246	3760		4134	269
18740001	18750000	4052	156	4208		2695	255
18750001	18760000	3333	0	3333		5479	272
18760001	18770000	4633	131	4764		6232	275
18770001	18780000	3485	244	3729		3494	266
[truncated: 819 more rows]

## Sheet: Correlation data
		Correlation coefficient
[truncated: 6 more rows]
