# Supplementary material for: Global nucleosome positioning regulates salicylic acid mediated transcription in Arabidopsis thaliana
Source: BMC Plant Biol. 2015 Jan 21;15:13. doi: 10.1186/s12870-014-0404-2 (PMC4318435; doi:10.1186/s12870-014-0404-2)
Supplement: Additional file 9: — List of Accession number of the genes under each category as per Figures 3 and 6 . [file 12870_2014_404_MOESM9_ESM.xlsx]

## Sheet: Constitutive
	P value
AT2G17450	0.00819827
AT1G75130	0.00841765
AT5G63880	0.0085892
AT5G13120	0.00867627
AT1G02170	0.0086844
AT1G44000	0.00877446
AT4G37930	0.00885249
AT4G22490	0.00906642
AT3G13235	0.00910132
AT4G20260	0.00930688
AT3G52230	0.00938828
AT1G22840	0.0096055
AT2G45300	0.00970082
AT2G26560	0.0103964
AT2G28000	0.0111923
AT4G19200	0.0111923
AT4G38420	0.0113303
AT1G48300	0.0119674
AT4G18930	0.012241
AT5G33210	0.0127173
AT2G01320	0.0129495
AT5G09960	0.0131068
AT4G02890	0.0131348
AT2G36950	0.0134304
AT1G32440	0.0135588
AT1G51950	0.0135588
AT5G27520	0.0135588
AT3G56950	0.0137475
AT4G34890	0.0141586
AT5G18170	0.0141647
AT2G18162	0.0142018
AT3G09940	0.0142018
AT2G05630	0.0142384
AT3G25530	0.0142824
AT3G21240	0.01457
AT1G29910	0.0147066
AT4G22753	0.0147493
AT5G17330	0.0150309
AT4G03080	0.0151864
AT2G31260	0.0153294
AT4G32870	0.0155576
AT1G08570	0.0155752
AT1G67860	0.0156177
AT1G10740	0.0156652
AT4G08960	0.0158564
AT1G69410	0.0161322
AT1G54690	0.016294
AT5G04930	0.0164742
AT3G45130	0.0166123
AT3G57050	0.0166123
AT5G64370	0.0166123
AT1G56300	0.0167624
AT1G63830	0.0175544
AT2G01250	0.0175544
AT4G37910	0.0176123
AT5G22440	0.0176486
AT1G70420	0.01765
AT4G01710	0.0179465
AT3G28210	0.0182814
AT2G22470	0.0183358
AT2G27490	0.0184042
AT2G15230	0.0185246
AT3G04840	0.0185907
AT5G22920	0.0186322
AT1G21000	0.0187535
AT2G20760	0.0187535
AT4G39670	0.0188405
AT1G24180	0.0188792
AT4G32940	0.0190229
AT2G41790	0.019103
AT4G35630	0.0191056
AT1G33600	0.0194335
AT3G51520	0.01959
AT3G28950	0.0196603
AT5G38630	0.0197291
AT1G09815	0.0200684
AT1G09850	0.0201346
AT1G21580	0.0202472
AT5G44200	0.0202637
AT2G39400	0.020368
AT1G05890	0.0204215
AT3G18250	0.0206814
AT3G53930	0.021073
AT2G40840	0.0212373
AT5G58375	0.0212627
AT5G20500	0.0214157
AT1G43670	0.0214638
AT3G53620	0.0218684
AT1G79690	0.021962
AT5G01800	0.0219959
AT1G21065	0.0220282
AT4G21680	0.0220282
AT2G20320	0.0220387
AT3G09220	0.0222318
AT1G79160	0.0223078
AT5G04440	0.0223824
AT2G20725	0.0227614
AT3G49120	0.0227614
AT5G18590	0.0227614
AT4G21470	0.0227849
AT2G03760	0.022794
AT1G32200	0.0228552
AT2G01350	0.0231065
AT3G13070	0.0232447
AT1G65610	0.0232834
AT3G60140	0.0233484
AT1G48830	0.0235457
AT1G13080	0.024141
AT5G60850	0.024141
AT1G48450	0.0246436
AT5G13770	0.024841
AT1G68820	0.0253487
AT4G38540	0.0257617
AT1G49710	0.0258561
AT4G29590	0.0259138
AT1G22940	0.0262105
AT1G48260	0.0263168
AT5G54640	0.0263339
AT4G11280	0.0264144
AT1G56110	0.0266781
AT3G54420	0.0266781
AT1G76600	0.0267236
AT1G50320	0.0267483
AT2G07050	0.0268435
AT3G06350	0.0269373
AT1G30620	0.0269457
AT5G43060	0.0269861
AT5G18310	0.0270643
AT4G34110	0.027126
AT5G15090	0.0272588
AT1G13640	0.0273369
AT4G12470	0.0275017
AT5G41790	0.0277291
AT1G54580	0.0277554
AT3G22160	0.0277661
AT5G63890	0.0278816
AT2G42750	0.0280134
AT3G04110	0.0280452
AT4G09030	0.0281866
AT2G02810	0.0282607
AT5G57930	0.0283642
AT2G24020	0.0284365
AT3G23250	0.0284918
AT3G03250	0.0285792
AT5G52820	0.0285907
AT5G23050	0.0287695
AT1G52420	0.0291336
AT4G22670	0.0295751
AT4G39940	0.0297719
AT1G22410	0.0299853
AT1G73740	0.0301817
AT3G08690	0.0302116
AT2G22300	0.0302342
AT3G56290	0.0304104
AT4G04830	0.0304319
AT1G30400	0.0304477
AT3G18560	0.0309115
AT3G22060	0.0309419
AT5G53860	0.0309419
AT3G13110	0.0309547
AT4G12300	0.0311732
AT3G20800	0.0312318
AT1G61360	0.0312334
AT4G02230	0.0314649
AT3G50920	0.031541
AT5G63400	0.0316996
AT4G31170	0.0318303
AT1G18480	0.0318964
AT1G12640	0.0319117
AT5G10290	0.0323609
AT4G29130	0.0324338
AT4G10100	0.0324968
AT3G02540	0.0328048
AT2G44120	0.0329325
AT3G28340	0.0329873
AT5G10540	0.0330056
AT5G64500	0.0330056
AT2G35900	0.0331043
AT5G47050	0.0331043
AT4G27260	0.0331634
AT3G44190	0.0333593
AT1G26690	0.0335082
AT2G02870	0.0335185
AT5G16710	0.0336363
AT3G62810	0.0338257
AT4G12490	0.0339488
AT1G51570	0.0339896
AT3G22290	0.0341418
AT5G61840	0.0345301
AT5G35680	0.0346299
AT2G28190	0.0347267
AT3G56340	0.0347706
AT1G12110	0.0347895
AT5G54810	0.0348259
AT3G01130	0.034889
AT2G30360	0.0349548
AT3G15110	0.0350313
AT5G04830	0.0350503
AT3G47640	0.0353977
AT3G55460	0.0354805
AT3G46620	0.0361146
AT1G03220	0.0361248
AT5G04280	0.0363463
AT1G78280	0.0366812
AT1G74030	0.0367128
AT3G56880	0.0367128
AT3G26180	0.0370213
AT1G31350	0.0371859
AT4G14210	0.0374975
AT3G50930	0.0375581
AT5G42020	0.0377984
AT5G39520	0.0378252
AT5G18650	0.0384286
AT3G07350	0.0386438
AT1G47640	0.0386481
AT5G47550	0.0390239
AT5G14540	0.039264
AT3G22845	0.0394079
AT4G25700	0.0397699
AT5G16520	0.0399618
AT2G20900	0.0400137
AT2G25110	0.0400455
AT3G27310	0.0400526
AT3G17240	0.0401049
AT4G16860	0.040109
AT1G48160	0.0402231
AT3G11510	0.0402725
AT4G36980	0.0406107
AT1G20110	0.0406692
AT2G26890	0.0408259
AT1G52760	0.0409921
AT2G43950	0.0410028
AT5G47435	0.0410748
AT1G15780	0.0410897
AT4G23270	0.0412274
AT4G01850	0.0414384
AT3G05590	0.0414717
AT1G28680	0.0417605
AT1G25400	0.0418558
AT1G51650	0.0418558
AT3G52340	0.0418558
AT2G40000	0.0418961
AT1G18540	0.0421536
AT4G14690	0.0425937
AT1G58080	0.0426533
AT5G26820	0.0427058
AT5G58590	0.0430385
AT3G48520	0.0431462
AT4G31990	0.0433005
AT3G16190	0.0435799
AT4G32600	0.0435968
AT2G41120	0.0437997
AT4G28600	0.0439347
AT4G10380	0.0439892
AT3G52450	0.0440202
AT1G47270	0.0442488
AT3G62420	0.0443895
AT3G53430	0.0445412
AT5G06980	0.045028
AT5G60600	0.0450483
AT5G24650	0.0450906
AT5G38430	0.0450906
AT4G02280	0.0453173
AT1G79520	0.045323
AT2G04240	0.0453363
AT1G04820	0.0453694
AT3G52580	0.0455649
AT4G20170	0.0456886
AT5G09510	0.0457403
AT1G09560	0.0459663
AT5G36220	0.0459663
AT3G01540	0.0460399
AT5G61790	0.0462167
AT1G60960	0.0464989
AT1G71840	0.0464989
AT5G43440	0.046699
AT1G78670	0.0467279
AT1G01480	0.0471302
AT5G05040	0.0471623
AT1G53280	0.04753
AT3G61640	0.0476061
AT3G04520	0.0478027
AT5G58070	0.047878
AT3G58610	0.0479193
AT4G13780	0.0484614
AT5G04140	0.0485692
AT2G28110	0.0489071
AT2G06530	0.0490041
AT2G21580	0.0491942
AT5G51740	0.0492618
AT1G26880	0.0494124
AT2G40660	0.0494863
AT5G50850	0.0494956
AT1G03350	0.0496038
AT2G03240	0.0499786
AT2G19730	0.0502725
AT2G36530	0.0502725
AT1G28380	0.0504331
AT2G39550	0.0504331
AT1G76490	0.0505792
AT4G10450	0.0505792
AT5G56150	0.0506562
AT4G30890	0.0506765
AT1G32230	0.0508701
AT5G46250	0.0511629
AT1G15860	0.0516908
AT1G18260	0.0516943
AT5G20010	0.0517377
AT1G14450	0.0517521
AT4G17620	0.0518643
AT1G08630	0.0519308
AT3G04920	0.0522521
AT3G62870	0.0522521
AT5G55860	0.0523739
AT3G60640	0.0525904
AT4G34670	0.0529847
AT4G21105	0.0530075
AT1G80230	0.0530375
AT5G10980	0.0530854
AT3G49060	0.0532631
AT1G10340	0.0534534
AT5G41560	0.0534534
AT4G25100	0.0543178
AT1G60440	0.0543514
AT5G46750	0.0543987
AT4G03200	0.0548722
AT1G54320	0.054916
AT3G28900	0.0549822
AT4G37410	0.0549822
AT1G22985	0.0550437
AT4G34180	0.0551586
AT2G15960	0.0551806
AT4G00100	0.0551909
AT2G28430	0.0553568
AT3G61600	0.0553568
AT3G47780	0.0554548
AT3G55950	0.0555704
AT4G35060	0.0555898
AT5G58420	0.055635
AT2G22880	0.0557308
AT4G01010	0.056096
AT4G02030	0.0562782
AT5G06560	0.0565559
AT4G02020	0.0566585
AT2G17360	0.0572307
AT1G72430	0.0572581
AT2G47110	0.0573916
AT5G59910	0.0573916
AT3G29400	0.0574022
AT3G52870	0.0574786
AT2G35635	0.0574838
AT1G67070	0.0575053
AT5G53330	0.0576385
AT3G06510	0.0577964
AT2G47190	0.0578217
AT2G37240	0.0580102
AT4G09570	0.0580164
AT2G40890	0.0583245
AT3G56240	0.0584073
AT2G45980	0.0584088
AT4G27990	0.0584283
AT1G61820	0.0587216
AT4G23890	0.0589501
AT5G46180	0.0589952
AT1G47260	0.059083
AT5G20720	0.0596189
AT1G13900	0.0600301
AT3G14840	0.060253
AT1G01710	0.0603034
AT1G58180	0.0609499
AT2G30570	0.0611216
AT3G12360	0.0612374
AT5G18100	0.0612374
AT1G04530	0.0612638
AT2G39890	0.0613276
AT1G14685	0.0614044
AT5G49830	0.0614044
AT3G12490	0.061686
AT5G16120	0.0617645
AT2G39780	0.0618024
AT4G23810	0.0620819
AT5G25560	0.0624089
AT4G39100	0.0625479
AT1G02930	0.0626403
AT2G46330	0.0630129
AT1G29150	0.0630518
AT2G32920	0.0631192
AT2G34630	0.0631192
AT3G21770	0.063129
AT4G00660	0.0633339
AT5G58290	0.06337
AT3G01290	0.0634189
AT5G07830	0.0635709
AT1G80600	0.0637022
AT1G33970	0.063975
AT4G23010	0.063975
AT2G37430	0.064219
AT4G35890	0.064383
AT1G10140	0.064633
AT3G20310	0.0646771
AT2G46900	0.0648964
AT1G15930	0.0650001
AT5G18380	0.0652413
AT1G17880	0.0653893
AT2G17520	0.0653893
AT3G11900	0.0653966
AT1G22780	0.0654328
AT5G07920	0.0655113
AT3G07720	0.0656523
AT3G16785	0.0661079
AT5G20070	0.0661502
AT3G56310	0.0663626
AT5G43350	0.0663865
AT3G44880	0.0664958
AT3G45600	0.0665295
AT4G32040	0.0666857
AT4G26850	0.0666881
AT5G18120	0.0667759
AT2G16800	0.067228
AT1G12240	0.0675695
AT1G54370	0.0678596
AT1G48900	0.0678758
AT1G76090	0.0679864
AT4G12570	0.0680602
AT5G49550	0.068634
AT1G28340	0.0686967
AT3G23030	0.0691853
AT3G26230	0.0691945
AT5G06260	0.0692718
AT3G10760	0.069321
AT5G11060	0.0695169
AT2G26500	0.0695424
AT5G27380	0.0696361
AT1G08320	0.0696384
AT1G04080	0.0701541
AT1G68000	0.0702105
AT1G63840	0.0703737
AT2G41010	0.0705277
AT1G04870	0.0708239
AT2G26660	0.0708283
AT3G05970	0.0709468
AT2G33370	0.0709998
AT4G24990	0.0714096
AT5G52510	0.0716272
AT1G15380	0.0716854
AT4G23450	0.0719527
AT5G50900	0.0719527
AT4G29960	0.0723472
AT2G27090	0.0724519
AT3G24050	0.0725468
AT1G43710	0.0725535
AT4G31530	0.0726063
AT1G45688	0.0731616
AT2G27660	0.0733561
AT2G27690	0.0733561
AT5G35100	0.0733561
AT1G29330	0.0734726
AT2G43640	0.0737513
AT5G17560	0.0740248
AT2G43350	0.0740318
AT1G68070	0.0740711
AT2G23460	0.0741557
AT5G45800	0.0744012
AT3G11400	0.0744288
AT1G01560	0.0749815
AT1G19270	0.0749858
AT1G06760	0.0750003
AT1G51160	0.0750816
AT1G60940	0.0751314
AT2G37040	0.075162
AT3G10350	0.0754121
AT2G41410	0.0756996
AT5G43780	0.0757817
AT5G05980	0.0759653
AT1G65500	0.0762415
AT5G28050	0.0764729
AT1G03950	0.0764796
AT3G19860	0.0765317
AT1G61380	0.0765713
AT3G56800	0.0765713
AT5G42190	0.0767401
AT2G42770	0.0768212
AT4G15530	0.0768768
AT4G15110	0.0769552
AT1G80360	0.0771268
AT4G11850	0.0774619
AT4G29660	0.0776319
AT4G33300	0.0776891
AT5G20230	0.0777739
AT2G46220	0.0777964
AT1G22360	0.0778074
AT2G05380	0.0778214
AT5G42870	0.0778868
AT4G32070	0.0779815
AT5G12310	0.0781386
AT5G58490	0.0781386
AT5G45410	0.0784325
AT5G27850	0.0784975
AT5G06600	0.0789249
AT5G63030	0.0789249
AT2G33410	0.0791992
AT4G16444	0.0791992
AT4G32520	0.0795637
AT4G03110	0.079667
AT3G07110	0.0800422
AT1G29280	0.0804871
AT3G05230	0.0806112
AT3G21650	0.0810499
AT2G37970	0.0818507
AT5G56710	0.0821027
AT3G54230	0.0823206
AT5G02880	0.0823206
AT3G26730	0.0823384
AT1G43900	0.0824445
AT2G20930	0.0825736
AT3G49010	0.082913
AT5G57490	0.0829426
AT3G16080	0.0829465
AT5G51640	0.0829466
AT1G50380	0.0829654
AT3G42790	0.0830549
AT3G24200	0.0832491
AT2G46490	0.0833012
AT1G58030	0.0836772
AT5G16010	0.0837194
AT4G04960	0.0837951
AT3G28940	0.0843469
AT5G39610	0.0845576
AT1G24460	0.084559
AT5G08160	0.084589
AT1G18270	0.0846348
AT3G13050	0.0847747
AT1G07250	0.084968
AT3G13290	0.0850322
AT1G73750	0.0852592
AT1G63970	0.0853192
AT5G15750	0.0856303
AT1G59610	0.0858681
AT1G78300	0.0862293
AT3G54850	0.0864272
AT4G31700	0.0864565
AT2G21180	0.0864831
AT2G42280	0.0866151
AT1G32940	0.0867373
AT3G09900	0.0868413
AT3G08720	0.0868872
AT1G74060	0.0869652
AT4G27410	0.0872616
AT1G18080	0.0874192
AT3G15780	0.0876295
AT1G64230	0.0877823
AT2G44970	0.0877852
AT5G04750	0.0878274
AT5G06280	0.0887719
AT2G37110	0.0890197
AT5G20160	0.0890226
AT1G18660	0.0890758
AT2G38470	0.0895026
AT5G19070	0.0895842
AT1G04970	0.0896009
AT3G26090	0.0896179
AT4G01320	0.0896981
AT5G49650	0.0897294
AT1G65980	0.0898564
AT1G59820	0.0899582
AT5G20090	0.0900334
AT3G59760	0.0902019
AT1G20630	0.0905269
AT5G52810	0.0905546
AT1G32460	0.0905829
AT1G34260	0.0907929
AT1G61800	0.0909942
AT2G17500	0.0910698
AT3G08610	0.0912764
AT5G26210	0.0914488
AT1G31870	0.0917361
AT2G13790	0.0921091
AT4G27710	0.0922902
AT5G63110	0.0923104
AT5G64620	0.0923104
AT5G49710	0.0923341
AT4G24620	0.092355
AT1G36050	0.0930507
AT1G06230	0.0932025
AT3G15500	0.0935245
AT1G48630	0.0935948
AT4G39400	0.0940299
AT5G44910	0.0943663
AT1G32120	0.0944249
AT5G04410	0.0944868
AT1G22430	0.0945435
AT5G39020	0.0945883
AT3G01830	0.094713
AT5G09330	0.0951
AT5G49970	0.0955537
AT1G13980	0.0961643
AT5G42570	0.0963174
AT2G32540	0.0965448
AT3G17740	0.0972391
AT1G53320	0.0973106
AT4G30270	0.0973106
AT4G38800	0.0974102
AT1G21900	0.0974656
AT5G45070	0.0977754
AT1G34030	0.0980042
AT5G42740	0.0980638
AT3G19520	0.0986709
AT4G18880	0.0987193
AT1G06950	0.0987239
AT5G16050	0.0988557
AT4G26230	0.098904
AT5G66850	0.0991148
AT2G38710	0.0993287
AT5G66440	0.0993287
AT3G21610	0.0998407
AT1G15130	0.0998898
AT4G34870	0.100067
AT5G20350	0.100067
AT5G05340	0.100615
AT5G17990	0.100989
AT2G22670	0.101004
AT5G43190	0.101018
AT1G63260	0.10102
AT2G41220	0.10102
AT4G20850	0.10102
AT2G24360	0.1011
AT5G43430	0.101197
AT1G17360	0.101673
AT1G04270	0.101778
AT3G13772	0.101779
AT2G30105	0.102626
AT1G65220	0.102813
AT3G02560	0.103023
AT3G02780	0.103102
AT3G48530	0.103591
AT1G03430	0.103656
AT1G12050	0.103952
AT1G51350	0.104155
AT1G17080	0.104234
AT1G20760	0.104561
AT2G20060	0.10458
AT5G05440	0.10463
AT4G11960	0.105052
AT4G13670	0.105121
AT1G09020	0.105374
AT4G17170	0.105391
AT4G12040	0.105819
AT2G27190	0.106019
AT5G11860	0.106047
AT1G01140	0.106406
AT1G28510	0.106649
AT4G22220	0.106756
AT3G63000	0.106891
AT5G59150	0.107535
AT1G59650	0.107784
AT4G00585	0.107797
AT5G37510	0.107925
AT2G30600	0.107982
AT3G09850	0.108075
AT4G22590	0.108144
AT1G71010	0.10835
AT3G21220	0.108452
AT1G35340	0.108624
AT1G67980	0.10943
AT1G22770	0.109666
AT4G26700	0.110102
AT1G64750	0.110143
AT3G06170	0.110565
AT1G09430	0.11078
AT2G34470	0.110988
AT2G18040	0.111431
AT3G17790	0.111431
AT2G36960	0.111431
AT3G17210	0.111452
AT3G20920	0.111542
AT2G45620	0.11168
AT5G59970	0.111811
AT1G63690	0.112025
AT3G22260	0.112025
AT1G21760	0.112529
AT3G27020	0.112606
AT3G55960	0.112625
AT2G46170	0.112817
AT5G37600	0.112933
AT1G66670	0.113048
AT3G15040	0.113048
AT2G20120	0.113144
AT2G39420	0.113158
AT1G02840	0.113212
AT3G25910	0.113212
AT4G37000	0.113319
AT1G16890	0.113376
AT5G44240	0.114099
AT4G30950	0.114405
AT5G38660	0.114606
AT1G49950	0.114756
AT1G75630	0.115175
AT1G55210	0.115262
AT1G69800	0.11555
AT1G24100	0.115682
AT2G23810	0.115834
AT1G68490	0.116035
AT1G52300	0.116186
AT4G17840	0.116186
AT3G04610	0.116188
AT3G04070	0.116504
AT3G01970	0.116572
AT5G19540	0.116934
AT1G17440	0.117046
AT1G07890	0.117233
AT4G17790	0.117553
AT3G09390	0.117655
AT1G48110	0.117664
AT1G21160	0.11789
AT5G60640	0.118197
AT5G67480	0.118213
AT5G19370	0.118273
AT2G48010	0.118458
AT3G07680	0.118545
AT5G49660	0.118562
AT5G64880	0.118867
AT5G57950	0.119285
AT5G62050	0.119485
AT1G32050	0.119655
AT1G27385	0.119986
AT3G04320	0.119986
AT1G61570	0.12006
AT2G36160	0.12006
AT2G47630	0.12006
AT5G41685	0.12006
AT3G04400	0.120209
AT4G34230	0.120209
AT5G54310	0.120316
AT1G50410	0.120388
AT4G02920	0.120428
AT5G13450	0.120759
AT3G55770	0.121261
AT3G26560	0.12132
AT4G37790	0.121398
AT3G58640	0.121522
AT1G69010	0.121592
AT4G36960	0.121683
AT1G72050	0.121955
AT2G41530	0.121955
AT1G14570	0.122028
AT2G47960	0.122064
AT3G17860	0.1221
AT4G13850	0.122361
AT1G11050	0.122438
AT5G12470	0.122631
AT1G80500	0.122666
AT2G01490	0.122666
AT5G09810	0.122666
AT5G58730	0.122762
AT2G03980	0.122841
AT3G28720	0.123164
AT1G26800	0.123189
AT5G66120	0.123303
AT3G61580	0.123467
AT5G22950	0.124434
AT5G54510	0.124895
AT1G09620	0.125006
AT4G28025	0.125006
AT3G22910	0.125173
AT3G25600	0.125236
AT5G56680	0.125366
AT2G27730	0.125753
AT1G24510	0.126168
AT4G17040	0.126202
AT4G11650	0.126283
AT3G50480	0.127088
AT1G24350	0.127687
AT4G11380	0.127687
AT1G56140	0.127808
AT2G43060	0.128552
AT5G18420	0.128552
AT5G63610	0.128552
AT4G37510	0.12859
AT2G17240	0.129001
AT2G30860	0.129487
AT3G19630	0.130077
AT3G05420	0.130369
AT4G35860	0.130558
AT3G20250	0.130926
AT3G13200	0.131077
AT5G60410	0.13128
AT1G59710	0.131457
AT1G52200	0.131621
AT4G32720	0.131621
AT5G16260	0.131621
AT5G54540	0.131621
AT4G26470	0.13175
AT1G70650	0.131758
AT1G78510	0.131881
AT3G59950	0.132164
AT5G48485	0.132254
AT3G20060	0.132338
AT3G17510	0.132371
AT3G01280	0.132486
AT3G59770	0.132489
AT1G14740	0.132533
AT5G05210	0.132568
AT5G46760	0.132877
AT2G32060	0.132914
AT1G51690	0.133467
AT2G01220	0.1335
AT2G01470	0.133772
AT1G79550	0.134467
AT1G22530	0.134686
AT5G43910	0.135195
AT1G44770	0.135236
AT1G67960	0.135865
AT2G07718	0.135865
AT3G61190	0.135912
AT5G46790	0.136439
AT4G38040	0.136911
AT4G22150	0.137047
AT5G23920	0.13726
AT3G04060	0.137691
AT3G58680	0.137815
AT3G04500	0.137934
AT3G57650	0.137952
AT1G61730	0.138596
AT5G55610	0.138613
AT2G40590	0.138982
AT3G59540	0.139202
AT5G41080	0.139294
AT4G26260	0.139309
AT2G25930	0.139627
AT5G57660	0.139627
AT5G23730	0.139954
AT5G35980	0.140459
AT1G79750	0.140793
AT4G37680	0.140793
AT4G10590	0.14088
AT1G15140	0.141003
AT3G52400	0.141244
AT3G45010	0.14161
AT2G18950	0.141645
AT1G15500	0.141714
AT3G27090	0.141774
AT1G09130	0.142311
AT3G12980	0.142325
AT1G33810	0.14233
AT5G50920	0.14307
AT4G38920	0.14354
AT1G71400	0.143575
AT2G46750	0.143575
AT2G34250	0.143575
AT1G60710	0.143644
AT1G03280	0.143795
AT1G19310	0.14381
AT5G64180	0.143866
AT2G02800	0.144653
AT2G27510	0.144722
AT3G06650	0.144743
AT1G34130	0.145157
AT1G67530	0.145157
AT5G20650	0.145493
AT5G59950	0.145493
AT1G80940	0.145507
AT1G51510	0.146398
AT1G63350	0.146444
AT4G32690	0.147039
AT5G08180	0.147039
AT1G61667	0.147193
AT2G21600	0.147599
AT2G43210	0.148018
AT1G79870	0.148821
AT1G61770	0.149065
AT1G09200	0.149505
AT5G17290	0.15004
AT2G38310	0.150328
AT4G00780	0.150365
AT4G32915	0.150365
AT3G05210	0.150845
AT3G10740	0.151248
AT1G19450	0.151705
AT2G17710	0.152653
AT2G43520	0.152732
AT1G51270	0.152768
AT5G47930	0.153038
AT2G22690	0.153521
AT2G45210	0.153635
AT2G21520	0.153666
AT1G09010	0.153671
AT4G14990	0.153671
AT5G18190	0.154295
AT1G54030	0.154418
AT2G11910	0.154418
AT3G49780	0.154453
AT1G64500	0.154471
AT5G53050	0.155039
AT4G18040	0.15558
AT1G75540	0.155587
AT1G59910	0.155745
AT1G60490	0.155951
AT3G50660	0.155964
AT3G53410	0.156852
AT1G72700	0.157227
AT2G29995	0.157906
AT1G19600	0.157968
AT2G39760	0.158064
AT3G26590	0.159407
AT1G23860	0.159694
AT4G38470	0.159732
AT1G15880	0.159969
AT3G19030	0.159969
AT3G57390	0.159969
AT4G34270	0.160016
AT4G13360	0.160205
AT5G11670	0.160818
AT5G19220	0.161211
AT5G49910	0.161211
AT3G03470	0.161228
AT3G59640	0.1617
AT5G45630	0.161816
AT5G18400	0.161911
AT3G02460	0.162035
AT1G33230	0.162292
AT3G30390	0.162319
AT5G44380	0.162594
AT3G54350	0.163293
AT5G08240	0.165121
AT1G74210	0.165868
AT3G06050	0.166091
AT5G20380	0.166292
AT4G24930	0.166623
AT2G33470	0.16674
AT5G05190	0.166886
AT2G22430	0.167015
AT2G17790	0.167587
AT1G55530	0.16767
AT1G30890	0.16802
AT4G26870	0.16802
AT3G04870	0.168604
AT3G15660	0.169116
AT3G51310	0.169527
AT4G39220	0.169571
AT4G33940	0.169691
AT3G12290	0.17015
AT5G18900	0.17015
AT5G49530	0.170623
AT2G16950	0.170714
AT3G12630	0.171003
AT1G15210	0.171511
AT3G12120	0.171762
AT1G14370	0.171768
AT2G21010	0.172021
AT2G26510	0.172236
AT5G20610	0.172734
AT3G53668	0.173448
AT5G28750	0.174032
AT1G53090	0.174178
AT5G63190	0.174521
AT3G09630	0.174705
AT2G35680	0.175196
AT1G05430	0.175577
AT1G70610	0.176244
AT3G51250	0.176523
AT5G14710	0.176709
AT4G37530	0.176718
AT5G18640	0.177038
AT5G13330	0.177547
AT2G41040	0.177592
AT5G24520	0.177897
AT1G22140	0.178597
AT1G65580	0.179448
AT5G48430	0.179863
AT1G08970	0.179894
AT5G62810	0.180971
AT2G43460	0.181175
AT1G18210	0.18132
AT5G44070	0.181557
AT4G30210	0.181733
AT5G51260	0.181905
AT2G42500	0.181976
AT2G38000	0.182129
AT2G43790	0.182129
AT5G07290	0.182129
AT4G12500	0.182376
AT1G68370	0.183305
AT1G33590	0.183426
AT1G26850	0.183464
AT2G46540	0.183982
AT1G13880	0.184048
AT4G14950	0.184543
AT5G41800	0.184832
AT3G12680	0.185628
AT3G16230	0.186179
AT1G73680	0.186256
AT4G33630	0.186256
AT5G65000	0.186372
AT4G33210	0.186992
AT1G09690	0.187336
AT4G01250	0.187372
AT3G01310	0.187468
AT3G54860	0.187636
AT2G20920	0.187714
AT2G45320	0.187923
AT1G50740	0.188158
AT5G65360	0.188229
AT4G35490	0.188698
AT3G29810	0.188994
AT3G19970	0.189468
AT3G63220	0.189715
AT3G02140	0.189879
AT1G79340	0.189933
AT3G01850	0.189953
AT5G54250	0.190128
AT3G58460	0.190256
AT3G59980	0.190286
AT1G05710	0.190394
AT4G35940	0.190876
AT5G38780	0.191691
AT5G20290	0.192262
AT5G61010	0.193062
AT1G14540	0.193846
AT4G11150	0.194135
AT2G43090	0.194137
AT5G10550	0.194331
AT1G15430	0.194397
AT1G34190	0.194618
AT2G31955	0.194659
AT5G49000	0.194659
AT5G51070	0.19482
AT3G55470	0.194945
AT1G16700	0.195603
AT5G52470	0.196268
AT1G61900	0.196309
AT1G52730	0.197033
AT5G63850	0.198197
AT2G11520	0.198354
AT4G37280	0.199101
AT4G12590	0.200144
AT3G07160	0.200477
AT3G50210	0.200499
AT5G02240	0.200962
AT1G28490	0.201705
AT5G61670	0.20194
AT5G55630	0.201972
AT5G47320	0.202114
AT1G62960	0.202343
AT3G48760	0.2025
AT1G62040	0.202718
AT2G40060	0.203013
AT3G07810	0.203013
AT3G57690	0.203401
AT1G72360	0.203586
AT4G19410	0.203937
AT2G17930	0.205556
AT1G27580	0.205678
AT1G72390	0.20579
AT3G02080	0.206575
AT5G23090	0.206706
AT1G73170	0.206863
AT3G16640	0.207359
AT5G65430	0.207359
AT5G22875	0.207529
AT1G29760	0.207672
AT5G48810	0.208953
AT2G38950	0.209215
AT4G29380	0.209404
AT1G05520	0.209738
AT1G10830	0.20979
AT5G26760	0.209841
AT3G14660	0.210255
AT5G24450	0.210447
AT5G42990	0.211113
AT1G15690	0.211277
AT4G15410	0.211516
AT2G28290	0.211611
AT3G56150	0.212577
AT5G06740	0.212692
AT5G08139	0.212692
AT1G71100	0.212989
AT5G64140	0.213877
AT1G75990	0.214214
AT4G29840	0.214432
AT3G44330	0.215028
AT5G63370	0.215028
AT2G42130	0.215097
AT3G50590	0.215805
AT1G27200	0.215899
AT4G13020	0.215925
AT5G10360	0.217149
AT4G29330	0.217185
AT5G03455	0.217302
AT2G33040	0.218181
AT5G14440	0.218757
AT5G50320	0.218854
AT3G02600	0.218967
AT5G01960	0.219365
AT1G63290	0.219504
AT5G37780	0.219846
AT3G19130	0.219981
AT1G28260	0.221119
AT3G46460	0.221119
AT2G34660	0.221222
AT1G19140	0.221573
AT3G47520	0.221895
AT4G28260	0.2222
AT2G47320	0.222304
AT1G24050	0.22239
AT2G31490	0.223529
AT3G09440	0.224241
AT3G02910	0.225684
AT5G40780	0.225885
AT2G35940	0.226348
AT1G73010	0.226593
AT3G56860	0.227624
AT3G53990	0.227785
AT5G09620	0.228046
AT1G09780	0.228531
AT4G05420	0.228935
AT2G28120	0.22954
AT3G08760	0.229819
AT4G11860	0.229984
AT5G43970	0.230292
AT3G17040	0.230375
AT5G40450	0.230652
AT3G16850	0.231113
AT5G48380	0.231195
AT1G75510	0.231247
AT3G26744	0.231293
AT1G05940	0.2315
AT4G03260	0.2315
AT5G64300	0.231671
AT5G53570	0.231678
AT1G79270	0.232239
AT4G25550	0.232239
AT1G01160	0.232654
AT1G66240	0.232732
AT3G17880	0.232963
AT5G05110	0.233216
AT5G18800	0.233351
AT2G38610	0.233449
AT4G33240	0.233642
AT5G48870	0.233642
AT2G40940	0.23395
AT5G22770	0.234123
AT1G32090	0.23474
AT4G24160	0.235091
AT5G20300	0.235091
AT1G12520	0.235764
AT3G24740	0.235884
AT3G56980	0.237496
AT4G11420	0.239058
AT1G12810	0.239639
AT1G69480	0.239714
AT4G16450	0.239978
AT1G27300	0.24143
AT1G31170	0.241703
AT5G45130	0.241771
AT1G74640	0.242167
AT1G18720	0.242239
AT3G58560	0.242959
AT5G10840	0.242959
AT1G13690	0.242991
AT5G58060	0.243126
AT2G40400	0.243987
AT1G55190	0.244129
AT4G39780	0.244624
AT3G46830	0.244754
AT3G25070	0.244946
AT3G02900	0.245188
AT4G18593	0.2455
AT1G64090	0.24563
AT5G64240	0.24575
AT1G06060	0.246414
AT4G17500	0.246439
AT2G47410	0.247562
AT1G55170	0.247641
AT1G64650	0.248403
AT1G69640	0.249389
AT5G47830	0.249571
AT4G14385	0.249828
AT2G45790	0.249878
AT5G58640	0.250348
AT5G09650	0.250649
AT4G35830	0.251185
AT3G19580	0.252001
AT2G30990	0.252026
AT5G03160	0.253656
AT2G46830	0.253792
AT4G12650	0.254234
AT5G07470	0.254723
AT4G08280	0.255164
AT1G71970	0.255216
AT5G36290	0.255216
AT5G16760	0.255782
AT5G40190	0.256144
AT1G23800	0.256272
AT2G01450	0.257709
AT2G20280	0.257854
AT3G59920	0.257962
AT4G11820	0.258347
AT2G28570	0.258595
AT3G48890	0.259171
AT3G12480	0.260175
AT2G20190	0.260454
AT4G16520	0.260467
AT3G25120	0.260572
AT2G46650	0.26058
AT5G20060	0.260726
AT1G70160	0.260733
AT5G08560	0.261133
AT2G01600	0.2616
AT1G01100	0.261782
AT3G02580	0.261938
AT5G01430	0.263115
AT3G12370	0.263789
AT5G55310	0.264131
AT5G57815	0.264183
AT5G15400	0.264408
AT2G34690	0.264629
AT1G07670	0.26534
AT2G35980	0.26571
AT5G49880	0.266192
AT5G38980	0.266558
AT1G64280	0.267435
AT2G21410	0.267499
AT5G42950	0.268062
AT3G58730	0.268142
AT5G36940	0.268482
AT5G24570	0.268866
AT1G20950	0.269686
AT5G39580	0.269782
AT3G51390	0.270172
AT5G02610	0.270384
AT3G05200	0.270443
AT4G17330	0.270533
AT2G43770	0.2711
AT2G47730	0.2711
AT5G61020	0.272046
AT1G09230	0.272528
AT1G12360	0.272734
AT1G53440	0.275298
AT3G46060	0.275328
AT3G55430	0.275499
AT3G03920	0.275848
AT1G21050	0.276712
AT3G04830	0.277177
AT1G69760	0.278816
AT5G13030	0.279507
AT5G66250	0.279507
AT4G02570	0.279665
AT1G53430	0.280318
AT2G33590	0.280647
AT1G76390	0.280937
AT4G30730	0.280937
AT3G56140	0.282769
AT3G03340	0.282815
AT4G25650	0.282946
AT4G27680	0.283048
AT4G19840	0.283657
AT3G51630	0.285223
AT4G26210	0.285232
AT4G02260	0.285421
AT4G13250	0.285421
AT4G39280	0.285421
AT1G50670	0.285484
AT4G02640	0.285589
AT1G14360	0.285927
AT2G40360	0.286357
AT1G72910	0.286364
AT3G62830	0.286923
AT1G23120	0.287027
AT2G35510	0.288557
AT1G28130	0.289126
AT2G01180	0.289475
AT3G53520	0.289822
AT2G03470	0.290159
AT3G27560	0.290159
AT3G11940	0.290203
AT3G10670	0.290903
AT5G35200	0.29093
AT3G60340	0.292232
AT1G52980	0.292425
AT5G09870	0.292692
AT5G52570	0.29286
AT2G30500	0.293582
AT2G33740	0.293582
AT1G33560	0.294129
AT5G01600	0.2944
AT2G17870	0.29475
AT1G43160	0.294881
AT3G17780	0.295327
AT4G39150	0.296473
AT3G02880	0.296547
AT1G01910	0.296693
AT3G52590	0.296747
AT2G19680	0.296795
AT1G50030	0.297015
AT1G32160	0.297468
AT3G48140	0.297558
AT5G65770	0.297746
AT5G61140	0.297921
AT3G03890	0.298095
AT5G64920	0.298935
AT5G60750	0.299182
AT3G50670	0.299489
AT2G01290	0.299656
AT5G38710	0.300559
AT5G07370	0.300896
AT3G16830	0.300996
AT4G25500	0.301829
AT2G25610	0.301973
AT5G27720	0.301973
AT1G27520	0.303005
AT1G31830	0.303991
AT1G18900	0.304004
AT1G58110	0.304041
AT4G33420	0.304192
AT2G31130	0.304917
AT2G32910	0.305751
AT4G28480	0.305937
AT5G12880	0.306136
AT5G09920	0.306272
AT2G36460	0.306585
AT3G60590	0.306645
AT5G41970	0.307208
AT2G30040	0.307972
AT5G14970	0.308011
AT2G39660	0.308494
AT2G32810	0.308597
AT2G39970	0.308597
AT5G46430	0.30912
AT5G51430	0.310958
AT5G56030	0.311969
AT1G06870	0.312571
AT2G21390	0.312571
AT3G54640	0.31323
AT1G27450	0.313659
AT1G53240	0.313713
AT2G36900	0.31422
AT5G53000	0.314286
AT1G22270	0.314426
AT4G26710	0.31448
AT5G58510	0.315413
AT3G59080	0.316073
AT5G34850	0.316247
AT4G01100	0.316691
AT1G50440	0.316694
AT1G04300	0.316803
AT3G04600	0.316803
AT1G69310	0.317228
AT1G56070	0.31748
AT5G41350	0.317905
AT1G49970	0.318019
AT5G62620	0.318192
AT1G20696	0.319346
AT5G52650	0.319402
AT4G33510	0.319507
AT1G04440	0.320013
AT3G04350	0.320139
AT2G05840	0.322325
AT4G26000	0.323605
AT1G69510	0.323682
AT5G10940	0.3237
AT2G27050	0.324237
AT2G28320	0.32453
AT2G27970	0.325119
AT5G46350	0.326271
AT5G55940	0.327172
AT5G02280	0.328197
AT1G76970	0.328388
AT3G14010	0.328427
AT5G51880	0.328974
AT1G22450	0.329055
AT5G53180	0.329098
AT3G51840	0.329112
AT1G63770	0.329522
AT2G18440	0.329978
AT5G45380	0.330382
AT1G31130	0.3306
AT2G26570	0.331605
AT1G76920	0.331636
AT4G33350	0.331656
AT3G62360	0.332149
AT5G24870	0.332214
AT1G53165	0.332321
AT5G02500	0.332886
AT1G77940	0.332981
AT5G47420	0.333083
AT4G33090	0.334105
AT2G22475	0.334126
AT1G66400	0.335217
AT5G23740	0.335217
AT3G23600	0.33602
AT3G10970	0.33643
AT1G65290	0.336661
AT1G50920	0.337507
AT3G52930	0.338038
AT1G34760	0.338329
AT1G01960	0.33884
AT1G16810	0.339081
AT1G09640	0.339278
AT1G05840	0.339292
AT2G23940	0.339597
AT5G53530	0.340509
AT3G50500	0.340739
AT3G02870	0.341006
AT1G07360	0.34137
AT5G20120	0.341388
AT1G04750	0.34196
AT2G39950	0.342403
AT4G02080	0.343765
AT1G07870	0.344561
AT2G25210	0.345079
AT5G35180	0.345701
AT2G23420	0.345785
AT1G63880	0.346399
AT3G07020	0.347436
AT1G76050	0.347448
AT1G50500	0.347854
AT1G21670	0.34917
AT1G55810	0.349226
AT5G14680	0.349775
AT5G11810	0.350319
AT3G54150	0.351364
AT5G48580	0.352211
AT3G09840	0.352361
AT4G27500	0.352498
AT1G79940	0.352932
AT5G11840	0.353869
AT1G29970	0.354227
AT5G65300	0.354451
AT4G31080	0.354679
AT3G43590	0.354799
AT4G31550	0.354878
AT5G59430	0.355271
AT2G19760	0.35534
AT1G80700	0.35555
AT3G54480	0.355737
AT2G15390	0.356105
AT5G11100	0.356105
AT1G33990	0.3567
AT5G05780	0.357253
AT5G47680	0.357253
AT5G59830	0.357431
AT4G08290	0.357648
AT5G18470	0.357775
AT5G11680	0.358162
AT2G16070	0.358439
AT1G55790	0.358488
AT2G21270	0.359059
AT4G37470	0.359081
AT2G20270	0.361231
AT4G30390	0.361879
AT3G01120	0.363537
AT2G20570	0.365213
AT1G35470	0.36542
AT1G72450	0.365572
AT4G29870	0.365572
AT3G59380	0.365998
AT1G73390	0.366219
AT1G44790	0.366911
AT5G19350	0.367
AT1G70740	0.367133
AT3G54620	0.367133
AT3G09470	0.368139
AT3G02750	0.368326
AT3G24010	0.368726
AT3G14220	0.368994
AT1G17110	0.369349
AT3G51920	0.369349
AT4G27780	0.369742
AT2G03690	0.370593
AT3G27925	0.370593
AT1G22280	0.370601
AT5G56020	0.370669
AT5G39080	0.37069
AT5G47180	0.371075
AT4G33950	0.371497
AT2G44100	0.371748
AT1G80560	0.372007
AT3G13520	0.372923
AT1G08370	0.37384
AT5G59290	0.37384
AT4G16845	0.373874
AT3G57610	0.374434
AT4G24400	0.375726
AT1G30090	0.375913
AT1G48620	0.376054
AT5G19450	0.376086
AT2G46180	0.37809
AT4G23910	0.378279
AT2G41680	0.378343
AT2G20050	0.378926
AT3G62450	0.379454
AT5G58870	0.379985
AT4G03550	0.380009
AT5G65960	0.380681
AT1G70580	0.381115
AT1G61190	0.38184
AT5G11960	0.382208
AT5G15850	0.382542
AT3G02340	0.383578
AT3G10420	0.384009
AT2G15570	0.385043
AT1G35580	0.385056
AT4G20010	0.385422
AT5G16800	0.385632
AT4G19500	0.385677
AT3G49490	0.385753
AT3G02520	0.385971
AT5G47890	0.386341
AT4G35570	0.386816
AT2G17440	0.386905
AT3G08930	0.386945
AT5G04260	0.387228
AT1G03475	0.388526
AT1G14320	0.388682
AT1G01360	0.388999
AT1G71090	0.389203
AT4G02480	0.389267
AT5G57480	0.389267
AT1G48090	0.389582
AT4G20830	0.389582
AT2G02180	0.389583
AT1G20050	0.390413
AT3G10640	0.390427
AT4G26630	0.390547
AT1G32350	0.390603
AT4G21450	0.391121
AT3G13320	0.391369
AT1G79660	0.3926
AT1G27530	0.392776
AT2G19310	0.393022
AT3G18035	0.393123
AT2G41740	0.393232
AT2G45720	0.393634
AT3G51260	0.393672
AT3G13580	0.39418
AT1G22180	0.394262
AT3G60210	0.394466
AT2G01100	0.394995
AT1G18590	0.395208
AT5G08500	0.395311
AT5G64200	0.395311
AT1G69980	0.395699
AT4G04880	0.395699
AT2G45010	0.395748
AT5G28060	0.396485
AT4G35230	0.396608
AT1G04170	0.397361
AT3G12050	0.397517
AT2G46505	0.397582
AT5G19050	0.39788
AT3G51860	0.39839
AT1G20350	0.399103
AT1G16010	0.399445
AT5G16910	0.399543
AT5G09230	0.399928
AT4G33430	0.400503
AT1G01650	0.401113
AT3G56510	0.401113
AT3G43520	0.401121
AT3G44320	0.402924
AT5G06960	0.402983
AT3G51580	0.403014
AT5G14240	0.40334
AT1G19110	0.403342
AT3G51450	0.403514
AT5G40770	0.404925
AT3G12400	0.405389
AT1G55330	0.406425
AT1G47250	0.40708
AT4G24730	0.407305
AT1G03250	0.407717
AT3G46000	0.408657
AT3G03610	0.408793
AT1G47310	0.409091
AT5G06530	0.409373
AT1G70330	0.409424
AT3G54220	0.409424
AT5G18620	0.409424
AT5G24460	0.409854
AT1G73980	0.411265
AT1G44350	0.411355
AT1G30130	0.411612
AT5G10695	0.411994
AT4G19210	0.412084
AT4G17740	0.412415
AT1G07350	0.412515
AT4G22780	0.412546
AT3G61140	0.4143
AT3G20870	0.414677
AT1G28580	0.417082
AT4G07950	0.417082
AT2G34750	0.417745
AT4G00330	0.417984
AT5G07100	0.417984
AT5G57870	0.417984
AT2G35020	0.418876
AT3G11730	0.420839
AT2G31380	0.421263
AT1G20580	0.421666
AT5G37070	0.422056
AT4G13430	0.422112
AT1G13350	0.423292
AT1G53400	0.423884
AT5G43830	0.423884
AT5G64440	0.424125
AT3G61890	0.424136
AT1G04340	0.424209
AT1G61660	0.424334
AT2G15290	0.42454
AT5G42090	0.42454
AT2G25740	0.425566
AT5G20900	0.425566
AT1G08480	0.425724
AT2G23780	0.426265
AT3G03160	0.42678
AT5G67560	0.427032
AT5G04850	0.428459
AT4G11360	0.428488
AT4G27130	0.429408
AT4G30060	0.429498
AT2G44200	0.429603
AT5G67330	0.431123
AT3G59990	0.43143
AT4G21160	0.432498
AT3G14075	0.432511
AT5G44790	0.432688
AT4G15470	0.432738
AT4G13510	0.43325
AT3G22990	0.433445
AT5G12340	0.433813
AT1G26270	0.434227
AT5G42790	0.435497
AT1G69450	0.43569
AT5G39730	0.436361
AT1G67360	0.436378
AT4G35750	0.437059
AT3G29160	0.437681
AT2G07783	0.439632
AT5G12010	0.44
AT5G27770	0.44
AT1G31190	0.440246
AT1G54115	0.440246
AT2G40290	0.440246
AT2G31880	0.440366
AT2G37840	0.440961
AT1G22885	0.441414
AT1G79280	0.441911
AT4G36500	0.441911
AT2G17380	0.443857
AT5G64120	0.444437
AT5G58230	0.444453
AT3G14050	0.444556
AT1G64520	0.445169
AT5G46160	0.445169
AT3G49560	0.445501
AT4G33050	0.445826
AT1G50370	0.447283
AT5G59400	0.448522
AT4G04570	0.449109
AT1G53050	0.4495
AT3G13920	0.449529
AT5G45010	0.44958
AT4G08460	0.449609
AT5G27150	0.449669
AT1G59580	0.450436
AT4G19640	0.451351
AT5G23760	0.451377
AT2G25730	0.451785
AT1G57630	0.452159
AT2G43160	0.452427
AT2G30270	0.45564
AT5G66240	0.455661
AT1G25150	0.455925
AT2G39290	0.456321
AT4G02980	0.456335
AT2G21060	0.456557
AT4G35220	0.456789
AT1G28120	0.45715
AT3G46510	0.458487
AT2G31510	0.458605
AT2G29210	0.458917
AT3G13440	0.459777
AT3G28715	0.459928
AT5G44000	0.45997
AT3G50000	0.462181
AT5G54900	0.462303
AT3G45770	0.462412
AT4G37760	0.462412
AT1G72550	0.462431
AT3G06690	0.463523
AT1G16840	0.464047
AT1G53570	0.46406
AT3G46040	0.464242
AT3G25800	0.465276
AT3G09085	0.466219
AT1G32400	0.466323
AT5G09900	0.466868
AT1G06430	0.46768
AT1G60870	0.467771
AT3G55400	0.468275
AT4G26840	0.468793
AT3G06110	0.469276
AT3G08640	0.469276
AT3G12350	0.469568
AT1G54290	0.470405
AT4G37040	0.470405
AT4G05590	0.471763
AT3G50530	0.471933
AT4G20930	0.472119
AT1G79730	0.472313
AT3G61070	0.472615
AT5G50960	0.472781
AT3G54140	0.472916
AT5G07010	0.473168
AT1G06780	0.474758
AT3G12800	0.474829
AT5G03345	0.475026
AT1G11930	0.475312
AT5G66140	0.475883
AT3G13060	0.476451
AT5G11500	0.476529
AT3G17000	0.477282
AT1G28200	0.477424
AT3G44100	0.477848
AT5G59710	0.478305
AT2G39630	0.478403
AT4G23850	0.478403
AT2G28370	0.480045
AT2G19350	0.480132
AT4G39260	0.4824
AT1G24440	0.483594
AT1G54410	0.483884
AT2G37940	0.484966
AT4G17420	0.485012
AT5G25760	0.485627
AT1G71880	0.485729
AT4G26610	0.486311
AT2G28390	0.486321
AT3G12320	0.486355
AT3G16857	0.486726
AT3G04560	0.487136
AT4G25130	0.48757
AT5G65110	0.487722
AT5G04170	0.487994
AT5G63640	0.488023
AT4G02120	0.488478
AT3G43810	0.488563
AT1G52740	0.490313
AT2G32170	0.490745
AT3G27890	0.490745
AT2G29020	0.490835
AT2G46550	0.491015
AT2G42700	0.491577
AT1G21410	0.491801
AT3G26810	0.491801
AT2G04410	0.491997
AT2G04350	0.492035
AT4G32530	0.492175
AT3G26400	0.493731
AT4G22820	0.493769
AT5G10830	0.493769
AT2G02040	0.494706
AT1G03970	0.495163
AT1G34320	0.496039
AT3G12600	0.496911
AT4G34000	0.497342
AT3G18140	0.49752
AT1G47960	0.498315
AT1G22200	0.498918
AT2G34585	0.499536
AT4G35360	0.499727
AT3G61200	0.499732
AT1G07790	0.50067
AT4G13340	0.500748
AT4G11800	0.501049
AT3G07770	0.501639
AT1G17145	0.503228
AT1G14400	0.503361
AT3G28850	0.503622
AT3G51370	0.50521
AT5G14170	0.505971
AT1G71940	0.505978
AT1G18680	0.506246
AT2G20420	0.506859
AT1G10500	0.507004
AT5G47570	0.507307
AT1G49820	0.507358
AT1G18890	0.507712
AT1G22620	0.507712
AT2G29560	0.507712
AT2G21230	0.508157
AT1G29120	0.508397
AT1G03910	0.508687
AT5G22060	0.508687
AT3G49940	0.509111
AT5G23140	0.509135
AT5G04240	0.509496
AT4G10920	0.509622
AT5G64960	0.509953
AT3G28590	0.510854
AT5G11340	0.510966
AT3G51160	0.51125
AT1G04480	0.512366
AT5G35620	0.513482
AT2G29700	0.513754
AT3G10380	0.514544
AT4G32640	0.514544
AT5G47220	0.514544
AT1G61740	0.514868
AT4G15910	0.515141
AT1G77350	0.51535
AT2G37340	0.515627
AT3G52140	0.515951
AT3G19490	0.516439
AT4G37590	0.516765
AT3G51620	0.517164
AT2G43680	0.517308
AT4G09420	0.518724
AT2G19480	0.51891
AT5G64350	0.51891
AT5G01540	0.51982
AT4G03410	0.521435
AT4G38550	0.521491
AT3G13410	0.521937
AT5G63980	0.522807
AT2G48020	0.52287
AT2G31945	0.523402
AT5G22360	0.523484
AT3G53030	0.523977
AT1G44180	0.525063
AT4G27540	0.525089
AT3G01400	0.525347
AT5G03630	0.525788
AT2G36690	0.525869
AT4G17486	0.528111
AT3G19420	0.528369
AT4G26410	0.528847
AT5G42420	0.529406
AT5G42220	0.530133
AT3G51500	0.530211
AT5G45710	0.530561
AT2G27030	0.531308
AT5G46910	0.531641
AT1G01940	0.532278
AT2G26920	0.532916
AT2G25870	0.533166
AT2G19540	0.53353
AT1G08310	0.534212
AT1G22400	0.534661
AT1G22500	0.534661
AT3G56450	0.534685
AT5G11280	0.534885
AT3G25870	0.535072
AT5G16840	0.535072
AT5G67380	0.535072
AT1G02140	0.535628
AT3G06580	0.535877
AT5G13500	0.536102
AT3G23170	0.53638
AT5G16470	0.536479
AT3G44340	0.538244
AT1G30230	0.538306
AT1G75410	0.538593
AT1G72920	0.538604
AT4G15800	0.538626
AT5G15610	0.539739
AT1G67850	0.540043
AT1G01260	0.541972
AT3G47860	0.542091
AT5G27700	0.543478
AT5G58740	0.543591
AT3G11200	0.544699
AT1G78080	0.545353
AT5G54490	0.545907
AT1G80680	0.546748
AT5G64740	0.547353
AT3G25040	0.54784
AT5G51230	0.548936
AT2G36320	0.548961
AT5G67450	0.550587
AT4G02880	0.55066
AT4G20390	0.550736
AT1G04400	0.55112
AT1G41880	0.55112
AT4G32760	0.552116
AT5G16505	0.552116
AT3G58010	0.552117
AT2G20560	0.552652
AT1G58360	0.552853
AT3G17810	0.553191
AT2G38700	0.553982
AT1G34220	0.554704
AT4G17940	0.554852
AT4G27750	0.554852
AT4G37150	0.555468
AT2G15270	0.555831
AT4G10710	0.557121
AT4G40040	0.557121
AT4G22920	0.557618
AT3G18740	0.557683
AT4G05070	0.557683
AT5G05250	0.557683
AT5G14590	0.5586
AT1G28960	0.561178
AT1G68680	0.561178
AT3G17090	0.561647
AT5G28850	0.56166
AT5G67590	0.561898
AT2G14260	0.562006
AT2G36880	0.562187
AT1G60830	0.563604
AT3G51100	0.56376
AT3G45030	0.564726
AT2G47170	0.564903
AT2G34070	0.565592
AT1G12470	0.56646
AT2G19570	0.567759
AT4G28290	0.567772
AT5G66180	0.567798
AT5G62020	0.568795
AT1G08930	0.569115
AT4G36690	0.569236
AT5G44250	0.569321
AT1G03590	0.570765
AT3G57150	0.570947
AT1G64350	0.570973
AT5G38895	0.570989
AT3G61790	0.571017
AT1G21380	0.571192
AT2G25625	0.571222
AT3G22380	0.571799
AT2G27720	0.57187
AT3G20970	0.571977
AT1G21750	0.572053
AT3G63310	0.572106
AT1G78140	0.572163
AT5G43940	0.572163
AT2G37410	0.572713
AT2G03430	0.574038
AT2G30980	0.57445
AT5G53450	0.575166
AT4G33650	0.575405
AT5G45620	0.575405
AT1G74100	0.576141
AT4G10140	0.576284
AT5G35160	0.576308
AT4G34450	0.577463
AT3G07950	0.577543
AT3G28050	0.578111
AT3G24550	0.578275
AT5G23110	0.578401
AT4G11740	0.579182
AT5G06140	0.579182
AT5G49510	0.579182
AT5G26990	0.579231
AT3G25760	0.579266
AT1G03090	0.57972
AT4G21710	0.579841
AT2G38440	0.57986
AT4G18170	0.580097
AT5G10450	0.580097
AT2G30250	0.5802
AT4G34100	0.5802
AT4G32590	0.580311
AT3G13445	0.580596
AT1G48030	0.582476
AT5G18500	0.582631
AT5G56190	0.582768
AT1G01770	0.5828
AT4G24560	0.583531
AT1G60170	0.583792
AT2G23350	0.584646
AT1G12910	0.584735
AT3G55480	0.584735
AT1G08680	0.585876
AT5G26880	0.585945
AT1G07750	0.587567
AT1G07080	0.587749
AT2G16510	0.588209
AT2G26980	0.588209
AT1G71950	0.588589
AT1G73490	0.588589
AT3G01740	0.588589
AT3G15820	0.589094
AT3G43220	0.589505
AT4G10810	0.5909
AT5G13560	0.591052
AT3G59052	0.591779
AT4G11240	0.591779
AT1G09480	0.592726
AT2G42950	0.593157
AT4G11010	0.594627
AT1G75660	0.595016
AT3G21865	0.595126
AT4G39540	0.596091
AT3G55200	0.596272
AT5G51400	0.596272
AT2G37975	0.597223
AT3G47510	0.597858
[truncated: 870 more rows]

## Sheet: Silent
	P value
AT1G01030	0.683399
AT1G01110	0.809197
AT1G01150	0.987579
AT1G01225	0.948125
AT1G01250	0.391369
AT1G01280	0.560942
AT1G01310	0.940433
AT1G01320	0.334721
AT1G01370	0.7383
AT1G01380	0.578275
AT1G01390	0.30912
AT1G01410	0.882478
AT1G01450	0.169571
AT1G01460	0.356366
AT1G01520	0.190515
AT1G01530	0.340001
AT1G01700	0.246703
AT1G01750	0.031954
AT1G01830	0.516615
AT1G01900	0.538423
AT1G01920	0.514596
AT1G01980	0.430266
AT1G02050	1
AT1G02060	0.26185
AT1G02070	0.867514
AT1G02205	0.441805
AT1G02250	0.226593
AT1G02320	0.891512
AT1G02370	0.364302
AT1G02490	0.458063
AT1G02700	0.530777
AT1G02720	0.34884
AT1G02790	0.983671
AT1G02813	0.900964
AT1G02830	0.930544
AT1G02940	0.849792
AT1G02970	0.991799
AT1G02980	0.833262
AT1G03010	0.672105
AT1G03020	0.379287
AT1G03050	0.719508
AT1G03055	0.668489
AT1G03100	0.247071
AT1G03180	0.496028
AT1G03200	1
AT1G03270	0.521908
AT1G03300	0.379939
AT1G03320	0.368688
AT1G03390	1
AT1G03510	0.7132
AT1G03540	0.334197
AT1G03560	0.0942874
AT1G03700	0.556336
AT1G03710	1
AT1G03720	0.919898
AT1G03770	0.700016
AT1G03780	0.766506
AT1G03820	0.911587
AT1G03830	0.747269
AT1G03840	0.692972
AT1G03880	0.98306
AT1G03890	0.260974
AT1G03920	0.958059
AT1G03940	0.808868
AT1G03960	0.583048
AT1G03980	0.992605
AT1G03990	0.27042
AT1G04020	0.77841
AT1G04030	0.987099
AT1G04050	0.127346
AT1G04090	0.757792
AT1G04110	1
AT1G04150	0.531987
AT1G04160	0.946806
AT1G04180	0.557991
AT1G04330	0.594408
AT1G04380	0.644662
AT1G04490	0.727457
AT1G04500	0.514424
AT1G04520	0.650443
AT1G04540	0.388145
AT1G04560	0.770598
AT1G04600	0.902028
AT1G04610	0.731417
AT1G04625	0.765797
AT1G04645	0.105633
AT1G04650	0.600607
AT1G04670	0.721027
AT1G04700	0.491492
AT1G04730	0.444556
AT1G04760	0.764015
AT1G04840	0.404289
AT1G04880	0.753273
AT1G04920	0.835773
AT1G04930	0.80131
AT1G04990	0.365028
AT1G05040	0.89196
AT1G05280	0.877127
AT1G05290	0.592117
AT1G05330	0.649604
AT1G05440	0.84359
AT1G05450	0.805563
AT1G05460	0.46601
AT1G05470	0.87056
AT1G05490	0.251962
AT1G05577	0.747293
AT1G05590	0.637334
AT1G05610	0.0804472
AT1G05630	0.332171
AT1G05660	0.429424
AT1G05670	0.890112
AT1G05770	0.644867
AT1G05800	0.821685
AT1G05860	0.682163
AT1G05920	0.706384
AT1G05950	0.973471
AT1G05990	0.6007
AT1G06020	0.887814
AT1G06030	0.524169
AT1G06080	0.217149
AT1G06100	0.675538
AT1G06120	0.846979
AT1G06140	0.412209
AT1G06150	0.500623
AT1G06160	0.74428
AT1G06170	0.381854
AT1G06225	0.84359
AT1G06240	0.583048
AT1G06270	0.182554
AT1G06310	0.773883
AT1G06320	0.122438
AT1G06340	0.833239
AT1G06350	0.15558
AT1G06420	0.95643
AT1G06440	0.921865
AT1G06490	0.7383
AT1G06540	1
AT1G06580	0.7383
AT1G06710	0.59612
AT1G06730	0.989461
AT1G06750	0.976473
AT1G06970	0.140459
AT1G06980	0.113319
AT1G06990	0.818757
AT1G07025	0.36542
AT1G07050	0.979487
AT1G07060	0.103083
AT1G07120	0.255164
AT1G07190	0.926678
AT1G07260	0.784373
AT1G07270	0.691663
AT1G07290	0.163381
AT1G07330	0.904338
AT1G07340	0.146936
AT1G07430	0.683735
AT1G07485	0.903815
AT1G07540	0.119986
AT1G07550	0.295294
AT1G07615	0.649604
AT1G07680	0.889733
AT1G07740	0.514529
AT1G07850	0.688119
AT1G07860	0.344561
AT1G07880	0.741787
AT1G08030	0.536952
AT1G08065	0.893704
AT1G08100	0.022723
AT1G08135	0.299548
AT1G08180	0.0905269
AT1G08340	0.531902
AT1G08410	0.87714
AT1G08430	0.116181
AT1G08500	0.490745
AT1G08610	0.494248
AT1G08730	0.118091
AT1G08840	0.451352
AT1G08990	0.135865
AT1G09000	0.371624
AT1G09030	0.94231
AT1G09090	0.813221
AT1G09155	0.624579
AT1G09170	0.845402
AT1G09190	0.415458
AT1G09220	0.967214
AT1G09360	0.487588
AT1G09370	0.198641
AT1G09410	1
AT1G09510	0.206903
AT1G09550	0.891512
AT1G09600	0.548936
AT1G09610	0.247709
AT1G09660	0.658876
AT1G09720	0.973576
AT1G09820	0.72247
AT1G09890	0.763302
AT1G09980	0.613475
AT1G10110	0.936903
AT1G10160	0.636309
AT1G10190	0.901359
AT1G10300	0.17087
AT1G10417	0.583048
AT1G10450	0.831838
AT1G10520	0.86319
AT1G10530	0.981659
AT1G10610	0.546904
AT1G10620	0.691435
AT1G10640	0.494981
AT1G10680	0.975455
AT1G10710	0.784797
AT1G10750	0.422376
AT1G10770	0.517164
AT1G10880	0.948125
AT1G10970	0.994466
AT1G10980	0.751114
AT1G11040	0.979392
AT1G11070	0.48757
AT1G11080	0.413243
AT1G11130	0.370593
AT1G11160	0.721577
AT1G11170	0.327886
AT1G11210	0.901359
AT1G11220	0.429897
AT1G11250	0.545095
AT1G11300	0.696175
AT1G11340	0.0946538
AT1G11370	0.992754
AT1G11420	0.821584
AT1G11450	0.190876
AT1G11470	0.384277
AT1G11560	0.807063
AT1G11590	0.836401
AT1G11600	1
AT1G11610	0.61394
AT1G11630	1
AT1G11690	0.520947
AT1G11710	0.830755
AT1G11730	0.726691
AT1G11740	0.963981
AT1G11770	0.944753
AT1G11900	0.294034
AT1G11915	0.115755
AT1G11920	0.697128
AT1G11950	0.568354
AT1G11970	0.652568
AT1G11990	0.536129
AT1G12040	0.261318
AT1G12070	0.37006
AT1G12100	0.792532
AT1G12130	0.511974
AT1G12180	0.727676
AT1G12190	0.390603
AT1G12210	0.985428
AT1G12220	0.860034
AT1G12260	0.510071
AT1G12280	0.731076
AT1G12290	0.688099
AT1G12330	0.515692
AT1G12460	0.557683
AT1G12560	0.435598
AT1G12570	0.722718
AT1G12600	0.642626
AT1G12620	0.717169
AT1G12700	0.908047
AT1G12720	0.0399609
AT1G12740	0.728324
AT1G12775	0.897377
AT1G12960	0.136761
AT1G13040	0.548592
AT1G13050	0.143769
AT1G13070	1
AT1G13130	0.631234
AT1G13140	0.930026
AT1G13150	0.816443
AT1G13200	0.729404
AT1G13230	0.843291
AT1G13290	0.998071
AT1G13330	0.758027
AT1G13370	0.699114
AT1G13400	0.565131
AT1G13410	0.773825
AT1G13420	0.656658
AT1G13540	0.610986
AT1G13610	0.202718
AT1G13630	0.869709
AT1G13650	0.79449
AT1G13670	0.602504
AT1G13680	0.964128
AT1G13790	0.847071
AT1G13890	0.52411
AT1G13920	0.159407
AT1G13970	0.381854
AT1G14080	0.811261
AT1G14110	0.536013
AT1G14190	0.5802
AT1G14220	0.729221
AT1G14240	0.810614
AT1G14350	0.624767
AT1G14390	0.208757
AT1G14420	0.304781
AT1G14440	1
AT1G14470	0.168173
AT1G14640	0.37634
AT1G14680	0.371075
AT1G14687	0.171608
AT1G14750	0.679844
AT1G14760	0.554852
AT1G14770	0.522113
AT1G14800	0.456321
AT1G14930	0.649935
AT1G14940	0.719056
AT1G14970	0.183982
AT1G15050	0.367885
AT1G15150	0.197295
AT1G15190	0.245497
AT1G15320	0.399445
AT1G15360	0.402461
AT1G15460	0.825458
AT1G15480	0.82799
AT1G15510	0.84359
AT1G15560	0.608931
AT1G15570	0.786642
AT1G15720	0.624621
AT1G15850	0.509471
AT1G15870	0.897286
AT1G15910	0.904948
AT1G15990	0.725907
AT1G16070	1
AT1G16090	0.948047
AT1G16190	0.773088
AT1G16220	0.787247
AT1G16290	0.121167
AT1G16330	0.116504
AT1G16340	0.432594
AT1G16360	0.647679
AT1G16380	0.503228
AT1G16440	0.266475
AT1G16480	0.288276
AT1G16490	0.773107
AT1G16590	0.127217
AT1G16640	0.773825
AT1G16705	0.963352
AT1G16760	0.187635
AT1G16780	0.513482
AT1G16800	0.885602
AT1G16850	0.414727
AT1G16910	0.77875
AT1G16940	0.82613
AT1G16950	0.40895
AT1G16980	0.807006
AT1G17000	0.983617
AT1G17010	0.656003
AT1G17090	0.507965
AT1G17150	0.636269
AT1G17260	0.391216
AT1G17300	0.95387
AT1G17390	0.516615
AT1G17460	0.763081
AT1G17520	0.523213
AT1G17560	0.843619
AT1G17590	0.104149
AT1G17600	0.507358
AT1G17615	0.949791
AT1G17630	0.698352
AT1G17640	0.774427
AT1G17665	0.625226
AT1G17744	0.68127
AT1G17800	0.563223
AT1G17910	0.351125
AT1G17920	0.125837
AT1G17950	0.221222
AT1G18050	0.105963
AT1G18090	0.35984
AT1G18100	0.655011
AT1G18130	0.127217
AT1G18140	0.158686
AT1G18220	0.567417
AT1G18310	1
AT1G18350	0.86782
AT1G18390	0.720859
AT1G18410	0.899645
AT1G18485	0.886314
AT1G18560	0.675299
AT1G18610	0.649604
AT1G18750	0.631234
AT1G18840	0.960554
AT1G18950	0.847771
AT1G18990	0.622045
AT1G19030	0.846705
AT1G19040	0.4824
AT1G19060	0.76201
AT1G19090	0.824993
AT1G19160	0.458528
AT1G19190	0.1183
AT1G19230	0.182077
AT1G19290	0.472781
AT1G19300	1
AT1G19340	0.933532
AT1G19390	0.676286
AT1G19410	0.11688
AT1G19460	0.780257
AT1G19500	0.177953
AT1G19520	0.341306
AT1G19620	0.613172
AT1G19630	0.329891
AT1G19640	0.531885
AT1G19710	0.948047
AT1G19780	0.356631
AT1G19830	0.310313
AT1G19890	0.583048
AT1G19900	0.502034
AT1G19930	0.418088
AT1G19940	0.440244
AT1G19950	0.524547
AT1G20080	0.788222
AT1G20135	0.949766
AT1G20150	0.166623
AT1G20160	0.854498
AT1G20290	0.619655
AT1G20370	0.615602
AT1G20400	0.978225
AT1G20480	0.0914902
AT1G20490	0.535072
AT1G20500	0.488578
AT1G20520	0.415323
AT1G20530	0.755733
AT1G20550	0.944169
AT1G20590	0.732798
AT1G20690	0.5426
AT1G20700	0.735325
AT1G20720	0.419462
AT1G20735	0.698651
AT1G20750	0.613475
AT1G20800	0.54103
AT1G20870	0.894575
AT1G20940	0.164078
AT1G21170	0.308597
AT1G21210	0.464242
AT1G21240	0.934451
AT1G21340	0.889805
AT1G21430	0.686443
AT1G21510	0.814365
AT1G21540	0.326024
AT1G21580	0.0202472
AT1G21650	0.893694
AT1G21730	0.966588
AT1G21810	0.769797
AT1G21850	0.321045
AT1G21860	0.975017
AT1G21890	0.396906
AT1G21950	0.59771
AT1G21970	0.165478
AT1G22010	0.465537
AT1G22015	0.205383
AT1G22130	0.936063
AT1G22150	0.815276
AT1G22210	0.154743
AT1G22240	0.125369
AT1G22275	0.857406
AT1G22290	0.758683
AT1G22330	0.139206
AT1G22420	0.356944
AT1G22460	0.375145
AT1G22490	1
AT1G22600	0.405678
AT1G22670	0.972515
AT1G22720	0.349142
AT1G22830	0.76201
AT1G22880	0.260049
AT1G22960	0.860716
AT1G23000	0.97787
AT1G23060	1
AT1G23070	0.66502
AT1G23080	0.531885
AT1G23100	0.919089
AT1G23160	0.749245
AT1G23210	0.620134
AT1G23270	0.169928
AT1G23280	0.117183
AT1G23320	0.248403
AT1G23350	0.12603
AT1G23420	0.640969
AT1G23450	0.899206
AT1G23510	0.907658
AT1G23540	0.115134
AT1G23570	0.539988
AT1G23700	0.342695
AT1G23760	0.932351
AT1G23790	0.944753
AT1G23880	0.988756
AT1G23910	0.761712
AT1G23940	0.963932
AT1G23990	0.963905
AT1G24000	0.403139
AT1G24010	1
AT1G24030	0.417738
AT1G24060	0.794506
AT1G24070	0.51145
AT1G24110	0.18088
AT1G24210	0.973551
AT1G24240	0.934074
AT1G24250	0.433592
AT1G24260	0.837183
AT1G24290	0.768342
AT1G24390	0.90247
AT1G24420	0.255926
AT1G24470	0.751266
AT1G24540	0.929869
AT1G24575	0.810445
AT1G24600	0.647113
AT1G24620	0.612733
AT1G24640	0.409424
AT1G24650	0.981659
AT1G24735	0.837537
AT1G24764	0.864054
AT1G24938	0.557683
AT1G25112	0.767765
AT1G25240	0.447283
AT1G25250	0.612166
AT1G25270	0.645519
AT1G25320	0.993207
AT1G25330	0.442206
AT1G25340	0.405981
AT1G25360	0.27213
AT1G25410	0.908127
AT1G25460	0.810172
AT1G26260	0.799334
AT1G26290	0.299126
AT1G26310	0.818757
AT1G26330	0.305672
AT1G26350	0.32863
AT1G26450	0.0921157
AT1G26540	0.447556
AT1G26680	0.0770516
AT1G26700	0.680119
AT1G26710	0.152845
AT1G26760	0.89254
AT1G26780	0.239513
AT1G26840	1
AT1G26860	0.588589
AT1G26870	0.863159
AT1G26900	0.288557
AT1G26970	0.656095
AT1G26990	1
AT1G27040	0.514544
AT1G27060	0.94313
AT1G27120	0.783335
AT1G27140	0.964112
AT1G27160	0.929173
AT1G27220	0.384272
AT1G27240	0.979487
AT1G27285	0.10114
AT1G27360	0.699659
AT1G27440	0.996865
AT1G27461	0.610403
AT1G27550	1
AT1G27570	0.324388
AT1G27610	0.562523
AT1G27740	0.576124
AT1G27820	0.889651
AT1G27920	0.288557
AT1G27940	0.691435
AT1G27990	0.16232
AT1G28030	0.907949
AT1G28040	0.334993
AT1G28070	0.748083
AT1G28080	0.206679
AT1G28135	0.945828
AT1G28270	0.795896
AT1G28300	0.999908
AT1G28327	0.652887
AT1G28375	0.775542
AT1G28430	0.720859
AT1G28460	0.496298
AT1G28500	0.338999
AT1G28530	0.76883
AT1G28550	0.334197
AT1G28560	0.707568
AT1G28590	0.921656
AT1G28610	0.913696
AT1G28630	0.558931
AT1G29080	0.0667267
AT1G29090	0.413901
AT1G29110	0.849535
AT1G29140	0.126679
AT1G29200	0.579325
AT1G29230	0.914284
AT1G29240	0.189509
AT1G29270	0.950313
AT1G29570	0.882478
AT1G29600	0.71706
AT1G29620	0.423884
AT1G29630	0.860034
AT1G29710	0.66336
AT1G29720	0.914933
AT1G29740	0.216691
AT1G29770	0.111126
AT1G29780	0.978449
AT1G29870	0.885602
AT1G30010	0.886373
AT1G30020	0.761712
AT1G30030	0.940502
AT1G30080	0.399814
AT1G30100	1
AT1G30140	0.687338
AT1G30150	0.159407
AT1G30160	0.520717
AT1G30240	0.631234
AT1G30350	0.239497
AT1G30455	0.640822
AT1G30515	0.586198
AT1G30560	0.975243
AT1G30710	0.2239
AT1G30740	0.414807
AT1G30760	0.417572
AT1G30784	1
AT1G30790	0.388831
AT1G30840	0.154716
AT1G30850	0.978065
AT1G30870	1
AT1G30940	0.631234
AT1G30960	0.365615
AT1G31000	0.94281
AT1G31030	0.736082
AT1G31040	0.351704
AT1G31050	0.7577
AT1G31070	0.538178
AT1G31080	0.915936
AT1G31200	0.773825
AT1G31210	0.609746
AT1G31240	0.927176
AT1G31310	0.815774
AT1G31320	0.321455
AT1G31360	0.451377
AT1G31400	0.596168
AT1G31430	0.991304
AT1G31450	0.535542
AT1G31460	0.637733
AT1G31490	0.258912
AT1G31510	0.966039
AT1G31520	0.139539
AT1G31530	0.489711
AT1G31620	0.945052
AT1G31630	0.860041
AT1G31640	0.982473
AT1G31670	0.786433
AT1G31690	0.32935
AT1G31710	0.2025
AT1G31720	0.973515
AT1G31760	0.335036
AT1G31790	0.540946
AT1G31840	0.618563
AT1G31880	0.14381
AT1G31950	0.154936
AT1G31960	0.992605
AT1G32000	0.240993
AT1G32040	0.75768
AT1G32180	0.881723
AT1G32250	0.895432
AT1G32270	0.125006
AT1G32320	0.564726
AT1G32375	0.138674
AT1G32430	1
AT1G32590	0.384272
AT1G32600	0.245795
AT1G32610	0.17886
AT1G32670	0.250868
AT1G32680	0.999023
AT1G32730	0.354654
AT1G32740	0.87714
AT1G32760	0.628743
AT1G32770	0.436491
AT1G32780	0.983695
AT1G32810	0.268158
AT1G32830	0.89688
AT1G32850	0.717978
AT1G32860	0.466432
AT1G32880	0.918281
AT1G32980	0.816973
AT1G33000	0.387667
AT1G33070	0.808154
AT1G33100	0.297699
AT1G33130	0.1095
AT1G33220	0.0713092
AT1G33260	0.787247
AT1G33280	0.926345
AT1G33320	0.663298
AT1G33340	0.144221
AT1G33350	1
AT1G33430	0.619287
AT1G33440	0.0976643
AT1G33460	0.916895
AT1G33500	0.306714
AT1G33540	0.786581
AT1G33580	0.976615
AT1G33612	1
AT1G33640	0.473109
AT1G33660	0.677553
AT1G33710	0.842993
AT1G33750	0.208676
AT1G33770	0.584504
AT1G33813	0.904735
AT1G33817	0.273846
AT1G33860	0.331448
AT1G33870	0.978
AT1G33880	0.0922902
AT1G33890	0.252001
AT1G33900	0.989461
AT1G33930	0.506965
AT1G33940	0.606104
AT1G33950	0.122877
AT1G34040	0.208753
AT1G34070	0.496422
AT1G34100	0.69168
AT1G34140	0.526761
AT1G34160	0.935327
AT1G34170	0.366604
AT1G34240	0.48744
AT1G34245	0.891512
AT1G34290	0.65799
AT1G34330	0.979189
AT1G34355	0.66724
AT1G34400	0.628193
AT1G34410	0.617331
AT1G34460	0.111191
AT1G34480	0.354628
AT1G34490	0.988756
AT1G34500	0.126083
AT1G34510	0.685709
AT1G34530	0.878661
AT1G34540	0.992615
AT1G34545	0.395311
AT1G34590	0.236604
AT1G34650	0.876152
AT1G34660	0.918426
AT1G34770	0.263456
AT1G34842	0.388365
AT1G34967	0.323339
AT1G35030	0.79967
AT1G35143	0.463201
AT1G35150	0.40334
AT1G35180	0.673246
AT1G35183	0.652365
AT1G35200	0.45997
AT1G35220	0.92792
AT1G35260	0.201315
AT1G35290	0.692563
AT1G35310	0.952108
AT1G35320	0.709032
AT1G35330	0.98682
AT1G35370	0.639242
AT1G35380	0.651623
AT1G35410	0.851657
AT1G35480	0.41511
AT1G35490	0.805563
AT1G35500	0.852262
AT1G35530	0.602194
AT1G35545	0.604642
AT1G35570	0.899709
AT1G35614	0.253656
AT1G35625	0.157377
AT1G35647	0.726318
AT1G35663	0.949336
AT1G35730	0.168173
AT1G35740	0.535542
AT1G35750	1
AT1G35770	0.6894
AT1G35790	0.303975
AT1G35820	0.769577
AT1G35860	0.424913
AT1G35900	0.758596
AT1G35950	0.528376
AT1G35970	0.635084
AT1G36020	0.649604
AT1G36030	0.529406
AT1G36035	0.982763
AT1G36040	0.169101
AT1G36105	0.464049
AT1G36110	0.927565
AT1G36180	0.843504
AT1G36190	0.948125
AT1G36230	0.756102
AT1G36270	0.543318
AT1G36280	0.644443
AT1G36340	0.884582
AT1G36430	0.698983
AT1G36470	0.566237
AT1G36510	0.451937
AT1G36540	0.164184
AT1G36550	0.591449
AT1G36600	0.937852
AT1G36620	0.186405
AT1G36670	0.808154
AT1G36756	0.854061
AT1G36810	1
AT1G36830	0.442352
AT1G36910	0.9348
AT1G36940	0.85296
AT1G36950	0.523471
AT1G36970	1
AT1G37000	0.430887
AT1G37010	1
AT1G37020	0.456634
AT1G37057	0.919723
AT1G37060	0.560214
AT1G37080	0.361879
AT1G37110	0.213277
AT1G37140	1
AT1G37150	0.178286
AT1G37160	0.860332
AT1G37537	0.632029
AT1G38340	0.823169
AT1G38950	0.244342
AT1G39110	0.285063
AT1G39350	0.317349
AT1G39430	0.925944
AT1G39750	0.619656
AT1G40150	0.916363
AT1G40230	0.374943
AT1G40390	0.927457
AT1G41115	0.531885
AT1G41690	0.531885
AT1G41750	0.773825
AT1G41770	0.49377
AT1G41795	0.635834
AT1G41797	0.94652
AT1G41810	0.152705
AT1G41820	0.788213
AT1G41825	0.56282
AT1G41860	0.175566
AT1G41870	0.857094
AT1G41900	0.473953
AT1G42190	0.944703
AT1G42200	0.513745
AT1G42220	0.399573
AT1G42250	0.805563
AT1G42365	1
AT1G42370	0.500274
AT1G42375	1
AT1G42393	0.543519
AT1G42410	0.413621
AT1G42420	0.398259
AT1G42450	0.475312
AT1G42570	0.134637
AT1G42580	0.692878
AT1G42605	0.572163
AT1G42610	0.427852
AT1G42630	0.178348
AT1G42650	0.352852
AT1G42690	0.363692
AT1G42700	0.446239
AT1G42705	0.481454
AT1G42710	0.431073
AT1G43000	0.626933
AT1G43040	0.465536
AT1G43080	0.765526
AT1G43140	0.2616
AT1G43205	0.825288
AT1G43260	0.878024
AT1G43300	0.955426
AT1G43320	0.549693
AT1G43600	0.395699
AT1G43650	0.101012
AT1G43660	0.89688
AT1G43680	0.813221
AT1G43715	0.626903
AT1G43730	0.811973
AT1G43740	0.949787
AT1G43755	0.9867
AT1G43780	0.895565
AT1G43810	0.549736
AT1G43840	0.0673544
AT1G43886	0.101778
AT1G43930	0.697334
AT1G43940	0.913292
AT1G43950	0.813517
AT1G43970	0.787575
AT1G43980	0.642626
AT1G44030	0.959808
AT1G44060	0.53041
AT1G44070	0.90501
AT1G44085	0.960713
AT1G44090	0.810445
AT1G44120	0.50904
AT1G44224	0.975394
AT1G44318	0.205336
AT1G44478	0.731076
AT1G44510	0.353998
AT1G44740	0.418795
AT1G44780	0.369155
AT1G44900	0.975243
AT1G44970	0.812608
AT1G44980	0.907357
AT1G45070	0.864289
AT1G45100	0.494255
AT1G45190	0.763189
AT1G45545	0.677746
AT1G45616	0.908047
AT1G46264	0.902168
AT1G46336	0.214507
AT1G46696	0.483023
AT1G46840	0.506249
AT1G46912	0.760895
AT1G47210	0.959362
AT1G47220	0.718378
AT1G47280	0.174948
AT1G47300	0.609344
AT1G47340	0.98116
AT1G47370	0.475947
AT1G47410	0.67001
AT1G47465	0.488207
AT1G47470	0.98466
AT1G47485	0.921865
AT1G47520	0.240195
AT1G47540	0.613398
AT1G47620	0.0887829
AT1G47655	0.736082
AT1G47660	0.605802
AT1G47680	1
AT1G47730	0.939847
AT1G47765	0.295209
AT1G47770	0.267119
AT1G47780	0.63455
AT1G47790	0.601203
AT1G47810	0.948125
AT1G47816	0.833262
AT1G47860	0.958326
AT1G47885	0.975843
AT1G47910	0.897073
AT1G47920	0.140262
AT1G47940	0.698011
AT1G47980	0.288535
AT1G48010	0.0804244
AT1G48060	0.201163
AT1G48070	0.950068
AT1G48095	0.119722
AT1G48100	0.486619
AT1G48150	0.486961
AT1G48180	0.737063
AT1G48220	0.221119
AT1G48330	0.89654
AT1G48390	0.685007
AT1G48470	0.994466
AT1G48480	0.264726
AT1G48510	0.799707
AT1G48580	0.977845
AT1G48640	0.128153
AT1G48660	0.586542
AT1G48670	0.784797
AT1G48690	1
AT1G48720	0.788216
AT1G48730	0.203685
AT1G48800	0.175406
AT1G48820	0.79469
AT1G48910	0.599336
AT1G49015	0.404349
AT1G49030	0.985993
AT1G49100	0.88211
AT1G49150	0.80494
AT1G49190	0.0960006
AT1G49200	0.925394
AT1G49210	0.584087
AT1G49220	0.992581
AT1G49230	0.187579
AT1G49250	0.475312
AT1G49270	0.383574
AT1G49290	0.831121
AT1G49370	1
AT1G49390	0.420594
AT1G49430	0.210311
AT1G49450	0.458713
AT1G49490	0.557435
AT1G49520	0.932579
AT1G49560	1
AT1G49580	0.467639
AT1G49620	0.877835
AT1G49630	0.863418
AT1G49680	0.818131
AT1G49720	1
AT1G49730	0.461203
AT1G49810	0.232732
AT1G49830	0.0245851
AT1G49870	0.866152
AT1G49920	0.763512
AT1G49940	0.532161
AT1G50050	0.724231
AT1G50060	0.0964966
AT1G50080	0.7132
AT1G50110	0.963244
AT1G50140	0.965834
AT1G50160	0.650298
AT1G50180	0.0776603
AT1G50220	0.429498
AT1G50280	0.854061
AT1G50470	0.153696
AT1G50520	0.520717
AT1G50530	0.62509
AT1G50560	0.674347
AT1G50580	0.334721
AT1G50610	0.983594
AT1G50680	0.613585
AT1G50700	0.190943
AT1G50720	0.709032
AT1G50750	0.282815
AT1G50760	0.495625
AT1G50800	0.598482
AT1G50910	0.297286
AT1G50930	0.649604
AT1G50950	0.11796
AT1G50960	0.75767
AT1G50990	1
AT1G51000	0.129421
AT1G51080	0.963981
AT1G51090	0.252464
AT1G51140	0.67001
AT1G51170	0.103102
AT1G51190	1
AT1G51240	0.641592
AT1G51260	0.63157
AT1G51290	0.744435
AT1G51300	1
AT1G51320	0.912139
AT1G51340	0.77875
AT1G51380	0.84844
AT1G51410	0.0773953
AT1G51430	0.42659
AT1G51520	0.504339
AT1G51640	0.441049
AT1G51670	0.11546
AT1G51810	0.639597
AT1G51880	0.677553
AT1G51900	1
AT1G51910	0.605429
AT1G51960	0.176165
AT1G51990	0.921865
AT1G52020	1
AT1G52040	0.842081
AT1G52070	0.0370213
AT1G52240	0.964128
AT1G52390	0.578046
AT1G52410	0.948192
AT1G52430	0.654192
AT1G52460	0.563856
AT1G52470	0.582663
AT1G52500	0.904174
AT1G52610	0.808138
AT1G52620	0.912798
AT1G52660	0.891083
AT1G52770	0.571799
AT1G52810	0.794828
AT1G52820	0.8872
AT1G52850	0.814326
AT1G52900	0.979487
AT1G52920	0.207359
AT1G52940	0.405275
AT1G52950	0.605273
AT1G52960	0.794069
AT1G52970	0.649604
AT1G52990	0.595016
AT1G53010	0.49522
AT1G53020	1
AT1G53060	0.565808
AT1G53070	0.557935
AT1G53160	0.620703
AT1G53270	0.178846
AT1G53325	0.525777
AT1G53345	0.307972
AT1G53360	0.41302
AT1G53420	0.511827
AT1G53490	0.663886
AT1G53660	0.115883
AT1G53690	0.432933
AT1G53700	0.798025
AT1G53720	0.389267
AT1G53810	0.568507
AT1G53820	0.853358
AT1G53830	0.945569
AT1G53860	0.847929
AT1G53930	0.297318
AT1G53940	0.995701
AT1G54020	0.584611
AT1G54040	0.445731
AT1G54070	0.361634
AT1G54160	0.932962
AT1G54180	0.466937
AT1G54200	0.5802
AT1G54230	0.466555
AT1G54240	0.834671
AT1G54280	0.77841
AT1G54310	1
AT1G54330	0.973757
AT1G54420	0.474758
AT1G54440	0.812608
AT1G54450	0.964048
AT1G54470	0.847612
AT1G54640	0.470014
AT1G54700	0.583048
AT1G54720	0.757853
AT1G54790	0.747054
AT1G54820	0.877692
AT1G54840	0.233299
AT1G54880	0.256094
AT1G54923	0.748419
AT1G54940	0.296166
AT1G54955	0.988756
AT1G54960	0.299796
AT1G54970	0.500748
AT1G55030	0.584071
AT1G55050	0.523947
AT1G55060	0.979975
AT1G55180	0.482013
AT1G55200	0.592966
AT1G55220	0.977898
AT1G55250	0.0418558
AT1G55380	0.205503
AT1G55410	0.993235
AT1G55440	0.518612
AT1G55540	0.427246
AT1G55560	0.185446
AT1G55580	0.40334
AT1G55600	0.779786
AT1G55610	0.861285
AT1G55660	0.599689
AT1G55700	0.649604
AT1G55760	0.807888
AT1G55800	0.358488
AT1G55820	0.656028
AT1G55990	0.545755
AT1G56030	0.177135
AT1G56100	0.861836
AT1G56160	0.838495
AT1G56310	0.878661
AT1G56410	0.514973
AT1G56540	0.110659
AT1G56600	0.506859
AT1G56620	0.669043
AT1G56650	0.155392
AT1G56680	1
AT1G56690	0.89654
AT1G56710	0.802507
AT1G56720	0.0393306
AT1G57570	0.207273
AT1G57590	0.582631
AT1G57750	0.658876
AT1G57780	0.579485
AT1G57830	0.95879
AT1G57850	0.39564
AT1G57906	0.226705
AT1G57943	0.673943
AT1G58070	0.507389
AT1G58120	0.419677
AT1G58160	0.632631
AT1G58170	0.417082
AT1G58190	0.617445
AT1G58300	0.36308
AT1G58330	0.400961
AT1G58390	0.850958
AT1G58410	0.906137
AT1G58430	1
AT1G58450	0.122138
AT1G58808	0.773754
AT1G58889	0.0770743
AT1G59510	0.275714
AT1G59530	0.391419
AT1G59535	0.936513
AT1G59540	0.729276
AT1G59560	0.560214
AT1G59620	0.677462
AT1G59630	0.620191
AT1G59670	0.791394
AT1G59680	0.853358
AT1G59720	0.694118
AT1G59725	0.561066
AT1G59730	0.567149
AT1G59770	0.515225
AT1G59780	0.848301
AT1G59790	0.789704
AT1G59800	0.811596
AT1G59810	0.356105
AT1G59930	0.649604
AT1G59940	0.490835
AT1G59950	0.237804
AT1G60020	0.697149
AT1G60180	0.502649
AT1G60200	0.610582
AT1G60240	0.393672
AT1G60280	0.926783
AT1G60320	0.513039
AT1G60380	0.618001
AT1G60400	0.11975
AT1G60450	0.727287
AT1G60460	0.370223
AT1G60470	0.454444
AT1G60500	0.8137
AT1G60530	0.523471
AT1G60540	0.113212
AT1G60570	0.56306
AT1G60630	0.878024
AT1G60680	0.810242
AT1G60720	0.0875578
AT1G60750	0.15186
AT1G60770	0.994
AT1G60860	0.638639
AT1G60930	0.624307
AT1G60970	0.711933
AT1G60980	0.840592
AT1G60985	0.183426
AT1G61070	0.551432
AT1G61080	0.965577
AT1G61130	0.266269
AT1G61160	0.661709
AT1G61170	0.585408
AT1G61210	0.59342
AT1G61280	0.64153
AT1G61330	0.906621
AT1G61390	0.804412
AT1G61430	0.571417
AT1G61460	0.585162
AT1G61480	1
AT1G61490	0.0506259
AT1G61500	0.389203
AT1G61566	0.197784
AT1G61630	0.892733
AT1G61680	0.964048
AT1G61700	0.997434
AT1G61710	0.711422
AT1G61720	0.678165
AT1G61830	0.541442
AT1G61840	0.748419
AT1G61860	0.400408
AT1G61930	0.992615
AT1G62010	0.151703
AT1G62070	0.313866
AT1G62080	0.172749
AT1G62085	0.361231
AT1G62090	0.185493
AT1G62130	0.992954
AT1G62170	0.469133
AT1G62210	0.295112
AT1G62260	0.375562
AT1G62280	0.362415
AT1G62320	0.976889
AT1G62400	0.3494
AT1G62410	1
AT1G62440	0.946336
AT1G62450	0.24373
AT1G62490	0.371497
AT1G62520	0.254597
AT1G62530	0.919632
AT1G62540	0.505971
AT1G62590	0.509144
AT1G62620	0.290159
AT1G62670	0.992966
AT1G62700	0.640881
AT1G62830	0.574038
AT1G62914	0.57687
AT1G62920	0.664139
AT1G62940	0.517282
AT1G62950	0.944703
AT1G62990	0.661153
AT1G63030	0.956327
AT1G63060	0.486514
AT1G63070	0.794506
AT1G63080	0.0804647
AT1G63190	1
AT1G63200	0.778742
AT1G63210	0.523629
AT1G63250	0.644766
AT1G63280	0.845303
AT1G63300	0.741142
AT1G63310	0.673246
AT1G63340	0.985676
AT1G63400	0.835059
AT1G63430	0.436361
AT1G63450	0.451352
AT1G63480	0.1335
AT1G63520	0.545798
AT1G63560	0.836461
AT1G63600	0.579754
AT1G63630	0.431893
AT1G63650	0.860034
AT1G63680	0.883556
AT1G63710	0.509119
AT1G63730	0.30872
AT1G63820	0.39418
AT1G63870	0.622324
AT1G63910	0.190873
AT1G63950	0.894313
AT1G63960	0.922519
AT1G64020	0.500316
AT1G64030	0.159209
AT1G64070	0.185353
AT1G64100	0.17103
AT1G64185	0.806885
AT1G64210	0.703941
AT1G64220	0.77653
AT1G64250	0.165245
AT1G64260	0.709032
AT1G64290	0.312656
AT1G64300	0.385491
AT1G64310	0.942996
AT1G64360	0.648154
AT1G64405	0.31117
AT1G64410	0.470683
AT1G64470	0.264188
AT1G64480	0.654086
AT1G64570	0.583048
AT1G64580	0.0633917
AT1G64600	0.84359
AT1G64690	0.388503
AT1G64800	0.82799
AT1G64820	0.872356
AT1G64830	0.101434
AT1G64910	0.199904
AT1G64920	0.89654
AT1G64930	0.967567
AT1G64940	0.773825
AT1G65090	0.411602
AT1G65110	0.881218
AT1G65130	0.126405
AT1G65170	0.183536
AT1G65180	0.558514
AT1G65210	0.151703
AT1G65330	0.117655
AT1G65340	0.783913
AT1G65360	0.661876
AT1G65450	0.632103
AT1G65480	0.909071
AT1G65540	0.741787
AT1G65550	0.57792
AT1G65570	0.649604
AT1G65590	0.887598
AT1G65640	0.900974
AT1G65670	0.701409
AT1G65740	0.662958
AT1G65760	0.692566
AT1G65810	0.850499
AT1G65850	0.924291
AT1G65880	0.296142
AT1G65890	0.673943
AT1G65900	0.915105
AT1G65910	0.863255
AT1G65920	0.37384
AT1G65940	0.808678
AT1G65990	0.697351
AT1G66020	0.282538
AT1G66030	0.62868
AT1G66060	0.735163
AT1G66110	0.719773
AT1G66120	0.988625
AT1G66170	0.929962
AT1G66310	0.574038
AT1G66350	0.686774
AT1G66360	0.640252
AT1G66380	0.394466
AT1G66440	0.26487
AT1G66450	0.927457
AT1G66460	0.936063
AT1G66470	0.82312
AT1G66490	1
AT1G66550	0.824407
AT1G66570	0.829024
AT1G66610	0.0417929
AT1G66650	0.640055
AT1G66720	0.709657
AT1G66770	0.365841
AT1G66790	0.983695
AT1G66800	0.439436
AT1G66810	0.477183
AT1G66830	0.759355
AT1G66850	0.626933
AT1G66860	0.534223
AT1G66930	0.570279
AT1G66950	0.420594
AT1G66960	1
AT1G66980	0.543591
AT1G67000	0.764648
AT1G67020	0.417738
AT1G67040	0.527244
AT1G67100	0.567437
AT1G67110	0.203014
AT1G67180	0.417082
AT1G67220	0.109907
AT1G67240	0.584632
AT1G67270	0.371075
AT1G67290	0.0684028
AT1G67370	0.915376
AT1G67400	0.833206
AT1G67450	0.609289
AT1G67460	0.740976
AT1G67540	0.475611
AT1G67590	0.0875616
AT1G67623	0.632029
AT1G67640	0.216685
AT1G67670	0.755743
AT1G67690	0.603272
AT1G67780	0.501371
AT1G67790	0.545095
AT1G67950	0.996793
AT1G67990	0.40054
AT1G68040	0.685007
AT1G68060	0.138661
AT1G68090	1
AT1G68110	0.244761
AT1G68120	0.0902353
AT1G68170	0.731089
AT1G68230	0.501528
AT1G68240	0.218967
AT1G68250	0.472615
AT1G68270	0.974841
AT1G68320	0.501803
AT1G68330	0.399812
AT1G68380	0.607534
AT1G68460	0.829256
AT1G68470	0.401113
AT1G68480	0.694118
AT1G68510	0.891512
AT1G68600	0.764825
AT1G68610	0.878661
AT1G68640	0.40334
AT1G68700	0.605429
AT1G68710	0.368326
AT1G68750	0.575499
AT1G68780	0.542091
AT1G68810	0.128153
AT1G68850	0.922021
AT1G68875	0.693717
AT1G68890	0.600233
AT1G68910	0.491577
AT1G68930	0.840786
AT1G68940	0.422056
AT1G68980	1
AT1G69020	0.439841
AT1G69100	0.693435
AT1G69120	0.351051
AT1G69170	0.179856
AT1G69180	0.557683
AT1G69190	0.917077
AT1G69210	0.5705
AT1G69230	1
AT1G69240	0.898668
AT1G69350	0.693239
AT1G69430	0.656028
AT1G69440	0.833217
AT1G69470	0.815815
AT1G69500	0.593455
AT1G69526	0.0598033
AT1G69550	0.617338
AT1G69560	0.894767
AT1G69580	0.960486
AT1G69600	0.412515
AT1G69630	0.732748
AT1G69660	0.322117
AT1G69690	0.896865
AT1G69710	0.495999
AT1G69720	0.0382044
AT1G69820	0.908943
AT1G69860	0.23337
AT1G69970	0.0753457
AT1G69990	0.948125
AT1G70010	0.762727
AT1G70040	0.818165
AT1G70080	0.993235
AT1G70110	0.09476
AT1G70210	0.472446
AT1G70270	0.835187
AT1G70400	0.251185
AT1G70430	0.996793
AT1G70450	0.988756
AT1G70460	0.84765
AT1G70470	0.372427
AT1G70500	1
AT1G70510	0.194557
AT1G70540	0.846705
AT1G70630	0.720859
AT1G70650	0.131758
AT1G70720	0.528574
AT1G70840	0.891512
AT1G70870	0.326866
AT1G70880	0.508687
AT1G70950	0.960246
AT1G70990	0.458529
AT1G71000	0.411355
AT1G71060	0.489188
AT1G71160	0.205595
AT1G71250	0.649604
AT1G71290	0.310912
AT1G71370	0.933717
AT1G71380	0.992615
AT1G71390	0.20008
AT1G71420	0.565496
AT1G71450	0.639643
AT1G71490	0.566343
AT1G71530	0.338588
AT1G71680	0.109023
AT1G71690	0.245795
AT1G71691	0.355546
AT1G71692	0.6011
AT1G71760	0.80078
AT1G71770	0.595579
AT1G71830	0.196009
AT1G71850	0.436471
AT1G71890	0.302132
AT1G71910	0.143405
AT1G71930	0.8315
AT1G72080	0.231074
AT1G72100	0.688417
AT1G72110	0.678127
AT1G72125	0.995743
AT1G72131	0.0625885
AT1G72140	0.89633
AT1G72200	0.210559
AT1G72250	0.520717
AT1G72260	0.512222
AT1G72270	0.675486
AT1G72290	0.815734
AT1G72350	0.261701
AT1G72390	0.20579
AT1G72410	0.809197
AT1G72420	0.977602
AT1G72570	0.846705
AT1G72580	0.264534
AT1G72600	0.647632
AT1G72660	1
AT1G72670	0.654431
AT1G72760	0.225843
AT1G72850	0.666317
AT1G72960	0.929747
AT1G73050	1
AT1G73066	1
AT1G73220	0.130133
AT1G73270	0.709325
AT1G73280	0.601365
AT1G73290	0.483563
AT1G73310	0.750416
AT1G73360	0.888802
AT1G73410	0.773825
AT1G73590	0.812337
AT1G73640	0.495625
AT1G73690	0.388708
AT1G73700	0.810943
AT1G73780	0.639334
AT1G73850	0.140561
AT1G73860	0.894037
AT1G73910	0.480135
AT1G74110	0.230694
AT1G74140	0.115681
AT1G74150	0.3033
AT1G74190	0.542523
AT1G74220	0.691269
AT1G74350	0.191805
AT1G74390	0.171336
AT1G74420	0.986135
AT1G74480	0.496185
AT1G74490	0.0896015
AT1G74500	0.119722
AT1G74540	0.654192
AT1G74550	0.261285
AT1G74580	0.591779
AT1G74630	0.898598
AT1G74650	0.929703
AT1G74770	0.217337
AT1G74810	0.571661
AT1G74820	0.280412
AT1G74990	0.709685
AT1G75050	0.165941
AT1G75090	0.720575
AT1G75110	0.389267
AT1G75140	0.24373
AT1G75250	0.115404
AT1G75360	0.8562
AT1G75430	0.657862
AT1G75470	0.370223
AT1G75520	0.908905
AT1G75550	0.514544
AT1G75580	0.300896
AT1G75590	0.154453
AT1G75600	0.885027
AT1G75620	0.348548
AT1G75640	1
AT1G75720	0.662967
AT1G75780	0.607181
AT1G75790	0.18115
AT1G75870	0.853883
AT1G75880	0.911805
AT1G75890	0.640979
AT1G75910	0.337137
AT1G75920	0.821793
AT1G75930	0.639347
AT1G75940	0.782542
AT1G75960	0.653178
AT1G76040	0.939973
AT1G76120	0.182554
AT1G76170	0.71189
AT1G76190	0.136557
AT1G76210	0.169183
AT1G76230	0.706001
AT1G76270	0.318257
AT1G76290	0.111466
AT1G76310	0.282647
AT1G76370	0.463201
AT1G76420	0.826583
AT1G76530	0.846705
AT1G76540	0.785584
AT1G76620	0.48173
AT1G76630	0.676847
AT1G76660	0.810445
AT1G76740	0.846705
AT1G76770	0.939884
AT1G76780	0.900141
AT1G76870	0.894037
AT1G76910	0.210533
AT1G76960	0.0425951
AT1G77010	0.41471
AT1G77030	0.617305
AT1G77080	0.143693
AT1G77110	0.902168
AT1G77200	0.787247
AT1G77230	0.658109
AT1G77270	0.476641
AT1G77300	0.854989
AT1G77310	0.394922
AT1G77340	0.879849
AT1G77360	0.572163
AT1G77410	0.496039
AT1G77530	0.407288
AT1G77570	0.998021
AT1G77580	0.699114
AT1G77655	0.640537
AT1G77660	0.804437
AT1G77680	0.959935
AT1G77700	0.888981
AT1G77720	0.804633
AT1G77730	0.735007
AT1G77780	0.176823
AT1G77790	0.351704
AT1G77820	0.382901
AT1G77830	0.338281
AT1G77870	0.947992
AT1G77910	0.583535
AT1G77950	0.600368
AT1G77980	0.58119
AT1G78030	0.354574
AT1G78160	0.544078
AT1G78170	0.0705792
AT1G78220	0.925944
AT1G78320	0.752168
AT1G78360	0.256272
AT1G78390	0.639064
AT1G78400	0.149157
AT1G78430	0.42454
AT1G78440	0.977093
AT1G78480	0.909225
AT1G78500	0.876302
AT1G78530	0.134156
AT1G78650	0.840596
AT1G78710	0.7383
AT1G78815	0.91891
AT1G78930	0.674554
AT1G78940	0.385753
AT1G78950	0.881304
AT1G78970	0.652411
AT1G78980	0.905961
AT1G78990	0.378595
AT1G79060	0.988756
AT1G79100	0.260832
AT1G79170	0.733119
AT1G79250	0.452635
AT1G79310	0.107242
AT1G79370	0.222304
AT1G79420	0.190335
AT1G79460	0.322674
AT1G79490	0.837183
AT1G79580	0.37017
AT1G79620	0.123116
AT1G79640	0.415017
AT1G79760	1
AT1G79840	0.507248
AT1G79860	0.654192
AT1G79890	0.383692
AT1G79910	0.683399
AT1G80100	0.926149
AT1G80140	0.679279
AT1G80260	0.187512
AT1G80330	0.239797
AT1G80340	0.664562
AT1G80370	0.40113
AT1G80520	0.486457
AT1G80660	0.563848
AT1G80690	0.607794
AT1G80720	0.628677
AT1G80730	0.687848
AT1G80810	0.69968
AT1G80880	0.263794
AT2G01029	0.310958
AT2G01120	0.600233
AT2G01130	0.159375
AT2G01210	0.947372
AT2G01240	0.560214
AT2G01280	0.27729
AT2G01310	1
AT2G01390	0.910901
AT2G01500	0.474984
AT2G01510	0.910703
AT2G01520	0.408509
AT2G01550	0.113212
AT2G01580	0.746388
AT2G01610	0.898416
AT2G01660	0.525869
AT2G01700	0.830332
AT2G01760	0.367249
AT2G01770	0.937852
AT2G01780	0.60892
AT2G01790	0.51578
AT2G01800	0.79449
AT2G01830	0.702059
AT2G01840	0.155692
AT2G01880	0.38025
AT2G01900	0.189509
AT2G01920	0.552899
AT2G02000	0.684432
AT2G02061	0.87714
AT2G02120	0.964112
AT2G02140	0.342523
AT2G02210	0.38703
AT2G02300	0.157548
AT2G02310	0.59771
AT2G02340	0.895246
AT2G02380	1
AT2G02410	0.993434
AT2G02480	0.81336
AT2G02515	0.079048
AT2G02520	0.971572
AT2G02540	0.403447
AT2G02550	0.587381
AT2G02610	0.499536
AT2G02620	0.545518
AT2G02630	0.995557
AT2G02640	0.790666
AT2G02650	0.249632
AT2G02660	0.63051
AT2G02670	0.94938
AT2G02700	0.544203
AT2G02720	0.474088
AT2G02740	0.151703
AT2G02750	0.112607
AT2G02770	0.752979
AT2G02980	0.595128
AT2G03010	0.77875
AT2G03030	0.924406
AT2G03110	0.137952
AT2G03130	0.626076
AT2G03200	0.502131
AT2G03320	0.603853
AT2G03460	0.104417
AT2G03480	0.252977
AT2G03520	0.927149
AT2G03580	0.922532
AT2G03630	0.640979
AT2G03670	0.934188
AT2G03720	0.583048
AT2G03740	0.815477
AT2G03770	0.264345
AT2G03830	0.0973712
AT2G03840	0.157365
AT2G03880	0.801501
AT2G04000	0.84986
AT2G04020	0.894862
AT2G04025	0.26399
AT2G04032	0.423884
AT2G04038	0.783913
AT2G04060	0.62557
AT2G04063	0.809448
AT2G04210	0.132513
AT2G04220	0.570973
AT2G04300	0.85944
AT2G04310	0.780289
AT2G04330	0.502514
AT2G04420	1
AT2G04440	0.372875
AT2G04480	0.583048
AT2G04490	0.678127
AT2G04580	0.438212
AT2G04600	0.805563
AT2G04650	0.154295
AT2G04670	0.868372
AT2G04710	0.539615
AT2G04750	0.322321
AT2G04760	0.167104
AT2G04770	0.985016
AT2G04850	0.775588
AT2G04870	0.845974
AT2G04920	0.154024
AT2G04970	0.9348
AT2G04990	0.762561
AT2G05000	0.602975
AT2G05010	0.572713
AT2G05020	0.793328
AT2G05030	0.143059
AT2G05080	0.507477
AT2G05090	0.632808
AT2G05120	0.603505
AT2G05180	0.630911
AT2G05200	0.706001
AT2G05270	0.645438
AT2G05290	0.34137
AT2G05350	0.14381
AT2G05390	0.752169
AT2G05400	0.340316
AT2G05430	0.467764
AT2G05500	0.946238
AT2G05550	0.66091
AT2G05570	0.153367
AT2G05610	0.410502
AT2G05640	0.749687
AT2G05660	0.170733
AT2G05720	0.147193
AT2G05760	0.948125
AT2G05820	0.937852
AT2G05850	0.473953
AT2G05870	0.699114
AT2G05930	0.389203
AT2G05950	0.924065
AT2G05960	0.604237
AT2G05980	0.506647
AT2G06020	0.762597
AT2G06040	0.990843
AT2G06090	0.846691
AT2G06140	0.759739
AT2G06150	0.834542
AT2G06160	1
AT2G06180	0.838629
AT2G06200	0.784883
AT2G06220	0.776901
AT2G06230	0.14296
AT2G06255	0.290074
AT2G06260	0.436656
AT2G06310	0.33608
AT2G06330	0.713704
AT2G06390	0.736886
AT2G06410	0.674726
AT2G06490	0.406364
AT2G06500	0.59771
AT2G06570	0.892195
AT2G06610	0.512915
AT2G06660	0.583375
AT2G06700	0.678165
AT2G06720	0.285063
AT2G06820	0.237301
AT2G06840	0.202557
AT2G06870	0.30515
AT2G06890	0.929962
AT2G06950	0.854698
AT2G06960	0.91469
AT2G06980	0.68786
AT2G07020	0.215299
AT2G07030	0.338429
AT2G07040	0.598642
AT2G07070	0.538178
AT2G07110	0.43143
AT2G07170	0.656647
AT2G07190	0.291441
AT2G07230	0.256103
AT2G07240	0.272036
AT2G07280	0.993579
AT2G07360	0.574038
AT2G07380	0.817103
AT2G07430	0.211382
AT2G07440	0.443475
AT2G07455	0.840073
AT2G07490	0.317957
AT2G07500	0.101999
AT2G07505	0.828043
AT2G07510	0.694313
AT2G07520	0.525528
AT2G07550	0.240016
AT2G07560	0.0863539
AT2G07630	0.818757
AT2G07650	0.931785
AT2G07660	0.589434
AT2G07670	0.131621
AT2G07672	0.316632
AT2G07673	0.0507405
AT2G07682	0.720742
AT2G07683	0.822207
AT2G07685	0.748995
AT2G07686	0.278816
AT2G07697	0.151919
AT2G07712	0.096605
AT2G07720	0.51578
AT2G07721	0.918426
AT2G07732	0.483884
AT2G07738	1
AT2G07760	0.301898
AT2G07780	0.776149
AT2G07799	0.372007
AT2G07809	0.795396
AT2G07813	0.303963
AT2G09840	0.81792
AT2G09910	0.360162
AT2G10000	0.1823
AT2G10010	0.913481
AT2G10050	1
AT2G10070	0.132513
AT2G10090	0.90647
AT2G10140	0.649604
AT2G10340	0.413744
AT2G10350	0.0908629
AT2G10400	0.773825
AT2G10440	0.691787
AT2G10450	0.989461
AT2G10460	0.751266
AT2G10465	0.725063
AT2G10490	0.673943
AT2G10500	0.482013
AT2G10610	0.60415
AT2G10620	0.573722
AT2G10630	0.566237
AT2G10640	0.478403
AT2G10650	0.535542
AT2G10660	0.553485
AT2G10760	0.652887
AT2G10780	0.589434
AT2G10850	0.673438
AT2G10870	0.974963
AT2G10880	0.530128
AT2G10900	0.41922
AT2G10930	0.0484084
AT2G10970	0.123303
AT2G11010	0.319901
AT2G11060	0.677746
AT2G11090	0.976615
AT2G11110	0.998646
AT2G11120	0.714202
AT2G11140	0.131621
AT2G11150	0.325672
AT2G11165	0.582965
AT2G11166	0.452136
AT2G11190	0.882586
AT2G11210	0.84342
AT2G11220	0.487136
AT2G11235	0.437837
AT2G11390	0.92673
AT2G11570	0.635949
AT2G11590	0.903331
AT2G11650	0.380837
AT2G11680	0.614429
AT2G11690	0.330138
AT2G11830	0.126202
AT2G11940	0.21682
AT2G12100	0.734295
AT2G12120	0.779235
AT2G12190	0.142548
AT2G12230	0.633872
AT2G12320	0.649604
AT2G12390	0.867799
AT2G12420	0.991144
AT2G12480	0.785175
AT2G12520	0.628193
AT2G12610	0.772621
AT2G12720	0.805667
AT2G12870	0.893694
AT2G12880	0.963136
AT2G12900	0.830816
AT2G12920	0.14824
AT2G12940	1
AT2G12990	0.440086
AT2G13020	0.923947
AT2G13070	0.70239
AT2G13150	0.779247
AT2G13230	0.760992
AT2G13260	0.16101
AT2G13270	0.638031
AT2G13310	0.287615
AT2G13350	0.376086
AT2G13430	0.337779
AT2G13500	1
AT2G13550	0.828983
AT2G13570	0.355406
AT2G13600	0.293385
AT2G13620	0.227785
AT2G13630	0.0555898
AT2G13680	0.484849
AT2G13690	0.560841
AT2G13750	0.860055
AT2G13810	0.195488
AT2G13890	0.466174
AT2G13900	0.839143
AT2G13910	0.600399
AT2G13920	0.25337
AT2G13930	0.870603
AT2G13950	0.676286
AT2G13960	0.504457
AT2G14010	0.804437
AT2G14030	0.967567
AT2G14040	0.159985
AT2G14060	0.576934
AT2G14095	0.847641
AT2G14100	0.80772
AT2G14210	0.87965
[truncated: 4,548 more rows]

## Sheet: SA Induced
	P value
AT1G02450	0.00225293
AT2G14610	0.00138284
AT2G26400	0.0020004
AT1G21250	0.00225293
AT1G51830	0.00225293
AT1G59500	0.00225293
AT1G80590	0.00225293
AT2G14560	0.00225293
AT2G16060	0.00225293
AT2G23170	0.00225293
AT2G30660	0.00225293
AT2G40750	0.00225293
AT3G11340	0.00225293
AT3G12240	0.00225293
AT3G22231	0.00225293
AT3G28510	0.00225293
AT4G10270	0.00225293
AT4G30230	0.00225293
AT5G22570	0.00225293
AT5G45180	0.00225293
AT5G54610	0.00225293
AT5G03350	0.00241241
AT5G39890	0.00241241
AT1G24320	0.00252995
AT1G05680	0.00261899
AT1G17170	0.00261899
AT1G77120	0.00261899
AT3G23190	0.00285033
AT4G10500	0.00313591
AT4G13180	0.00315115
AT3G28740	0.00316257
AT3G03270	0.00322137
AT1G78000	0.00327722
AT4G34131	0.00327722
AT5G65660	0.00332537
AT1G02850	0.00340432
AT1G12940	0.00340432
AT1G13300	0.00340432
AT1G16030	0.00340432
AT1G49750	0.00340432
AT2G26820	0.00340432
AT2G32160	0.00340432
AT3G16150	0.00340432
AT3G21720	0.00340432
AT3G22240	0.00340432
AT3G27070	0.00340432
AT3G29970	0.00340432
AT3G45530	0.00340432
AT3G45860	0.00340432
AT4G14400	0.00340432
AT4G21380	0.00340432
AT4G30140	0.00340432
AT4G33560	0.00340432
AT4G35180	0.00340432
AT5G06860	0.00340432
AT5G08380	0.00340432
AT5G20790	0.00340432
AT5G38910	0.00340432
AT5G50760	0.00340432
AT1G19960	0.00353823
AT4G33070	0.00353823
AT5G37260	0.00353823
AT5G62150	0.00359753
AT4G02940	0.00360816
AT1G13750	0.00363959
AT1G18980	0.00363959
AT1G75270	0.00363959
AT1G78340	0.00363959
AT3G05630	0.00363959
AT3G11370	0.00363959
AT4G30670	0.00363959
AT5G41280	0.00363959
AT5G44920	0.00363959
AT5G45490	0.00363959
AT5G55170	0.00363959
AT1G31580	0.00364666
AT1G77450	0.00364666
AT2G41380	0.0037553
AT1G21270	0.00385534
AT4G37370	0.00387888
AT5G39050	0.00389554
AT3G53480	0.00390141
AT1G66690	0.00403727
AT4G15550	0.0040535
AT4G25200	0.00433891
AT2G30550	0.0043435
AT3G53150	0.00449176
AT1G66970	0.00451111
AT3G49580	0.00468808
AT3G02550	0.00482236
AT1G05000	0.00500117
AT2G41730	0.00500117
AT3G29250	0.00500117
AT3G26690	0.00502773
AT2G15830	0.00537763
AT5G51830	0.00537773
AT1G51420	0.0054378
AT3G11330	0.00551575
AT1G33055	0.00552635
AT5G48175	0.00584867
AT4G28490	0.00598907
AT1G23560	0.00599247
AT2G15490	0.0061753
AT2G07722	0.00628266
AT5G48850	0.00818949
AT2G30670	0.00818951
AT1G30260	0.0108388
AT2G29490	0.0110497
AT5G66985	0.0110731
AT1G05560	0.0124459
AT3G16330	0.015421

## Sheet: SA Repressed
	P value
AT1G29660	0.00225293
AT3G13750	0.00225293
AT2G38540	0.00241241
AT1G09310	0.00261899
AT2G22980	0.00261899
AT3G01500	0.00261899
AT4G23670	0.00261899
AT4G37800	0.00261899
AT5G49740	0.00261899
AT5G65730	0.00261899
AT4G17460	0.00313591
AT1G29670	0.00327722
AT1G04040	0.00340432
AT1G11670	0.00340432
AT1G19210	0.00340432
AT1G66100	0.00340432
AT1G66280	0.00340432
AT1G74930	0.00340432
AT2G06850	0.00340432
AT2G10940	0.00340432
AT2G22170	0.00340432
AT3G09260	0.00340432
AT3G16240	0.00340432
AT3G16370	0.00340432
AT3G22210	0.00340432
AT3G50560	0.00340432
AT3G51600	0.00340432
AT3G54050	0.00340432
AT4G00360	0.00340432
AT4G30290	0.00340432
AT5G02160	0.00340432
AT5G13220	0.00340432
AT5G19890	0.00340432
AT5G20630	0.00340432
AT5G23830	0.00340432
AT5G25610	0.00340432
AT1G02640	0.00353823
AT5G19110	0.00353823
AT3G20820	0.00354136
AT1G64680	0.00355333
AT1G79700	0.00355333
AT4G19170	0.00355333
AT1G01620	0.00360816
AT1G12090	0.00363959
AT1G32900	0.00363959
AT1G65230	0.00363959
AT2G21330	0.00363959
AT2G29290	0.00363959
AT2G37130	0.00363959
AT3G16950	0.00363959
AT3G19710	0.00363959
AT3G62550	0.00363959
AT4G34410	0.00363959
AT4G38770	0.00363959
AT5G02230	0.00363959
AT5G28630	0.00363959
AT5G38700	0.00363959
AT5G44020	0.00363959
AT5G62350	0.00363959
AT1G12610	0.0037553
AT3G23730	0.00385534
AT1G05850	0.00390141
AT5G14920	0.00398946
AT1G74710	0.00413796
AT2G25200	0.0043435
AT2G18210	0.00451111
AT5G51550	0.00455745
AT2G28630	0.00467015
AT4G21960	0.00500117
AT4G33220	0.00500117
AT4G22610	0.00518508
AT5G14740	0.0051913
AT1G19150	0.00520092
AT5G23020	0.00528511
AT1G10550	0.00537763
AT1G10370	0.00551575
AT5G35790	0.00552635
AT1G19250	0.00573955
AT5G15230	0.00573955
AT5G28610	0.00576523
AT1G22890	0.0060255
AT3G48420	0.0060255
AT4G25960	0.0060255
AT4G22212	0.00606877
AT1G21100	0.00609952
AT1G55260	0.00613078
AT2G43610	0.00634774
AT3G27690	0.00659057
AT1G71695	0.00675534
AT3G52150	0.00693611
AT5G12050	0.0071439
AT4G17340	0.00794719
AT4G36410	0.00803278
AT3G56130	0.00812201
AT1G15980	0.00818949
AT3G06080	0.00835251
AT2G35820	0.00946286
AT2G17660	0.0110169
AT1G33760	0.0141132
AT4G37300	0.0141132
AT3G62950	0.0165946
AT1G33960	0.0179166
AT4G25830	0.0182814
AT3G14415	0.0217727

## Sheet: NPR1 Dependent
	P value NPR1 and SA interaction(ANNOVA)
AT1G13700	2e-08
AT2G26400	4e-08
AT5G54610	6e-08
AT5G44400	7e-08
AT1G75750	1.1e-07
AT2G14560	1.4e-07
AT3G11340	1.9e-07
AT3G14100	2.1e-07
AT3G20470	2.3e-07
AT3G05060	3.4e-07
AT5G52540	3.4e-07
AT2G18660	4.1e-07
AT3G28510	5.5e-07
AT4G34131	5.7e-07
AT4G00360	5.9e-07
AT2G14610	0.00064336
AT1G02450	6.5e-07
AT4G23220	7.1e-07
AT3G22231	7.4e-07
AT2G40750	7.4e-07
AT5G08380	8.2e-07
AT3G45620	8.3e-07
AT5G56100	1.03e-06
AT5G49740	1.04e-06
AT3G22910	1.04e-06
AT1G62510	1.05e-06
AT1G49750	1.12e-06
AT3G61010	1.17e-06
AT3G51600	1.18e-06
AT5G20150	1.19e-06
AT4G12320	1.32e-06
AT4G33540	1.32e-06
AT4G28750	1.42e-06
AT1G21250	1.42e-06
AT1G72450	1.47e-06
AT4G10120	1.6e-06
AT2G34590	1.76e-06
AT5G36170	1.9e-06
AT1G31580	1.99e-06
AT2G41560	2.05e-06
AT5G03350	2.05e-06
AT3G16410	2.09e-06
AT3G60440	2.2e-06
AT1G03850	2.22e-06
AT1G12940	2.28e-06
AT2G24160	2.29e-06
AT1G72680	2.29e-06
AT2G24850	2.34e-06
AT2G16060	2.55e-06
AT3G59940	2.58e-06
AT3G12240	2.62e-06
AT1G21270	2.65e-06
AT4G38570	2.71e-06
AT1G05680	2.77e-06
AT1G14290	2.79e-06
AT1G08050	2.81e-06
AT3G14840	2.82e-06
AT4G33010	3.15e-06
AT1G09310	3.24e-06
AT4G14400	3.29e-06
AT1G50900	3.29e-06
AT3G51450	3.39e-06
AT1G14870	3.42e-06
AT1G03210	3.48e-06
AT1G04430	3.54e-06
AT5G25610	3.67e-06
AT5G55170	3.69e-06
AT2G32160	3.83e-06
AT3G61470	3.88e-06
AT1G35710	3.97e-06
AT2G25510	4.13e-06
AT2G26970	4.15e-06
AT1G27950	4.17e-06
AT3G23190	4.37e-06
AT5G52670	4.47e-06
AT5G18780	4.78e-06
AT4G05020	4.89e-06
AT1G72810	4.97e-06
AT5G22570	5.06e-06
AT3G21720	5.17e-06
AT1G51830	5.17e-06
AT2G38540	5.21e-06
AT5G05730	5.42e-06
AT2G22990	5.6e-06
AT3G27070	5.64e-06
AT2G28000	5.66e-06
AT2G46240	5.72e-06
AT3G28740	5.82e-06
AT1G74970	5.83e-06
AT1G78570	5.86e-06
AT2G42220	5.97e-06
AT1G77120	6.01e-06
AT5G63790	6.02e-06
AT1G02850	6.03e-06
AT2G10940	6.12e-06
AT1G04040	6.17e-06
AT3G12830	6.18e-06
AT1G17170	6.28e-06
AT1G24320	6.38e-06
AT5G65730	6.41e-06
AT2G06850	6.47e-06
AT3G13235	6.57e-06
AT1G14280	6.66e-06
AT1G56430	7.02e-06
AT5G23060	7.18e-06
AT2G41430	7.38e-06
AT3G13062	7.62e-06
AT1G35680	7.64e-06
AT3G04550	7.76e-06
AT3G28480	7.83e-06
AT5G52760	8.1e-06
AT1G29310	8.13e-06
AT3G17910	8.18e-06
AT1G28480	8.21e-06
AT5G66470	8.35e-06
AT5G48490	8.39e-06
AT5G47730	8.55e-06
AT1G10210	8.6e-06
AT5G23010	8.76e-06
AT1G19960	8.84e-06
AT5G22920	9.15e-06
AT4G25810	9.17e-06
AT2G23170	9.18e-06
AT1G48830	9.19e-06
AT5G04410	9.21e-06
AT4G30230	9.32e-06
AT1G15100	9.37e-06
AT3G11010	9.45e-06
AT5G12210	9.49e-06
AT3G28950	9.57e-06
AT4G25630	9.61e-06
AT4G01700	9.65e-06
AT2G20890	9.83e-06
AT1G73805	9.95e-06
AT2G39470	1e-05
AT3G25610	1.001e-05
AT3G07090	1.024e-05
AT2G35170	1.037e-05
AT4G22470	1.038e-05
AT4G37800	1.061e-05
AT2G47130	1.064e-05
AT5G45110	1.071e-05
AT2G36830	1.075e-05
AT1G03600	1.077e-05
AT1G13750	1.084e-05
AT3G26060	1.139e-05
AT3G16370	1.15e-05
AT1G52230	1.151e-05
AT1G32210	1.156e-05
AT4G35180	1.171e-05
AT5G08050	1.211e-05
AT5G20790	1.211e-05
AT1G26390	1.212e-05
AT1G64360	1.235e-05
AT4G02940	1.255e-05
AT1G01560	1.262e-05
AT5G20630	1.263e-05
AT1G23390	1.272e-05
AT3G51330	1.276e-05
AT1G02740	1.294e-05
AT5G50760	1.295e-05
AT1G34430	1.302e-05
AT4G17490	1.311e-05
AT1G76680	1.312e-05
AT5G48570	1.316e-05
AT5G59140	1.324e-05
AT3G07600	1.325e-05
AT3G54090	1.329e-05
AT3G29770	1.332e-05
AT1G69880	1.345e-05
AT5G24210	1.395e-05
AT5G53550	1.397e-05
AT2G24150	1.41e-05
AT1G80590	1.419e-05
AT5G59750	1.426e-05
AT2G29990	1.444e-05
AT4G32870	1.444e-05
AT4G23670	1.453e-05
AT1G12230	1.469e-05
AT3G53510	1.48e-05
AT1G10550	1.487e-05
AT1G76960	1.503e-05
AT3G44750	1.503e-05
AT1G19610	1.512e-05
AT2G13820	1.514e-05
AT3G56400	1.522e-05
AT3G15690	1.529e-05
AT5G20240	1.549e-05
AT3G03270	1.554e-05
AT3G16240	1.587e-05
AT2G31390	1.605e-05
AT5G59090	1.625e-05
AT5G44570	1.627e-05
AT3G09010	1.666e-05
AT1G21910	1.674e-05
AT5G44050	1.677e-05
AT1G66280	1.687e-05
AT1G17020	1.69e-05
AT3G09260	1.749e-05
AT3G45860	1.775e-05
AT3G09070	1.596e-05
AT4G17460	1.778e-05
AT1G65230	1.78e-05
AT1G77450	1.789e-05
AT1G54690	1.802e-05
AT5G02490	1.803e-05
AT5G24160	1.804e-05
AT1G17340	1.851e-05
AT3G50950	1.853e-05
AT5G25540	1.854e-05
AT3G19710	1.875e-05
AT3G62550	1.898e-05
AT3G51240	1.901e-05
AT3G13060	1.907e-05
AT3G12860	1.908e-05
AT1G54250	1.908e-05
AT5G42980	1.911e-05
AT2G38860	1.917e-05
AT3G25020	1.925e-05
AT1G54050	1.935e-05
AT3G12260	1.977e-05
AT1G71030	1.993e-05
AT1G14550	2.004e-05
AT3G55260	2.012e-05
AT4G33360	2.027e-05
AT1G78040	2.032e-05
AT4G02380	2.034e-05
AT1G12240	2.047e-05
AT4G26070	2.051e-05
AT1G12090	2.055e-05
AT1G77490	2.057e-05
AT1G56300	2.064e-05
AT3G03520	2.065e-05
AT4G38770	2.093e-05
AT3G20920	2.111e-05
AT2G28950	2.127e-05
AT2G17520	2.131e-05
AT3G60450	2.132e-05
AT4G03280	2.151e-05
AT5G19550	2.19e-05
AT5G03610	2.192e-05
AT1G05570	2.205e-05
AT4G39570	2.205e-05
AT1G61520	2.205e-05
AT1G19600	2.211e-05
AT1G08450	2.221e-05
AT2G41090	2.228e-05
AT5G19980	2.244e-05
AT3G62240	2.252e-05
AT1G11660	2.275e-05
AT4G25100	2.29e-05
AT1G71890	2.294e-05
AT3G56950	2.311e-05
AT5G05690	2.319e-05
AT4G19170	2.32e-05
AT4G00755	2.392e-05
AT3G50570	2.4e-05
AT2G30660	2.4e-05
AT5G42250	2.416e-05
AT5G64370	2.426e-05
AT4G23810	2.508e-05
AT2G39450	2.511e-05
AT1G10590	2.528e-05
AT4G25080	2.542e-05
AT5G55450	2.549e-05
AT5G61600	2.558e-05
AT4G30290	2.562e-05
AT1G62760	2.573e-05
AT2G33450	2.607e-05
AT1G24575	2.61e-05
AT2G27360	2.668e-05
AT4G01870	2.705e-05
AT3G26320	2.717e-05
AT5G52640	2.725e-05
AT3G43540	2.777e-05
AT2G36120	2.781e-05
AT5G27760	2.785e-05
AT1G75040	2.789e-05
AT5G52810	2.797e-05
AT2G22470	2.82e-05
AT5G38510	2.836e-05
AT1G76970	2.853e-05
AT4G36710	2.858e-05
AT4G10270	2.858e-05
AT5G28770	2.867e-05
AT3G19970	2.912e-05
AT5G65660	2.965e-05
AT5G23120	2.994e-05
AT4G28490	2.998e-05
AT5G16450	2.999e-05
AT5G39520	3.025e-05
AT5G38990	3.047e-05
AT5G27830	3.084e-05
AT2G28760	3.093e-05
AT5G46230	3.112e-05
AT3G01500	3.12e-05
AT1G32450	3.134e-05
AT5G06720	3.139e-05
AT5G55000	3.144e-05
AT3G02770	3.146e-05
AT1G52290	3.16e-05
AT5G45180	3.166e-05
AT3G26740	3.178e-05
AT5G33300	3.189e-05
AT1G16030	3.195e-05
AT3G47540	3.223e-05
AT4G34290	3.225e-05
AT5G62350	3.23e-05
AT5G13120	3.259e-05
AT2G33730	3.29e-05
AT1G29660	3.323e-05
AT2G17040	3.332e-05
AT3G63160	3.343e-05
AT1G31970	3.364e-05
AT5G23830	3.378e-05
AT5G56870	3.403e-05
AT2G29420	3.438e-05
AT2G32120	3.446e-05
AT1G12900	3.475e-05
AT4G31170	3.555e-05
AT5G66120	3.606e-05
AT1G77210	3.616e-05
AT5G11450	3.643e-05
AT2G04900	3.664e-05
AT5G52750	3.666e-05
AT3G05360	3.667e-05
AT2G21330	3.674e-05
AT2G29500	3.682e-05
AT3G11660	3.691e-05
AT5G49520	3.728e-05
AT1G56110	3.756e-05
AT4G09460	3.772e-05
AT5G44020	3.779e-05
AT3G12360	3.782e-05
AT5G12020	3.81e-05
AT3G28210	3.846e-05
AT1G67920	3.886e-05
AT4G25200	3.932e-05
AT3G12500	3.943e-05
AT5G19890	3.956e-05
AT5G24490	3.966e-05
AT3G58390	3.996e-05
AT3G05630	3.996e-05
AT5G39040	3.998e-05
AT1G17745	4e-05
AT5G55220	4.064e-05
AT1G02820	4.09e-05
AT3G10610	4.094e-05
AT1G48350	4.112e-05
AT1G02340	4.153e-05
AT3G62030	4.205e-05
AT2G41380	4.213e-05
AT5G13730	4.226e-05
AT2G28600	4.24e-05
AT1G55670	4.243e-05
AT4G30140	4.323e-05
AT3G04210	4.341e-05
AT3G56090	4.36e-05
AT2G44420	4.365e-05
AT2G24390	4.37e-05
AT1G42970	4.373e-05
AT1G78000	4.375e-05
AT4G38400	4.444e-05
AT4G14010	4.456e-05
AT2G01540	4.461e-05
AT1G78260	4.473e-05
AT1G16260	4.48e-05
AT3G54890	4.493e-05
AT5G18400	4.494e-05
AT2G43030	4.52e-05
AT1G09390	4.555e-05
AT2G25200	4.6e-05
AT3G62650	4.634e-05
AT2G29065	4.683e-05
AT2G35370	4.714e-05
AT3G51895	4.728e-05
AT5G47050	4.75e-05
AT1G02930	4.752e-05
AT2G36590	4.773e-05
AT3G17210	4.812e-05
AT1G06950	4.846e-05
AT4G17615	4.848e-05
AT5G46630	4.858e-05
AT5G22620	4.862e-05
AT1G67800	4.873e-05
AT4G04570	4.873e-05
AT2G36145	4.896e-05
AT1G10700	4.898e-05
AT2G33580	4.947e-05
AT4G30280	4.98e-05
AT1G22840	5.009e-05
AT3G45030	5.097e-05
AT4G15550	5.104e-05
AT1G80820	5.106e-05
AT5G58480	5.192e-05
AT2G26820	5.202e-05
AT4G00820	5.207e-05
AT3G45040	5.215e-05
AT1G51850	5.244e-05
AT1G03290	5.334e-05
AT5G03270	5.347e-05
AT5G19240	5.386e-05
AT5G57740	5.426e-05
AT3G16770	5.447e-05
AT2G22400	5.469e-05
AT5G16390	5.47e-05
AT5G56630	5.471e-05
AT1G78620	5.485e-05
AT5G58220	5.515e-05
AT5G38530	5.535e-05
AT2G40600	5.551e-05
AT5G50210	5.552e-05
AT1G76160	5.556e-05
AT1G55960	5.565e-05
AT3G02560	5.575e-05
AT1G59860	5.609e-05
AT4G23820	5.634e-05
AT1G54100	5.639e-05
AT2G45570	5.703e-05
AT4G14540	5.727e-05
AT3G11090	5.744e-05
AT3G51430	5.784e-05
AT5G02160	5.836e-05
AT4G23290	5.845e-05
AT4G19660	5.867e-05
AT5G47220	5.876e-05
AT2G27775	5.902e-05
AT2G45300	5.916e-05
AT3G51000	5.956e-05
AT4G39830	5.994e-05
AT2G17720	6.006e-05
AT3G01420	6.036e-05
AT4G12480	6.063e-05
AT1G14310	6.08e-05
AT3G54110	6.114e-05
AT1G29470	6.152e-05
AT4G13660	6.166e-05
AT3G11280	6.19e-05
AT1G68010	6.238e-05
AT1G59500	6.261e-05
AT3G21870	6.359e-05
AT3G58610	6.365e-05
AT1G32900	6.416e-05
AT4G23470	6.431e-05
AT1G02310	6.436e-05
AT4G09760	6.494e-05
AT5G66910	6.515e-05
AT1G16880	6.528e-05
AT5G38700	6.556e-05
AT3G57490	6.615e-05
AT1G67850	6.656e-05
AT1G29430	6.673e-05
AT1G74100	6.69e-05
AT3G45530	6.785e-05
AT5G23660	6.786e-05
AT4G33070	6.791e-05
AT1G10370	6.807e-05
AT5G60950	6.807e-05
AT5G40170	6.84e-05
AT1G75510	6.905e-05
AT5G13370	6.906e-05
AT2G46400	6.911e-05
AT5G13490	6.941e-05
AT5G39890	6.96e-05
AT3G20510	6.993e-05
AT4G18425	7.009e-05
AT4G34670	7.023e-05
AT4G03080	7.077e-05
AT4G36250	7.182e-05
AT1G08380	7.232e-05
AT4G32650	7.236e-05
AT2G46440	7.268e-05
AT4G31560	7.275e-05
AT1G67700	7.278e-05
AT1G32120	7.317e-05
AT3G50560	7.338e-05
AT3G04480	7.386e-05
AT2G37710	7.416e-05
AT1G50430	7.427e-05
AT2G33530	7.569e-05
AT4G36380	7.575e-05
AT5G55090	7.642e-05
AT1G17200	7.659e-05
AT3G19240	7.688e-05
AT1G15410	7.717e-05
AT5G22440	7.793e-05
AT1G20440	7.805e-05
AT5G19110	7.849e-05
AT1G52930	7.855e-05
AT3G14620	7.863e-05
AT1G28600	7.869e-05
AT2G27690	7.899e-05
AT1G32520	7.91e-05
AT1G23740	8.044e-05
AT2G44130	8.261e-05
AT2G23680	8.285e-05
AT5G01850	8.297e-05
AT5G16030	8.323e-05
AT1G32990	8.339e-05
AT1G71140	8.341e-05
AT2G27920	8.376e-05
AT5G22270	8.394e-05
AT3G56980	8.466e-05
AT5G35360	8.477e-05
AT5G44070	8.552e-05
AT5G14050	8.626e-05
AT1G06460	8.632e-05
AT5G64460	8.663e-05
AT5G62670	8.673e-05
AT3G57050	8.679e-05
AT2G43590	8.69e-05
AT2G03470	8.73e-05
AT3G61960	8.78e-05
AT2G27730	8.814e-05
AT1G63850	8.83e-05
AT2G04040	8.835e-05
AT1G29670	8.846e-05
AT1G25450	8.875e-05
AT5G40210	8.965e-05
AT2G30540	8.981e-05
AT5G53870	9.179e-05
AT2G26710	9.209e-05
AT1G78170	9.214e-05
AT1G11380	9.324e-05
AT3G60420	9.324e-05
AT1G01340	9.361e-05
AT5G60670	9.38e-05
AT3G17510	9.426e-05
AT5G57550	9.442e-05
AT3G11630	9.467e-05
AT5G67470	9.473e-05
AT1G74380	9.487e-05
AT1G03430	9.535e-05
AT4G24040	9.653e-05
AT3G02380	9.655e-05
AT1G64160	9.693e-05
AT3G48650	9.827e-05
AT3G01060	9.832e-05
AT2G28200	9.839e-05
AT3G56710	9.9e-05
AT3G61100	9.909e-05
AT1G70130	9.943e-05
AT5G62770	9.946e-05
AT3G23730	9.953e-05
AT5G05460	0.00010016
AT2G24360	0.00010054
AT3G09820	0.00010079
AT5G19590	0.00010171
AT3G59660	0.00010223
AT1G22110	0.00010283
AT1G13930	0.00010356
AT2G23110	0.00010388
AT5G15860	0.0001041
AT3G55760	0.00010432
AT5G44820	0.00010446
AT1G13300	0.00010462
AT1G01090	0.00010526
AT2G15042	0.00010548
AT5G47930	0.00010561
AT3G13950	0.00010569
AT1G03400	0.00010659
AT4G23280	0.00010763
AT5G11720	0.00010772
AT2G20930	0.00010793
AT3G57480	0.00010811
AT2G36330	0.00011003
AT3G25690	0.00011017
AT4G33660	0.00011039
AT1G67730	0.00011339
AT1G55490	0.00011375
AT3G29970	0.00011375
AT4G27290	0.00011402
AT1G13830	0.00011416
AT3G17240	0.00011429
AT2G27830	0.00011432
AT2G44300	0.00011484
AT1G56190	0.00011522
AT2G32520	0.00011574
AT5G15230	0.00011592
AT4G29020	0.00011644
AT1G11260	0.00011681
AT5G60250	0.00011701
AT5G57340	0.00011774
AT1G74940	0.00011829
AT5G50450	0.00011852
AT1G33340	0.00011903
AT2G13790	0.00011975
AT2G04030	0.00012093
AT1G67810	0.00012144
AT5G33290	0.00012152
AT3G26450	0.00012157
AT2G31040	0.00012232
AT5G11970	0.00012289
AT3G09350	0.00012338
AT4G18250	0.00012347
AT5G43890	0.00012466
AT5G39210	0.00012598
AT1G72240	0.00012608
AT3G55800	0.00012619
AT5G59800	0.00012635
AT2G30550	0.00012672
AT4G13170	0.00012713
AT3G51890	0.00012759
AT1G53280	0.00012778
AT1G33560	0.00012918
AT4G20460	0.0001299
AT5G65010	0.0001301
AT5G38630	0.00013023
AT5G23250	0.00013063
AT5G15390	0.00013086
AT2G41530	0.00013105
AT5G10760	0.00013135
AT1G75080	0.00013147
AT5G19930	0.00013289
AT1G19670	0.00013307
AT1G16420	0.00013355
AT4G08470	0.00013366
AT5G67600	0.00013381
AT5G52920	0.00013383
AT4G17670	0.00013442
AT1G78920	0.00013451
AT1G50740	0.00013467
AT3G27850	0.00013549
AT2G32180	0.00013594
AT5G11920	0.00013613
AT1G18970	0.00013627
AT2G34490	0.00013653
AT3G13910	0.00013708
AT1G64280	0.00013778
AT1G12200	0.00013847
AT3G21630	0.00013868
AT3G25760	0.00013918
AT4G08770	0.00013962
AT1G66880	0.00014056
AT3G16050	0.00014091
AT1G72610	0.00014125
AT5G62470	0.00014142
AT4G13900	0.0001417
AT1G62740	0.000143
AT3G12740	0.0001435
AT2G38400	0.00014369
AT3G19000	0.00014415
AT4G04620	0.00014529
AT2G47800	0.00014554
AT4G34620	0.000146
AT1G23710	0.00014603
AT1G05000	0.00014643
AT5G66040	0.00014692
AT1G10960	0.00014697
AT5G35790	0.00014727
AT4G23570	0.00014787
AT1G16720	0.00014848
AT2G40010	0.00014984
AT5G41600	0.00014987
AT3G57280	0.00014992
AT3G05590	0.0001501
AT3G61190	0.0001506
AT1G72900	0.00015077
AT1G70420	0.00015097
AT4G32730	0.00015106
AT1G76450	0.00015139
AT1G51760	0.00015153
AT2G33210	0.00015156
AT3G25940	0.00015167
AT4G35100	0.00015171
AT4G38430	0.00015205
AT2G47840	0.00015238
AT2G02390	0.00015267
AT4G19370	0.00015284
AT3G12290	0.00015303
AT4G04910	0.00015324
AT4G00430	0.00015388
AT5G44580	0.00015435
AT4G23980	0.00015549
AT5G03770	0.00015551
AT1G77330	0.00015579
AT3G49580	0.00015639
AT1G14260	0.00015655
AT1G30120	0.00015736
AT3G51750	0.00015737
AT3G13120	0.0001586
AT4G21280	0.00015905
AT5G02780	0.0001591
AT2G38480	0.00015912
AT3G03790	0.00016056
AT5G17310	0.00016172
AT3G05560	0.00016173
AT3G57180	0.00016176
AT5G45480	0.00016204
AT5G47700	0.00016223
AT5G62150	0.00016337
AT1G07070	0.00016382
AT2G46750	0.00016515
AT5G07040	0.00016566
AT3G44190	0.00016665
AT5G67070	0.00016782
AT2G06040	0.00016881
AT2G40830	0.00016911
AT1G15790	0.00016966
AT2G46690	0.00017209
AT5G22540	0.000173
AT5G67030	0.00017314
AT5G14320	0.0001732
AT2G24820	0.00017489
AT1G05190	0.000175
AT3G12900	0.00017623
AT4G17695	0.0001764
AT1G10410	0.00017662
AT1G78630	0.00017878
AT3G45310	0.00017892
AT3G23750	0.00018005
AT1G65690	0.00018009
AT3G50920	0.00018036
AT4G33300	0.00018056
AT1G72910	0.00018097
AT5G61530	0.00018121
AT2G07699	0.00018135
AT4G14130	0.00018162
AT5G11100	0.00018177
AT2G34260	0.00018223
AT3G43720	0.00018285
AT1G06000	0.000183
AT1G33790	0.00018471
AT3G06610	0.0001848
AT3G11370	0.00018502
AT3G50910	0.00018529
AT3G52960	0.00018634
AT2G27660	0.00018714
AT1G11330	0.00018714
AT3G16450	0.00018779
AT4G25960	0.00018812
AT5G28020	0.00018916
AT5G67480	0.00019091
AT1G61820	0.00019126
AT5G60920	0.00019137
AT1G52100	0.00019157
AT5G14410	0.00019219
AT3G07720	0.00019246
AT1G60190	0.00019266
AT2G24090	0.000193
AT2G27680	0.00019324
AT3G23620	0.00019344
AT3G58640	0.00019352
AT1G08540	0.00019401
AT1G02220	0.00019423
AT1G08520	0.00019619
AT5G03650	0.00019645
AT5G41280	0.0001966
AT1G05010	0.00019773
AT3G26420	0.00019776
AT3G22370	0.0001981
AT3G52070	0.00019922

## Sheet: NPR1 Independent
	P value NPR1 and SA interaction(ANNOVA)
AT1G48420	0.100444
AT5G65280	0.100807
AT2G37360	0.10081
AT5G58350	0.100905
AT1G61570	0.101347
AT1G03250	0.101564
AT5G24880	0.101775
AT1G64100	0.101805
AT4G24380	0.10192
AT1G77260	0.102058
AT5G17290	0.102758
AT5G53960	0.103051
AT4G14080	0.103232
AT4G20160	0.103301
AT1G48440	0.103359
AT5G18430	0.103528
AT1G59760	0.103845
AT2G01550	0.10398
AT5G25840	0.104007
AT1G66100	0.105104
AT2G35790	0.105125
AT2G21870	0.105147
AT4G30460	0.105188
AT4G14965	0.105256
AT1G12730	0.10534
AT1G33910	0.105596
AT4G34410	0.105688
AT1G16130	0.105814
AT5G09530	0.106321
AT4G37540	0.106563
AT1G76650	0.106693
AT1G60960	0.10673
AT3G16630	0.106962
AT5G55770	0.107492
AT3G26120	0.108176
AT1G61110	0.108216
AT1G49230	0.108348
AT5G40770	0.108412
AT2G07798	0.108498
AT1G32100	0.108515
AT2G18740	0.10852
AT5G61840	0.108875
AT2G20142	0.109007
AT5G21090	0.109092
AT4G39270	0.109228
AT1G72730	0.109257
AT3G17380	0.109322
AT4G25820	0.109669
AT1G75050	0.109746
AT5G50335	0.110123
AT5G65350	0.11039
AT5G56680	0.110494
AT1G66500	0.110494
AT5G42690	0.11069
AT2G03110	0.11078
AT2G33480	0.110895
AT1G76240	0.111099
AT1G47990	0.111229
AT5G56010	0.11136
AT5G50650	0.111361
AT5G05270	0.111385
AT1G62330	0.111631
AT2G37470	0.111754
AT2G29820	0.112106
AT3G14340	0.112222
AT1G26920	0.112231
AT2G43320	0.112984
AT2G40000	0.113613
AT4G32720	0.113799
AT3G24230	0.114147
AT2G02860	0.114472
AT4G17310	0.114536
AT5G47810	0.114899
AT2G27375	0.11556
AT2G17700	0.115591
AT5G23000	0.1156
AT5G62000	0.115614
AT1G49940	0.115672
AT5G18860	0.11569
AT1G67910	0.115694
AT4G33830	0.115694
AT1G27285	0.116057
AT3G51540	0.116087
AT3G54000	0.116088
AT2G24600	0.116184
AT1G06560	0.116191
AT3G21390	0.116239
AT3G25540	0.116308
AT1G03260	0.116442
AT2G18900	0.116534
AT5G51170	0.117111
AT4G32450	0.117682
AT1G43886	0.117818
AT4G29285	0.118066
AT3G06290	0.118599
AT5G58120	0.118741
AT4G22380	0.118785
AT4G35985	0.118884
AT5G05250	0.119243
AT3G55480	0.11933
AT2G29510	0.119711
AT1G62090	0.12024
AT4G03330	0.120329
AT1G51410	0.120339
AT4G04530	0.120361
AT1G70110	0.120391
AT2G44250	0.120552
AT3G10780	0.120865
AT5G27100	0.121264
AT2G32410	0.12143
AT2G38465	0.121644
AT3G02800	0.121689
AT1G08320	0.121839
AT3G12210	0.121906
AT1G31290	0.121928
AT5G15581	0.122016
AT2G21160	0.122291
AT5G08640	0.122482
AT1G05300	0.122503
AT1G76180	0.122568
AT1G18140	0.122598
AT1G63000	0.123001
AT1G57990	0.123062
AT1G36732	0.123063
AT5G07240	0.123322
AT1G14070	0.123397
AT1G63870	0.123735
AT1G45688	0.123742
AT4G35350	0.123776
AT2G18120	0.123814
AT4G29670	0.124002
AT1G61740	0.124053
AT5G20560	0.124077
AT5G24570	0.124258
AT1G75860	0.1245
AT5G41210	0.124742
AT3G52260	0.124838
AT1G23860	0.124854
AT4G10200	0.125156
AT3G05280	0.125449
AT5G19570	0.12546
AT3G15050	0.125666
AT5G41870	0.125742
AT5G59400	0.125986
AT3G61160	0.126001
AT5G48880	0.126105
AT4G07790	0.126155
AT3G15240	0.126224
AT3G49220	0.126406
AT1G30360	0.12654
AT1G18740	0.1269
AT1G18400	0.127123
AT3G26980	0.127128
AT5G66890	0.127137
AT3G06860	0.127461
AT2G47040	0.127713
AT2G35970	0.127714
AT1G66480	0.128594
AT5G16150	0.128789
AT3G07780	0.12881
AT5G38780	0.12897
AT2G34080	0.129393
AT3G04030	0.129448
AT3G47960	0.129943
AT3G09980	0.130311
AT5G51980	0.130814
AT2G02980	0.130847
AT2G35960	0.131105
AT3G44930	0.13119
AT3G26170	0.131199
AT5G02670	0.13134
AT3G19270	0.132089
AT3G58680	0.132291
AT1G05700	0.132553
AT4G19040	0.132697
AT1G64500	0.132781
AT3G17020	0.133206
AT1G47360	0.133338
AT4G40010	0.133448
AT1G55110	0.133706
AT1G51690	0.134358
AT5G52250	0.134423
AT3G29810	0.134675
AT5G06640	0.134709
AT5G41750	0.13483
AT5G23360	0.134837
AT1G34842	0.134948
AT1G70900	0.134992
AT2G04430	0.135023
AT1G23850	0.135046
AT5G67150	0.1351
AT2G39380	0.135226
AT5G61770	0.135401
AT1G72860	0.135622
AT3G01680	0.135729
AT5G45550	0.136232
AT5G15450	0.136304
AT5G08260	0.137128
AT1G36240	0.137788
AT2G28810	0.137867
AT1G10500	0.137947
AT1G51730	0.138466
AT1G74950	0.138698
AT1G70830	0.139456
AT3G45120	0.140049
AT1G66890	0.140261
AT4G31980	0.140469
AT1G35780	0.140654
AT4G30430	0.140777
AT1G04800	0.140962
AT2G25090	0.141055
AT1G19850	0.141193
AT2G17440	0.141248
AT1G74450	0.141558
AT4G39675	0.141672
AT1G29600	0.141984
AT5G16940	0.142412
AT3G12710	0.142437
AT3G51390	0.142562
AT2G38300	0.142583
AT2G44080	0.142732
AT5G47680	0.143058
AT2G23460	0.143123
AT4G21850	0.143194
AT3G27390	0.143494
AT5G60600	0.143631
AT5G12880	0.143787
AT1G32950	0.143801
AT4G30450	0.143988
AT2G25280	0.144338
AT1G14740	0.144399
AT3G57330	0.144469
AT1G09415	0.144919
AT5G58560	0.145523
AT1G68200	0.145546
AT5G35630	0.145693
AT2G04090	0.14578
AT1G80300	0.14579
AT5G64300	0.145989
AT3G05400	0.146739
AT2G17340	0.14679
AT2G07812	0.147568
AT3G28340	0.147712
AT2G14290	0.148316
AT3G13870	0.148582
AT3G03740	0.14891
AT5G64310	0.149034
AT3G49530	0.149251
AT2G01460	0.149288
AT5G57610	0.149322
AT1G13100	0.149558
AT5G44785	0.149785
AT5G26010	0.149817
AT4G01210	0.150089
AT2G41210	0.150369
AT4G26640	0.150728
AT2G42370	0.151234
AT4G37400	0.151959
AT2G23780	0.15256
AT3G60690	0.155061
AT5G50750	0.155071
AT2G42690	0.155139
AT5G19410	0.155458
AT5G49880	0.15562
AT2G07728	0.155692
AT2G24050	0.155738
AT4G13030	0.155814
AT3G42700	0.155944
AT1G27730	0.156346
AT3G13710	0.15687
AT2G47030	0.156871
AT4G16140	0.157019
AT4G24540	0.157124
AT2G16110	0.157644
AT1G43590	0.157677
AT4G03410	0.157856
AT3G04010	0.15788
AT2G38450	0.158028
AT1G70650	0.158256
AT1G65250	0.158256
AT5G24460	0.158263
AT1G55970	0.158591
AT2G18650	0.158828
AT3G45660	0.15961
AT3G26840	0.159611
AT2G35710	0.15975
AT5G57710	0.159903
AT5G19800	0.159941
AT3G16190	0.160286
AT3G25040	0.16054
AT2G14380	0.160864
AT2G14800	0.160918
AT3G18490	0.16164
AT5G13300	0.161704
AT3G12650	0.161751
AT2G38870	0.161953
AT1G73540	0.162341
AT5G61670	0.162481
AT5G49280	0.16258
AT5G63930	0.164697
AT3G32940	0.165348
AT3G24140	0.165774
AT3G20310	0.165956
AT5G67300	0.166285
AT2G39090	0.16648
AT1G80380	0.166579
AT3G25400	0.166654
AT3G56300	0.166778
AT5G58070	0.167054
AT5G12310	0.167635
AT5G52020	0.167679
AT1G64230	0.167964
AT1G12050	0.168624
AT3G02640	0.169075
AT1G20330	0.169262
AT1G07260	0.169333
AT5G39670	0.170527
AT1G34550	0.170754
AT2G17740	0.170813
AT5G47820	0.171504
AT3G21610	0.171586
AT2G39910	0.172167
AT1G32260	0.172554
AT2G45840	0.17265
AT1G76270	0.173324
AT2G05610	0.173368
AT5G59970	0.17343
AT5G52552	0.173435
AT2G39350	0.173548
AT1G29080	0.173701
AT2G31770	0.173778
AT1G56510	0.173965
AT2G25220	0.173971
AT5G43620	0.174484
AT1G62460	0.174485
AT4G26660	0.174798
AT4G19410	0.174849
AT2G28900	0.174856
AT1G01470	0.175013
AT4G00895	0.175116
AT3G22330	0.175776
AT3G04180	0.175776
AT3G61640	0.1758
AT2G39170	0.175828
AT1G30810	0.175883
AT1G80830	0.176498
AT2G42760	0.176717
AT3G02490	0.176827
AT1G67330	0.17715
AT5G38840	0.177891
AT5G59690	0.17824
AT2G16650	0.178248
AT5G60430	0.178249
AT1G20520	0.178374
AT1G71697	0.178466
AT4G01710	0.178618
AT3G59350	0.179434
AT5G45590	0.179484
AT2G31650	0.179747
AT1G63880	0.179994
AT3G61840	0.180021
AT2G18330	0.18021
AT5G18840	0.180371
AT1G17990	0.180395
AT3G15353	0.180884
AT4G23420	0.18124
AT4G33840	0.18124
AT2G23810	0.182924
AT2G26190	0.184599
AT2G46550	0.184724
AT5G17850	0.185097
AT1G67120	0.185319
AT2G21890	0.18546
AT2G13250	0.18546
AT4G36030	0.185618
AT2G36210	0.186053
AT1G58420	0.186421
AT5G64090	0.186488
AT1G78080	0.1865
AT4G12920	0.186692
AT5G27650	0.186812
AT2G21510	0.187237
AT4G30670	0.187322
AT1G55520	0.187681
AT5G15930	0.187872
AT1G62010	0.18792
AT3G19440	0.188378
AT5G25460	0.188982
AT3G44440	0.189751
AT4G11280	0.191374
AT3G17390	0.191653
AT3G25900	0.192535
AT2G22670	0.192897
AT5G39610	0.192945
AT5G26350	0.193981
AT2G43220	0.195067
AT5G55660	0.195545
AT2G21460	0.195683
AT1G67510	0.195977
AT5G61890	0.196385
AT5G23350	0.196591
AT4G37520	0.196592
AT4G07740	0.197071
AT4G24120	0.197223
AT4G09570	0.197664
AT1G80950	0.198604
AT5G35735	0.198627
AT1G25350	0.199503
AT2G23240	0.199702
AT2G30860	0.200025
AT1G56380	0.200747
AT2G23150	0.200949
AT1G43870	0.201914
AT5G17230	0.202705
AT5G42420	0.202829
AT5G13280	0.203019
AT3G49110	0.203086
AT3G55310	0.203086
AT2G17480	0.203448
AT4G09590	0.20359
AT2G32530	0.20359
AT1G76860	0.204159
AT3G52370	0.204472
AT5G65470	0.204596
AT5G54170	0.205059
AT5G57230	0.205644
AT5G46860	0.206652
AT3G19670	0.207348
AT2G40690	0.208494
AT4G38380	0.208925
AT1G31930	0.209269
AT1G54030	0.209424
AT5G56240	0.210032
AT4G02370	0.210146
AT2G04160	0.210319
AT1G34180	0.210507
AT1G19330	0.210788
AT5G14030	0.211208
AT4G36450	0.211946
AT4G31985	0.212143
AT3G15810	0.212567
AT3G10300	0.213708
AT3G20810	0.214098
AT2G45060	0.214439
AT4G38740	0.214667
AT1G07910	0.214845
AT5G06300	0.215042
AT1G06530	0.21526
AT3G55605	0.215558
AT4G19250	0.2156
AT3G62422	0.215625
AT5G35600	0.216289
AT3G57760	0.216478
AT1G32850	0.216575
AT1G31130	0.216755
AT1G01800	0.216822
AT5G17240	0.217072
AT4G09455	0.217128
AT1G41920	0.217129
AT3G04830	0.217725
AT5G51880	0.218131
AT5G24313	0.218301
AT3G45390	0.218799
AT1G77180	0.219239
AT2G44750	0.219873
AT5G42730	0.219873
AT4G30060	0.219955
AT1G60690	0.219986
AT1G18190	0.220005
AT5G46300	0.22023
AT5G01860	0.221483
AT1G80260	0.222021
AT1G02880	0.222021
AT5G62910	0.222042
AT1G52390	0.222511
AT1G48780	0.222685
AT2G28690	0.222704
AT1G24822	0.222795
AT1G24996	0.222795
AT1G25097	0.222796
AT1G59900	0.222969
AT5G05410	0.223679
AT2G41370	0.224395
AT3G59640	0.22472
AT2G44200	0.226045
AT2G07660	0.226067
AT1G60810	0.227345
AT4G37530	0.227764
AT4G33120	0.227764
AT3G28580	0.228125
AT4G27657	0.229009
AT2G40700	0.22927
AT4G27010	0.229694
AT5G65450	0.229816
AT2G44610	0.229849
AT4G01740	0.230129
AT2G38660	0.230231
AT5G07030	0.231846
AT3G12600	0.231886
AT2G32890	0.232387
AT5G45840	0.232535
AT1G78900	0.232678
AT1G61340	0.233097
AT1G14420	0.23451
AT2G45450	0.234757
AT3G51480	0.234991
AT5G02420	0.235233
AT2G22290	0.236971
AT5G08270	0.237212
AT4G26040	0.238476
AT5G50170	0.239481
AT1G72530	0.240594
AT4G24970	0.240952
AT2G46740	0.24141
AT4G19520	0.241862
AT4G39160	0.241964
AT1G18130	0.242926
AT2G03240	0.242957
AT5G26030	0.243967
AT5G20070	0.244494
AT1G01910	0.244551
AT3G26220	0.244911
AT4G23600	0.245059
AT4G37310	0.245651
AT2G18250	0.245732
AT5G24950	0.245818
AT5G18890	0.245818
AT3G14280	0.246546
AT4G16060	0.247169
AT1G09070	0.24762
AT1G74430	0.247871
AT4G13630	0.248077
AT2G03190	0.248788
AT4G25370	0.24881
AT2G37750	0.250274
AT5G25160	0.250279
AT4G12760	0.250596
AT3G29450	0.251299
AT1G20570	0.251299
AT4G27380	0.251623
AT3G25910	0.252361
AT3G57790	0.252633
AT5G49070	0.252739
AT1G17280	0.252768
AT5G41740	0.252768
AT5G44730	0.253022
AT5G45390	0.253434
AT3G17690	0.253745
AT5G67250	0.254532
AT1G02270	0.254655
AT1G67830	0.255339
AT5G66290	0.255483
AT1G21140	0.2567
AT3G21850	0.256847
AT1G51000	0.258033
AT3G03060	0.258177
AT1G63600	0.258362
AT5G20590	0.258386
AT4G08460	0.258435
AT1G36620	0.258927
AT4G23730	0.259029
AT3G12690	0.260307
AT2G17265	0.260938
AT1G73177	0.261842
AT2G36470	0.263621
AT2G24570	0.264246
AT2G06630	0.264728
AT3G02580	0.265102
AT2G45170	0.265507
AT4G27780	0.265969
AT1G78070	0.266934
AT5G51410	0.266982
AT5G37280	0.267378
AT3G24520	0.268524
AT3G01310	0.27085
AT3G57450	0.27136
AT4G00970	0.271628
AT3G19660	0.272291
AT3G23770	0.272351
AT3G09540	0.273547
AT5G09250	0.274417
AT5G16750	0.27448
AT5G60320	0.275094
AT1G25240	0.276829
AT3G58070	0.277497
AT1G26800	0.277781
AT4G26010	0.27802
AT3G25810	0.278605
AT5G01310	0.2792
AT1G73440	0.280183
AT1G65960	0.280583
AT4G30360	0.284077
AT3G20420	0.284473
AT4G30600	0.285151
AT1G53200	0.285224
AT4G15470	0.286055
AT5G16970	0.286381
AT4G34660	0.287295
AT4G33940	0.287313
AT4G14530	0.287918
AT3G01150	0.288648
AT3G03050	0.289066
AT1G21160	0.289093
AT2G22600	0.289629
AT3G19680	0.290189
AT5G49330	0.291544
AT3G43950	0.292933
AT1G35910	0.292939
AT3G30300	0.293334
AT1G20050	0.294595
AT1G48090	0.29465
AT3G60850	0.295196
AT3G63000	0.297644
AT2G25190	0.297658
AT5G37600	0.297679
AT4G34500	0.29789
AT4G11940	0.29804
AT2G27050	0.299647
AT1G13250	0.300471
AT1G26560	0.300851
AT1G19110	0.301067
AT5G43360	0.301786
AT3G56050	0.302029
AT2G39310	0.302415
AT1G48200	0.303186
AT2G25600	0.303925
AT3G56900	0.304023
AT1G76210	0.304076
AT3G55430	0.304482
AT4G33110	0.304764
AT4G20720	0.304764
AT5G25550	0.306061
AT1G19230	0.306065
AT5G01930	0.306131
AT3G10450	0.306999
AT5G08335	0.307118
AT5G67310	0.307797
AT4G03570	0.307968
AT1G73080	0.308102
AT3G60980	0.308621
AT1G71010	0.308715
AT3G50960	0.310066
AT3G43790	0.31007
AT3G23240	0.310381
AT1G53690	0.311707
AT5G22860	0.312031
AT2G23930	0.312096
AT5G10980	0.312303
AT3G45130	0.314002
AT2G33380	0.31476
AT4G23060	0.315183
AT1G76930	0.315189
AT4G28650	0.315397
AT1G18860	0.316102
AT4G15755	0.317892
AT2G07360	0.31803
AT2G27310	0.318346
AT2G03150	0.318947
AT4G13250	0.320046
AT1G13110	0.321004
AT4G08220	0.321635
AT1G63260	0.321717
AT4G35020	0.323201
AT1G08430	0.323329
AT3G55620	0.323992
AT1G01050	0.324389
AT3G55290	0.32591
AT5G38890	0.326584
AT1G73130	0.326611
AT4G05060	0.328173
AT1G52200	0.328177
AT3G17740	0.328371
AT1G66260	0.328967
AT4G31310	0.329188
AT1G28260	0.329208
AT1G58030	0.329516
AT3G04610	0.330177
AT1G27100	0.330523
AT2G41410	0.330752
AT1G54040	0.332013
AT5G47470	0.332679
AT4G02200	0.333046
AT3G15400	0.333481
AT3G16470	0.333592
AT4G39520	0.33526
AT5G44010	0.335682
AT4G18860	0.335699
AT4G36550	0.336393
AT5G26710	0.336478
AT4G34520	0.338643
AT1G24340	0.338902
AT1G13080	0.339454
AT3G14690	0.340766
AT5G10790	0.343018
AT1G17360	0.343385
AT2G45240	0.343488
AT3G15590	0.343505
AT2G32580	0.34445
AT5G66240	0.345231
AT5G60220	0.345443
AT3G58120	0.345469
AT1G48160	0.345856
AT1G67760	0.345956
AT1G77250	0.348687
AT5G10550	0.349236
AT1G12580	0.349314
AT5G65760	0.349397
AT1G28380	0.350161
AT5G41540	0.350911
AT1G18720	0.351091
AT5G39340	0.351927
AT5G59480	0.351935
AT2G30750	0.353967
AT2G36180	0.354021
AT1G31010	0.354375
AT5G17160	0.354912
AT4G30200	0.35508
AT4G39220	0.35675
AT5G52170	0.35787
AT4G39980	0.358952
AT5G02270	0.359207
AT3G04190	0.359523
AT2G46670	0.359524
AT5G35230	0.360626
AT1G33700	0.361261
AT1G76220	0.361669
AT4G16130	0.363242
AT1G09380	0.363938
AT2G43530	0.365042
AT4G26630	0.365457
AT3G44630	0.366609
AT4G03060	0.367255
AT5G60100	0.367785
AT4G29490	0.368102
AT4G10640	0.369143
AT2G12290	0.369306
AT4G04020	0.369306
AT1G22300	0.370953
AT3G10570	0.371174
AT1G19180	0.371308
AT5G12220	0.371313
AT2G24410	0.371698
AT1G29220	0.372341
AT1G19410	0.372902
AT1G69860	0.373881
AT3G23325	0.375406
AT1G69310	0.377233
AT1G24150	0.377655
AT1G71440	0.378433
AT3G45980	0.379628
AT1G19240	0.379804
AT3G15210	0.381247
AT1G18290	0.382997
AT2G15780	0.383085
AT5G08290	0.383113
AT2G06530	0.383146
AT2G06925	0.383152
AT3G18830	0.383482
AT5G54640	0.38364
AT3G52220	0.383799
AT1G22140	0.384506
AT5G63840	0.385736
AT1G59970	0.386657
AT2G35730	0.386676
AT2G11000	0.387252
AT5G51260	0.387599
AT3G29100	0.388181
AT1G12020	0.388491
AT2G37830	0.391591
AT1G78300	0.392678
AT2G26330	0.393271
AT3G17090	0.39422
AT1G68450	0.394706
AT1G09940	0.3965
AT2G27260	0.397132
AT3G03200	0.397185
AT4G17060	0.397688
AT1G66670	0.398674
AT5G59190	0.398761
AT5G27395	0.398786
AT3G14900	0.399091
AT1G23920	0.4
AT4G36980	0.400451
AT5G07920	0.401605
AT2G34060	0.402613
AT1G36090	0.403
AT2G19640	0.403197
AT3G47310	0.40362
AT4G09380	0.403629
AT4G28970	0.40363
AT5G44416	0.40363
AT2G13260	0.40409
AT2G03040	0.404093
AT5G48655	0.404205
AT2G28840	0.404512
AT1G71710	0.405196
AT3G42980	0.405497
AT5G40100	0.405817
AT3G16830	0.406434
AT3G50210	0.406485
AT3G07360	0.407177
AT1G29690	0.407356
AT5G09220	0.410654
AT3G16840	0.411743
AT2G31100	0.412096
AT2G32540	0.41231
AT2G16300	0.412317
AT1G06410	0.412534
AT1G68050	0.41255
AT3G25830	0.413
AT1G67470	0.413222
AT3G22310	0.413259
AT1G70140	0.413801
AT5G59270	0.413881
AT5G45070	0.413987
AT1G53090	0.415195
AT1G22620	0.415763
AT5G59260	0.417352
AT2G45050	0.417956
AT1G53035	0.419812
AT2G38250	0.423557
AT3G27210	0.426546
AT1G20760	0.426981
AT5G07470	0.427373
AT3G18230	0.427564
AT5G45420	0.427595
AT1G02370	0.428634
AT3G54420	0.429166
AT4G14180	0.42943
AT3G10320	0.430379
AT1G77610	0.430522
AT3G26820	0.4306
AT3G25820	0.430688
AT5G11070	0.43073
AT5G09300	0.430899
AT1G60080	0.431186
AT5G24560	0.431946
AT5G50470	0.432222
AT1G49310	0.432232
AT2G47070	0.432237
AT3G53310	0.432676
AT4G02850	0.435185
AT1G55300	0.435258
AT4G31790	0.435694
AT5G23050	0.435829
AT5G55200	0.435995
AT2G04690	0.436832
AT3G29590	0.437276
AT1G01500	0.438133
AT2G13100	0.438272
AT3G45210	0.438569
AT2G46510	0.440211
AT2G24330	0.440645
AT5G40710	0.440975
AT1G59820	0.441583
AT2G03290	0.442
AT1G75380	0.442249
AT5G16930	0.442819
AT5G59920	0.444
AT5G52660	0.44402
AT5G04870	0.444036
AT3G56760	0.444102
AT4G01350	0.44415
AT5G14390	0.444487
AT5G42380	0.447802
AT5G54040	0.448489
AT5G53980	0.448686
AT4G39550	0.448967
AT1G13690	0.449142
AT1G79340	0.449169
AT3G23920	0.449514
AT3G16857	0.450063
AT2G37870	0.450306
AT3G13790	0.450602
AT1G79370	0.452523
AT1G15300	0.453379
AT2G32260	0.455902
AT3G13400	0.455932
AT2G06840	0.456675
AT3G54810	0.457313
AT1G08990	0.458582
AT2G03540	0.459851
AT2G44430	0.461102
AT4G34460	0.461124
AT3G20120	0.46437
AT5G14500	0.466491
AT3G18690	0.467158
AT5G58430	0.467258
AT1G58200	0.467567
AT5G13700	0.46871
AT1G18500	0.469365
AT5G09810	0.47181
AT1G10690	0.473017
AT2G22500	0.473224
AT3G47000	0.473597
AT3G16920	0.47499
AT1G04080	0.475563
AT3G04710	0.476991
AT1G31450	0.477722
AT2G23740	0.478064
AT1G72950	0.479644
AT1G34260	0.479717
AT1G71350	0.480545
AT3G17860	0.480982
AT4G22753	0.482141
AT3G54560	0.484812
AT5G52310	0.485214
AT5G04760	0.486102
AT5G60120	0.48765
AT1G80170	0.487864
AT1G03050	0.487916
AT3G28430	0.488826
AT4G33520	0.489095
AT3G53340	0.489095
AT1G74110	0.489917
AT1G51090	0.49071
AT3G52800	0.491425
AT4G16690	0.491711
AT2G43160	0.492013
AT5G43590	0.493599
AT2G45320	0.494338
AT5G04470	0.495167
AT2G27420	0.495783
AT4G11470	0.496028
AT2G28240	0.496391
AT2G23050	0.498646
AT1G25560	0.499147
AT5G59550	0.499353
AT1G58766	0.5
AT3G04640	0.502609
AT1G49970	0.502718
AT2G46650	0.502862
AT2G42310	0.502919
AT1G11000	0.50329
AT4G00230	0.503349
AT5G57700	0.504369
AT1G80280	0.504373
AT1G75450	0.504965
AT4G08000	0.505315
AT3G18080	0.505692
AT3G57900	0.505722
AT4G03240	0.505844
AT1G15380	0.50698
AT5G57510	0.507072
AT4G01910	0.507279
AT2G29560	0.509391
AT1G17450	0.5095
AT1G59077	0.50953
AT1G59453	0.509538
AT4G14230	0.510117
AT2G35530	0.51041
AT5G02260	0.511134
AT1G13960	0.512125
AT5G13800	0.512675
AT1G52720	0.514417
AT1G55450	0.514986
AT1G11050	0.515946
AT4G04840	0.517886
AT4G30500	0.520023
AT3G50900	0.520981
AT1G22510	0.521321
AT2G20800	0.522146
AT3G26640	0.522952
AT1G02580	0.523972
AT5G19140	0.526027
AT4G01130	0.526762
AT1G16650	0.527241
AT2G32020	0.528607
AT4G03860	0.529297
AT2G25170	0.530005
AT5G51710	0.531044
AT1G71980	0.531946
AT4G16830	0.532727
AT4G16500	0.532819
AT3G06020	0.532957
AT3G54320	0.536309
AT1G03550	0.538132
AT1G68820	0.538898
AT5G16830	0.53952
AT2G45210	0.539785
AT3G47740	0.541454
AT3G50010	0.542012
AT1G12650	0.542633
AT3G56740	0.54308
AT5G10130	0.543509
AT2G18915	0.543661
AT5G49970	0.545263
AT2G21730	0.5469
AT2G35810	0.546999
AT1G07370	0.548551
AT2G18230	0.549671
AT1G69170	0.551979
AT5G10180	0.552712
AT5G47370	0.553733
AT2G20920	0.55493
AT5G26760	0.55523
AT5G13200	0.555551
AT1G17690	0.556807
AT3G18400	0.558691
AT4G37910	0.558925
AT5G48485	0.561861
AT4G36400	0.563112
AT1G09610	0.563461
AT4G22770	0.564509
AT2G01330	0.56579
AT1G68490	0.567805
AT3G63480	0.568251
AT5G43580	0.570012
AT5G51460	0.570555
AT1G30530	0.571157
AT5G56580	0.571293
AT5G11820	0.571373
AT5G48750	0.574496
AT4G17230	0.576594
AT1G54970	0.576809
AT5G63610	0.57852
AT3G20040	0.581314
AT4G38580	0.582436
AT1G49810	0.58435
AT5G23330	0.584849
AT4G31420	0.585392
AT1G79160	0.586201
AT5G24270	0.586494
AT4G22240	0.5908
AT3G60050	0.590883
AT3G55005	0.593333
AT3G05320	0.593738
AT3G06120	0.598141
AT4G26790	0.599246
AT3G24880	0.6
AT1G77000	0.600378
AT1G17060	0.60043
AT5G43190	0.600515
AT3G02190	0.602081
AT3G58520	0.602275
AT1G73390	0.60238
AT5G63670	0.602728
AT5G64650	0.607478
AT2G34780	0.607845
AT2G03550	0.609376
AT3G03420	0.609952
AT5G40490	0.610604
AT1G15500	0.612
AT1G70980	0.612642
AT1G06450	0.612958
AT5G12420	0.613955
AT5G26930	0.615186
AT1G35143	0.615312
AT3G57890	0.61654
AT4G28030	0.617502
AT5G46590	0.618749
AT1G35614	0.619611
AT5G27420	0.619721
AT2G14980	0.62
AT5G09790	0.620315
AT4G09900	0.62079
AT1G40107	0.621
AT4G08070	0.6214
AT5G28526	0.62147
AT1G13340	0.621544
AT3G45640	0.621783
AT5G53180	0.622258
AT1G20090	0.624878
AT5G15850	0.625942
AT4G08560	0.6264
AT4G37130	0.627829
AT1G61260	0.628308
AT1G69390	0.628387
AT5G16060	0.628826
AT3G01650	0.629105
AT3G03470	0.631366
AT2G01670	0.632135
AT1G22985	0.632498
AT4G35130	0.632744
AT2G28190	0.632846
AT4G32030	0.635443
AT1G77840	0.636424
AT5G28650	0.637305
AT3G61700	0.637704
AT1G74030	0.64073
AT4G30030	0.641564
AT5G04710	0.642211
AT2G24460	0.642487
AT4G08280	0.643711
AT4G32220	0.646212
AT3G15790	0.646486
AT1G69760	0.648087
AT5G50550	0.64851
AT5G50430	0.648513
AT2G13760	0.649941
AT4G22020	0.651
AT1G65190	0.65148
AT1G57980	0.65149
AT2G31670	0.651765
AT4G00300	0.652674
AT2G29110	0.652908
AT5G49550	0.653049
AT5G42050	0.653055
AT3G21100	0.655552
AT2G45680	0.657472
AT5G65110	0.659021
AT1G08500	0.659292
AT4G22220	0.659466
AT1G30710	0.659905
AT5G24590	0.660791
AT5G05630	0.660868
AT5G01610	0.661083
AT5G38710	0.66276
AT2G35760	0.663577
AT2G47300	0.664047
AT1G56540	0.664508
AT1G07500	0.66483
AT5G07590	0.666968
AT1G63780	0.667842
AT3G18640	0.669635
AT1G35230	0.671189
AT1G06850	0.673241
AT1G23800	0.673443
AT2G38910	0.673596
AT4G14880	0.674778
AT2G02650	0.675003
AT1G70510	0.675675
AT4G01610	0.676043
AT1G50700	0.678728
AT5G47850	0.680577
AT4G34150	0.683988
AT5G20935	0.684385
AT5G11020	0.6845
AT1G13610	0.6865
AT3G15250	0.687037
AT3G53200	0.687142
AT1G67635	0.687262
AT2G33740	0.687619
AT3G62510	0.687626
AT3G28940	0.688218
AT4G00660	0.689592
AT4G02480	0.69084
AT1G73320	0.692404
AT1G24310	0.693357
AT1G70700	0.694063
AT1G78580	0.694608
AT3G28700	0.699841
AT2G41630	0.700246
AT2G33810	0.700321
AT3G11420	0.700685
AT1G42470	0.701197
AT3G59310	0.701395
AT3G53402	0.701396
AT5G66640	0.701432
AT1G73000	0.702301
AT4G20860	0.7033
AT1G47520	0.703952
AT3G23880	0.704268
AT3G08700	0.705172
AT5G58375	0.70583
AT3G60130	0.706322
AT3G45630	0.709064
AT1G69840	0.709162
AT1G10240	0.71057
AT4G28890	0.711385
AT3G57860	0.711514
AT1G26580	0.713543
AT1G48380	0.713714
AT3G06570	0.714043
AT4G34400	0.715352
AT1G36640	0.716065
AT4G01880	0.716657
AT1G26290	0.71777
AT1G29760	0.719403
AT1G22020	0.719726
AT5G13830	0.7205
AT1G77500	0.720738
AT3G07160	0.722395
AT3G10100	0.723156
AT4G23430	0.72387
AT4G19700	0.72387
AT5G39785	0.725099
AT1G12710	0.727819
AT3G52640	0.728912
AT3G13960	0.730688
AT3G23100	0.733002
AT4G39170	0.733575
AT2G43260	0.734941
AT3G55050	0.736334
AT3G16670	0.738738
AT2G45620	0.738995
AT3G08720	0.739451
AT2G25930	0.743613
AT1G73760	0.748791
AT1G21210	0.74958
AT4G23250	0.751716
AT2G05350	0.754405
AT5G43170	0.755624
AT1G23040	0.755885
AT5G22690	0.756153
AT5G35370	0.756898
AT4G39800	0.75943
AT3G04410	0.760098
AT2G07737	0.760894
AT4G23050	0.761928
AT4G18880	0.762026
AT5G16980	0.762273
AT5G16120	0.763687
AT2G29970	0.765841
AT3G08980	0.766547
AT4G25390	0.768898
AT1G70480	0.770222
AT2G04530	0.771034
AT3G01980	0.771291
AT3G03250	0.772207
AT5G66850	0.773573
AT1G54570	0.775291
AT1G59910	0.776353
AT5G20230	0.776968
AT3G10940	0.77737
AT4G14300	0.777576
AT1G63720	0.77965
AT4G29780	0.780147
AT3G46200	0.781149
AT5G24960	0.781651
AT4G33280	0.784994
AT4G26850	0.785097
AT3G26900	0.786058
AT1G67720	0.791845
AT1G72000	0.792143
AT5G22840	0.792205
AT2G40140	0.792255
AT5G40040	0.793951
AT1G19530	0.795552
AT2G42240	0.795729
AT4G01950	0.796426
AT5G18600	0.797397
AT5G52830	0.797568
AT5G24610	0.799819
AT4G19330	0.8
AT3G24870	0.80082
AT3G26180	0.800823
AT3G56930	0.800946
AT3G62220	0.803465
AT1G67410	0.806033
AT1G18020	0.80614
AT5G23410	0.806145
AT3G04070	0.808785
AT5G06160	0.809404
AT4G15700	0.809452
AT1G69920	0.809589
AT1G26450	0.809965
AT3G07700	0.81006
AT4G18590	0.810094
AT2G21120	0.810283
AT3G20340	0.812262
AT4G20490	0.814755
AT2G41100	0.81666
AT1G75810	0.81754
AT1G18510	0.817546
AT2G44310	0.819974
AT5G20880	0.8225
AT1G63990	0.822701
AT1G33600	0.824763
AT3G12700	0.825546
AT5G65100	0.826027
AT3G58770	0.827656
AT1G47400	0.828645
AT4G36700	0.829788
AT4G36580	0.830077
AT3G49120	0.8306
AT3G44920	0.830633
AT5G22890	0.830648
AT2G46790	0.831953
AT2G35830	0.831954
AT5G42340	0.832895
AT3G17820	0.833086
AT1G22600	0.833406
AT4G27280	0.833475
AT4G16280	0.8339
AT4G21410	0.838494
AT1G02250	0.839881
AT1G24330	0.840402
AT4G08390	0.840908
AT3G56800	0.841315
AT5G55400	0.84413
AT5G56980	0.845894
AT1G70660	0.8459
AT1G19660	0.845951
AT4G25030	0.846378
AT2G43620	0.846512
AT4G25710	0.847383
AT3G07080	0.847658
AT1G07170	0.84902
AT1G11960	0.849118
AT3G03000	0.850419
AT2G20480	0.851764
AT1G78050	0.851915
AT3G04110	0.854961
AT1G09790	0.856463
AT3G49560	0.859719
AT2G15880	0.860022
AT1G70610	0.860032
AT3G45650	0.861222
AT1G63940	0.861657
AT5G06320	0.865673
AT5G08110	0.865922
AT1G07410	0.868648
AT4G03640	0.868742
AT1G02720	0.868778
AT2G31900	0.868846
AT3G13800	0.869155
AT5G48300	0.8713
AT5G49000	0.871644
AT3G13940	0.873257
AT2G07799	0.873493
AT3G06330	0.874395
AT5G50700	0.8744
AT5G41992	0.874413
AT1G06980	0.877862
AT2G43770	0.878731
AT3G62420	0.883189
AT3G59320	0.883189
AT5G58787	0.88614
AT4G25880	0.888553
AT4G18010	0.889437
AT1G74010	0.88956
AT1G05090	0.893
AT3G02460	0.893194
AT1G64980	0.893371
AT1G19860	0.893447
AT2G19385	0.893931
AT3G18940	0.895148
AT3G46700	0.895365
AT1G67530	0.895853
AT4G37610	0.897133
AT2G16290	0.9
AT2G04100	0.9
AT2G30020	0.9
AT5G50600	0.9
AT4G12080	0.901318
AT2G25850	0.90319
AT5G51350	0.906063
AT3G60170	0.906079
AT1G08720	0.906089
AT4G21400	0.907662
AT5G53130	0.908852
AT1G67880	0.910469
AT5G42810	0.911524
AT3G22650	0.913484
AT2G12990	0.915827
AT3G07860	0.916352
AT5G65800	0.916402
AT1G19025	0.917069
AT4G01090	0.918402
AT1G63970	0.918439
AT4G25320	0.918451
AT5G49580	0.919574
AT4G11960	0.919725
AT4G35540	0.920879
AT2G26530	0.921157
AT1G79960	0.922566
AT1G07890	0.924214
AT5G55700	0.924675
AT1G20900	0.926405
AT1G35480	0.927459
AT3G02140	0.928072
AT2G27510	0.931179
AT5G20540	0.931669
AT1G66440	0.933225
AT1G50910	0.933418
AT3G22260	0.935105
AT1G12030	0.935368
AT5G16050	0.935621
AT3G05860	0.936415
AT1G56060	0.938678
AT4G08260	0.94
AT1G80070	0.940231
AT2G18690	0.940277
AT3G19920	0.940765
AT3G27140	0.9408
AT1G51670	0.941822
AT2G37540	0.942541
AT3G15730	0.943038
AT5G47670	0.943303
AT3G24530	0.943364
AT1G06060	0.943491
AT1G04900	0.944435
AT5G61810	0.944955
AT3G18560	0.945151
AT5G13330	0.94566
AT3G14730	0.945738
AT5G41150	0.948001
AT2G46140	0.94804
AT5G59870	0.949571
AT4G12040	0.952247
AT5G07390	0.952579
AT1G79620	0.952969
AT1G66250	0.953523
AT2G30060	0.956054
AT3G55970	0.959509
AT2G29450	0.959992
AT5G66210	0.962582
AT4G15850	0.96505
AT1G16370	0.96757
AT3G47500	0.969002
AT1G75250	0.973235
AT4G17790	0.975093
AT1G42440	0.975532
AT4G33170	0.97653
AT1G60940	0.979461
AT1G51920	0.979996
AT5G25360	0.984385
AT5G43440	0.98812
AT5G11090	0.989196
AT1G28370	0.990221
AT2G07550	0.991843
AT5G28030	0.992042
AT2G15550	0.992741
AT5G48330	0.99345
AT2G35590	0.995104
AT1G17750	0.996693
AT1G31120	0.9971
AT5G60410	0.998439
AT2G35680	0.998564
AT1G79220	0.998634
