# Supplementary material for: Global nucleosome positioning regulates salicylic acid mediated transcription in Arabidopsis thaliana
Source: BMC Plant Biol. 2015 Jan 21;15:13. doi: 10.1186/s12870-014-0404-2 (PMC4318435; doi:10.1186/s12870-014-0404-2)
Supplement: Additional file 10: — GO analysis of the four groups of genes as per Figure 3 . [file 12870_2014_404_MOESM10_ESM.xlsx]

## Sheet: CON
GO_acc	term_type	Term	pvalue	FDR
GO:0005829	C	cytosol	3.6e-91	4.2e-88
GO:0005737	C	cytoplasm	8.5e-90	4.9e-87
GO:0044444	C	cytoplasmic part	7.9e-83	3.1e-80
GO:0005623	C	cell	5.6e-74	1.3e-71
GO:0044464	C	cell part	5.6e-74	1.3e-71
GO:0044446	C	intracellular organelle part	2e-67	3.9e-65
GO:0044422	C	organelle part	3.8e-67	6.3e-65
GO:0005622	C	intracellular	1.2e-63	1.7e-61
GO:0044424	C	intracellular part	2.7e-63	3.4e-61
GO:0016020	C	membrane	8.8e-56	1e-53
GO:0005773	C	vacuole	4.3e-41	4.5e-39
GO:0005886	C	plasma membrane	7.8e-38	7.5e-36
GO:0032991	C	macromolecular complex	1.4e-37	1.2e-35
GO:0031090	C	organelle membrane	1.2e-35	9.9e-34
GO:0043229	C	intracellular organelle	3e-34	2.3e-32
GO:0043226	C	organelle	4.2e-34	3.1e-32
GO:0043231	C	intracellular membrane-bounded organelle	5.7e-29	3.9e-27
GO:0043227	C	membrane-bounded organelle	7.3e-29	4.7e-27
GO:0044437	C	vacuolar part	9.2e-29	5.7e-27
GO:0005774	C	vacuolar membrane	1.5e-28	8.5e-27
GO:0009536	C	plastid	6.8e-27	3.8e-25
GO:0009507	C	chloroplast	2.4e-26	1.3e-24
GO:0022626	C	cytosolic ribosome	2.8e-26	1.4e-24
GO:0005794	C	Golgi apparatus	5.1e-26	2.5e-24
GO:0044425	C	membrane part	4.7e-25	2.2e-23
GO:0009506	C	plasmodesma	2.7e-23	1.2e-21
GO:0055044	C	symplast	2.7e-23	1.2e-21
GO:0005911	C	cell-cell junction	3.4e-23	1.4e-21
GO:0044445	C	cytosolic part	3.6e-23	1.4e-21
GO:0030054	C	cell junction	4.8e-23	1.9e-21
GO:0043234	C	protein complex	2.4e-21	9e-20
GO:0044459	C	plasma membrane part	3.4e-21	1.2e-19
GO:0005783	C	endoplasmic reticulum	4.3e-21	1.5e-19
GO:0043232	C	intracellular non-membrane-bounded organelle	8.2e-21	2.7e-19
GO:0043228	C	non-membrane-bounded organelle	8.2e-21	2.7e-19
GO:0005840	C	ribosome	8e-19	2.6e-17
GO:0031975	C	envelope	1.9e-16	5.9e-15
GO:0031967	C	organelle envelope	1.9e-16	5.9e-15
GO:0030529	C	ribonucleoprotein complex	4.6e-16	1.4e-14
GO:0033279	C	ribosomal subunit	1.1e-15	3.3e-14
GO:0031974	C	membrane-enclosed lumen	4.2e-13	1.2e-11
GO:0022627	C	cytosolic small ribosomal subunit	1.5e-12	4.3e-11
GO:0070013	C	intracellular organelle lumen	1.7e-12	4.6e-11
GO:0043233	C	organelle lumen	1.7e-12	4.6e-11
GO:0044434	C	chloroplast part	2.4e-12	6.3e-11
GO:0044435	C	plastid part	4.8e-12	1.2e-10
GO:0005730	C	nucleolus	9.5e-12	2.4e-10
GO:0044431	C	Golgi apparatus part	1.6e-11	3.9e-10
GO:0005768	C	endosome	3.5e-11	8.4e-10
GO:0005740	C	mitochondrial envelope	4.7e-11	1.1e-09
GO:0044429	C	mitochondrial part	4.9e-11	1.1e-09
GO:0031981	C	nuclear lumen	6.1e-11	1.4e-09
GO:0022625	C	cytosolic large ribosomal subunit	2.4e-10	5.2e-09
GO:0000502	C	proteasome complex	2.4e-10	5.2e-09
GO:0030312	C	external encapsulating structure	2.6e-10	5.4e-09
GO:0044428	C	nuclear part	2.7e-10	5.5e-09
GO:0005618	C	cell wall	3.7e-10	7.4e-09
GO:0031966	C	mitochondrial membrane	7.8e-10	1.6e-08
GO:0015935	C	small ribosomal subunit	8.3e-10	1.6e-08
GO:0044455	C	mitochondrial membrane part	1.5e-09	2.8e-08
GO:0019866	C	organelle inner membrane	2.9e-09	5.5e-08
GO:0045271	C	respiratory chain complex I	1.6e-08	2.9e-07
GO:0030964	C	NADH dehydrogenase complex	1.6e-08	2.9e-07
GO:0005747	C	mitochondrial respiratory chain complex I	1.9e-08	3.5e-07
GO:0005743	C	mitochondrial inner membrane	3.4e-08	6.1e-07
GO:0009570	C	chloroplast stroma	3.6e-08	6.4e-07
GO:0009532	C	plastid stroma	1.4e-07	2.5e-06
GO:0015934	C	large ribosomal subunit	1.9e-07	3.3e-06
GO:0005746	C	mitochondrial respiratory chain	2.6e-07	4.4e-06
GO:0070469	C	respiratory chain	2.8e-07	4.7e-06
GO:0009526	C	plastid envelope	3.7e-07	6.1e-06
GO:0012505	C	endomembrane system	4.7e-07	7.7e-06
GO:0005802	C	trans-Golgi network	5.2e-07	8.3e-06
GO:0009941	C	chloroplast envelope	5.3e-07	8.3e-06
GO:0005839	C	proteasome core complex	1.1e-06	1.7e-05
GO:0031988	C	membrane-bounded vesicle	1.5e-05	0.00023
GO:0019773	C	proteasome core complex, alpha-subunit complex	2.4e-05	0.00036
GO:0005777	C	peroxisome	2.5e-05	0.00037
GO:0042579	C	microbody	2.5e-05	0.00037
GO:0031410	C	cytoplasmic vesicle	3.7e-05	0.00053
GO:0016023	C	cytoplasmic membrane-bounded vesicle	3.7e-05	0.00053
GO:0031982	C	vesicle	4.4e-05	0.00062
GO:0010008	C	endosome membrane	4.6e-05	0.00064
GO:0044440	C	endosomal part	4.6e-05	0.00064
GO:0005770	C	late endosome	7.7e-05	0.0011
GO:0030135	C	coated vesicle	8.2e-05	0.0011
GO:0031968	C	organelle outer membrane	8.4e-05	0.0011
GO:0000785	C	chromatin	8.6e-05	0.0011
GO:0005838	C	proteasome regulatory particle	9.4e-05	0.0012
GO:0022624	C	proteasome accessory complex	9.4e-05	0.0012
GO:0019867	C	outer membrane	0.00015	0.002
GO:0000786	C	nucleosome	0.00019	0.0024
GO:0008541	C	proteasome regulatory particle, lid subcomplex	0.00022	0.0028
GO:0031461	C	cullin-RING ubiquitin ligase complex	0.00023	0.0028
GO:0000151	C	ubiquitin ligase complex	0.0005	0.0061
GO:0032993	C	protein-DNA complex	0.0005	0.0061
GO:0071212	C	subsynaptic reticulum	0.0011	0.013
GO:0044432	C	endoplasmic reticulum part	0.0011	0.013
GO:0005741	C	mitochondrial outer membrane	0.0012	0.015
GO:0048046	C	apoplast	0.0013	0.015
GO:0030133	C	transport vesicle	0.0014	0.016
GO:0000325	C	plant-type vacuole	0.0015	0.017
GO:0016021	C	integral to membrane	0.0016	0.018
GO:0080008	C	CUL4 RING ubiquitin ligase complex	0.0016	0.018
GO:0031301	C	integral to organelle membrane	0.0017	0.018
GO:0009504	C	cell plate	0.0017	0.019
GO:0005744	C	mitochondrial inner membrane presequence translocase complex	0.0018	0.019
GO:0033179	C	proton-transporting V-type ATPase, V0 domain	0.0021	0.022
GO:0005634	C	nucleus	0.0022	0.023
GO:0005798	C	Golgi-associated vesicle	0.0035	0.037
GO:0009524	C	phragmoplast	0.0035	0.037
GO:0000139	C	Golgi membrane	0.0035	0.037
GO:0031969	C	chloroplast membrane	0.0037	0.038
GO:0044427	C	chromosomal part	0.0039	0.04
GO:0005515	F	protein binding	5e-39	1e-35
GO:0005488	F	binding	2.1e-21	2.1e-18
GO:0005198	F	structural molecule activity	6.9e-17	4.7e-14
GO:0003824	F	catalytic activity	2.3e-16	1.2e-13
GO:0003735	F	structural constituent of ribosome	1.7e-15	6.8e-13
GO:0000166	F	nucleotide binding	9.2e-11	3.1e-08
GO:0046872	F	metal ion binding	1e-08	3e-06
GO:0022892	F	substrate-specific transporter activity	1.8e-08	4.5e-06
GO:0008565	F	protein transporter activity	7.4e-08	1.7e-05
GO:0005215	F	transporter activity	9.9e-08	2e-05
GO:0043167	F	ion binding	1.5e-07	2.4e-05
GO:0008233	F	peptidase activity	1.5e-07	2.4e-05
GO:0043169	F	cation binding	1.5e-07	2.4e-05
GO:0070011	F	peptidase activity, acting on L-amino acid peptides	2.7e-07	3.9e-05
GO:0046914	F	transition metal ion binding	5.2e-07	7.1e-05
GO:0004298	F	threonine-type endopeptidase activity	1.1e-06	0.00013
GO:0070003	F	threonine-type peptidase activity	1.1e-06	0.00013
GO:0016874	F	ligase activity	1.2e-06	0.00013
GO:0050897	F	cobalt ion binding	4.4e-06	0.00047
GO:0005507	F	copper ion binding	7.1e-06	0.00073
GO:0022891	F	substrate-specific transmembrane transporter activity	7.6e-06	0.00074
GO:0008320	F	protein transmembrane transporter activity	8.7e-06	0.00081
GO:0042578	F	phosphoric ester hydrolase activity	1.5e-05	0.0013
GO:0017076	F	purine nucleotide binding	1.8e-05	0.0016
GO:0004175	F	endopeptidase activity	2.1e-05	0.0016
GO:0008047	F	enzyme activator activity	2.1e-05	0.0016
GO:0016879	F	ligase activity, forming carbon-nitrogen bonds	2.1e-05	0.0016
GO:0015399	F	primary active transmembrane transporter activity	2.2e-05	0.0016
GO:0022884	F	macromolecule transmembrane transporter activity	2.8e-05	0.0018
GO:0016853	F	isomerase activity	2.6e-05	0.0018
GO:0015450	F	P-P-bond-hydrolysis-driven protein transmembrane transporter activity	2.8e-05	0.0018
GO:0022857	F	transmembrane transporter activity	2.9e-05	0.0018
GO:0016881	F	acid-amino acid ligase activity	3.3e-05	0.002
GO:0032555	F	purine ribonucleotide binding	3.4e-05	0.002
GO:0032553	F	ribonucleotide binding	3.4e-05	0.002
GO:0015405	F	P-P-bond-hydrolysis-driven transmembrane transporter activity	3.8e-05	0.0021
GO:0016887	F	ATPase activity	4.4e-05	0.0024
GO:0003743	F	translation initiation factor activity	5.5e-05	0.003
GO:0016791	F	phosphatase activity	6.5e-05	0.0034
GO:0051536	F	iron-sulfur cluster binding	7.3e-05	0.0037
GO:0051540	F	metal cluster binding	7.3e-05	0.0037
GO:0016836	F	hydro-lyase activity	8.1e-05	0.0039
GO:0048037	F	cofactor binding	0.0001	0.0049
GO:0019904	F	protein domain specific binding	0.00011	0.0052
GO:0016772	F	transferase activity, transferring phosphorus-containing groups	0.00013	0.0057
GO:0016301	F	kinase activity	0.00013	0.0057
GO:0019787	F	small conjugating protein ligase activity	0.00013	0.0057
GO:0016773	F	phosphotransferase activity, alcohol group as acceptor	0.00015	0.0065
GO:0022804	F	active transmembrane transporter activity	0.00016	0.0066
GO:0051082	F	unfolded protein binding	0.00025	0.01
GO:0005524	F	ATP binding	0.00027	0.011
GO:0004842	F	ubiquitin-protein ligase activity	0.00029	0.011
GO:0016491	F	oxidoreductase activity	0.00041	0.016
GO:0051219	F	phosphoprotein binding	0.00048	0.018
GO:0045309	F	protein phosphorylated amino acid binding	0.00048	0.018
GO:0015075	F	ion transmembrane transporter activity	0.00048	0.018
GO:0016860	F	intramolecular oxidoreductase activity	0.00053	0.019
GO:0016787	F	hydrolase activity	0.00055	0.019
GO:0001882	F	nucleoside binding	0.00057	0.02
GO:0001883	F	purine nucleoside binding	0.00058	0.02
GO:0008135	F	translation factor activity, nucleic acid binding	0.00064	0.021
GO:0050662	F	coenzyme binding	0.00066	0.022
GO:0030554	F	adenyl nucleotide binding	0.00068	0.022
GO:0004722	F	protein serine/threonine phosphatase activity	0.00093	0.03
GO:0004721	F	phosphoprotein phosphatase activity	0.001	0.031
GO:0008270	F	zinc ion binding	0.001	0.032
GO:0032559	F	adenyl ribonucleotide binding	0.0011	0.033
GO:0008237	F	metallopeptidase activity	0.0011	0.034
GO:0019001	F	guanyl nucleotide binding	0.0012	0.035
GO:0005484	F	SNAP receptor activity	0.0013	0.039
GO:0016790	F	thiolester hydrolase activity	0.0016	0.045
GO:0005525	F	GTP binding	0.0016	0.045
GO:0032561	F	guanyl ribonucleotide binding	0.0016	0.045
GO:0009987	P	cellular process	3.1e-109	3.1e-105
GO:0050896	P	response to stimulus	2.7e-95	1.4e-91
GO:0044237	P	cellular metabolic process	7.3e-78	2.5e-74
GO:0006950	P	response to stress	3e-73	7.8e-70
GO:0044248	P	cellular catabolic process	2.1e-71	4.4e-68
GO:0009056	P	catabolic process	3.9e-70	6.7e-67
GO:0042221	P	response to chemical stimulus	1.5e-69	2.2e-66
GO:0008152	P	metabolic process	3.4e-64	4.4e-61
GO:0044281	P	small molecule metabolic process	1.4e-61	1.6e-58
GO:0009628	P	response to abiotic stimulus	7.2e-57	7.4e-54
GO:0044238	P	primary metabolic process	1.4e-55	1.3e-52
GO:0046907	P	intracellular transport	8.8e-55	7.6e-52
GO:0051641	P	cellular localization	2.3e-54	1.8e-51
GO:0051649	P	establishment of localization in cell	6.1e-53	4.5e-50
GO:0051179	P	localization	3.1e-51	2.1e-48
GO:0006810	P	transport	3.3e-50	2.1e-47
GO:0008104	P	protein localization	1.8e-49	1.1e-46
GO:0051234	P	establishment of localization	3.9e-49	2.2e-46
GO:0009607	P	response to biotic stimulus	5.2e-48	2.8e-45
GO:0045184	P	establishment of protein localization	6e-48	2.9e-45
GO:0015031	P	protein transport	6e-48	2.9e-45
GO:0010033	P	response to organic substance	8.8e-45	4.1e-42
GO:0033036	P	macromolecule localization	1.6e-44	7.2e-42
GO:0070727	P	cellular macromolecule localization	1.3e-43	5.8e-41
GO:0016192	P	vesicle-mediated transport	2.5e-43	1e-40
GO:0044249	P	cellular biosynthetic process	8.3e-43	3.3e-40
GO:0009058	P	biosynthetic process	8.6e-43	3.3e-40
GO:0034613	P	cellular protein localization	1.2e-42	4.4e-40
GO:0006886	P	intracellular protein transport	2e-42	6.9e-40
GO:0010035	P	response to inorganic substance	4.3e-42	1.5e-39
GO:0044265	P	cellular macromolecule catabolic process	2.2e-40	7.3e-38
GO:0009057	P	macromolecule catabolic process	7e-40	2.2e-37
GO:0044282	P	small molecule catabolic process	1.8e-39	5.4e-37
GO:0006970	P	response to osmotic stress	6.4e-38	1.9e-35
GO:0006605	P	protein targeting	3e-37	8.9e-35
GO:0048193	P	Golgi vesicle transport	5.9e-37	1.7e-34
GO:0019538	P	protein metabolic process	4.5e-36	1.3e-33
GO:0042180	P	cellular ketone metabolic process	4.7e-36	1.3e-33
GO:0009651	P	response to salt stress	5.9e-36	1.5e-33
GO:0043436	P	oxoacid metabolic process	1.1e-35	2.7e-33
GO:0019752	P	carboxylic acid metabolic process	1.1e-35	2.7e-33
GO:0006082	P	organic acid metabolic process	1.3e-35	3.1e-33
GO:0010038	P	response to metal ion	1.1e-34	2.6e-32
GO:0046686	P	response to cadmium ion	1.4e-34	3.2e-32
GO:0044267	P	cellular protein metabolic process	7.5e-34	1.7e-31
GO:0051716	P	cellular response to stimulus	2.5e-33	5.6e-31
GO:0044283	P	small molecule biosynthetic process	2.5e-31	5.4e-29
GO:0044262	P	cellular carbohydrate metabolic process	4.4e-31	9.4e-29
GO:0016043	P	cellular component organization	1.2e-30	2.6e-28
GO:0051707	P	response to other organism	7.9e-30	1.6e-27
GO:0045087	P	innate immune response	8.2e-30	1.7e-27
GO:0006952	P	defense response	3.4e-29	6.7e-27
GO:0002376	P	immune system process	2.9e-28	5.5e-26
GO:0006955	P	immune response	2.9e-28	5.5e-26
GO:0043170	P	macromolecule metabolic process	3.3e-28	6.1e-26
GO:0032787	P	monocarboxylic acid metabolic process	4.1e-28	7.4e-26
GO:0051789	P	response to protein stimulus	1.3e-27	2.4e-25
GO:0044260	P	cellular macromolecule metabolic process	4e-27	7.1e-25
GO:0033554	P	cellular response to stress	1.1e-26	1.9e-24
GO:0007242	P	intracellular signaling cascade	1.3e-26	2.3e-24
GO:0065007	P	biological regulation	1.6e-26	2.6e-24
GO:0030163	P	protein catabolic process	2e-26	3.3e-24
GO:0044257	P	cellular protein catabolic process	7.3e-26	1.2e-23
GO:0006066	P	alcohol metabolic process	4.9e-25	7.8e-23
GO:0051603	P	proteolysis involved in cellular protein catabolic process	1.4e-24	2.2e-22
GO:0005975	P	carbohydrate metabolic process	2.8e-24	4.3e-22
GO:0008219	P	cell death	5.7e-24	8.6e-22
GO:0016265	P	death	5.7e-24	8.6e-22
GO:0070887	P	cellular response to chemical stimulus	1.7e-23	2.5e-21
GO:0031347	P	regulation of defense response	8.2e-23	1.2e-20
GO:0048583	P	regulation of response to stimulus	1.4e-22	2e-20
GO:0019318	P	hexose metabolic process	2.1e-22	3e-20
GO:0080134	P	regulation of response to stress	3.1e-22	4.4e-20
GO:0046395	P	carboxylic acid catabolic process	5.6e-22	7.7e-20
GO:0016054	P	organic acid catabolic process	5.6e-22	7.7e-20
GO:0050789	P	regulation of biological process	5.9e-22	7.9e-20
GO:0006508	P	proteolysis	9e-22	1.2e-19
GO:0051704	P	multi-organism process	1.1e-21	1.4e-19
GO:0043632	P	modification-dependent macromolecule catabolic process	3e-21	3.9e-19
GO:0019941	P	modification-dependent protein catabolic process	3e-21	3.9e-19
GO:0043248	P	proteasome assembly	3.1e-21	3.9e-19
GO:0006511	P	ubiquitin-dependent protein catabolic process	3.4e-21	4.2e-19
GO:0051788	P	response to misfolded protein	5.6e-21	6.9e-19
GO:0006006	P	glucose metabolic process	7.3e-21	8.9e-19
GO:0023052	P	signaling	9.9e-21	1.2e-18
GO:0006519	P	cellular amino acid and derivative metabolic process	1e-20	1.2e-18
GO:0009605	P	response to external stimulus	1.5e-20	1.7e-18
GO:0012501	P	programmed cell death	1.5e-20	1.7e-18
GO:0007165	P	signal transduction	1.9e-20	2.2e-18
GO:0005996	P	monosaccharide metabolic process	1.9e-20	2.2e-18
GO:0061025	P	membrane fusion	2.3e-20	2.5e-18
GO:0006944	P	cellular membrane fusion	2.3e-20	2.5e-18
GO:0050794	P	regulation of cellular process	3.6e-20	3.9e-18
GO:0043412	P	macromolecule modification	4.4e-20	4.8e-18
GO:0006612	P	protein targeting to membrane	8.1e-20	8.7e-18
GO:0009626	P	plant-type hypersensitive response	1.4e-19	1.5e-17
GO:0002682	P	regulation of immune system process	1.5e-19	1.6e-17
GO:0050776	P	regulation of immune response	1.5e-19	1.6e-17
GO:0034050	P	host programmed cell death induced by symbiont	1.6e-19	1.7e-17
GO:0010941	P	regulation of cell death	2.6e-19	2.6e-17
GO:0023060	P	signal transmission	2.9e-19	2.9e-17
GO:0023046	P	signaling process	3.1e-19	3.1e-17
GO:0034641	P	cellular nitrogen compound metabolic process	3.4e-19	3.4e-17
GO:0009617	P	response to bacterium	3.7e-19	3.6e-17
GO:0045088	P	regulation of innate immune response	4.9e-19	4.8e-17
GO:0071310	P	cellular response to organic substance	5.8e-19	5.6e-17
GO:0009853	P	photorespiration	6.9e-19	6.6e-17
GO:0043094	P	cellular metabolic compound salvage	7.4e-19	7e-17
GO:0046164	P	alcohol catabolic process	9.1e-19	8.5e-17
GO:0080129	P	proteasome core complex assembly	9.1e-19	8.5e-17
GO:0046365	P	monosaccharide catabolic process	1.1e-18	9.9e-17
GO:0043067	P	regulation of programmed cell death	1.1e-18	1e-16
GO:0044275	P	cellular carbohydrate catabolic process	1.7e-18	1.5e-16
GO:0009743	P	response to carbohydrate stimulus	1.7e-18	1.5e-16
GO:0010363	P	regulation of plant-type hypersensitive response	1.8e-18	1.6e-16
GO:0007034	P	vacuolar transport	2.2e-18	1.9e-16
GO:0080135	P	regulation of cellular response to stress	2.6e-18	2.3e-16
GO:0019320	P	hexose catabolic process	3.4e-18	2.9e-16
GO:0006725	P	cellular aromatic compound metabolic process	4.6e-18	3.9e-16
GO:0006007	P	glucose catabolic process	5.9e-18	5.1e-16
GO:0016052	P	carbohydrate catabolic process	1.2e-17	1e-15
GO:0006096	P	glycolysis	1.7e-17	1.4e-15
GO:0006575	P	cellular amino acid derivative metabolic process	1.9e-17	1.6e-15
GO:0006464	P	protein modification process	2.4e-17	2e-15
GO:0006623	P	protein targeting to vacuole	5.2e-17	4.3e-15
GO:0006635	P	fatty acid beta-oxidation	8.4e-17	6.8e-15
GO:0006979	P	response to oxidative stress	1.7e-16	1.3e-14
GO:0009719	P	response to endogenous stimulus	1.9e-16	1.5e-14
GO:0006996	P	organelle organization	2e-16	1.6e-14
GO:0019748	P	secondary metabolic process	2e-16	1.6e-14
GO:0019395	P	fatty acid oxidation	2.6e-16	2.1e-14
GO:0071495	P	cellular response to endogenous stimulus	2.9e-16	2.3e-14
GO:0042742	P	defense response to bacterium	3.6e-16	2.8e-14
GO:0043933	P	macromolecular complex subunit organization	5.1e-16	3.9e-14
GO:0009266	P	response to temperature stimulus	5.6e-16	4.2e-14
GO:0034440	P	lipid oxidation	9.9e-16	7.5e-14
GO:0009737	P	response to abscisic acid stimulus	1.5e-15	1.1e-13
GO:0061024	P	membrane organization	1.6e-15	1.2e-13
GO:0016044	P	cellular membrane organization	1.6e-15	1.2e-13
GO:0043413	P	macromolecule glycosylation	1.9e-15	1.4e-13
GO:0070085	P	glycosylation	1.9e-15	1.4e-13
GO:0009101	P	glycoprotein biosynthetic process	1.9e-15	1.4e-13
GO:0006486	P	protein amino acid glycosylation	1.9e-15	1.4e-13
GO:0030258	P	lipid modification	2e-15	1.5e-13
GO:0044255	P	cellular lipid metabolic process	2.9e-15	2.1e-13
GO:0019319	P	hexose biosynthetic process	2.9e-15	2.1e-13
GO:0009814	P	defense response, incompatible interaction	3.2e-15	2.2e-13
GO:0007030	P	Golgi organization	3.7e-15	2.6e-13
GO:0009062	P	fatty acid catabolic process	3.9e-15	2.7e-13
GO:0009100	P	glycoprotein metabolic process	4e-15	2.8e-13
GO:0065008	P	regulation of biological quality	4.3e-15	2.9e-13
GO:0046165	P	alcohol biosynthetic process	4.5e-15	3e-13
GO:0009723	P	response to ethylene stimulus	5.6e-15	3.7e-13
GO:0044106	P	cellular amine metabolic process	6.3e-15	4.2e-13
GO:0046364	P	monosaccharide biosynthetic process	6.5e-15	4.3e-13
GO:0065003	P	macromolecular complex assembly	9.3e-15	6.1e-13
GO:0034976	P	response to endoplasmic reticulum stress	1.1e-14	7.5e-13
GO:0006807	P	nitrogen compound metabolic process	1.3e-14	8.5e-13
GO:0044085	P	cellular component biogenesis	1.5e-14	9.8e-13
GO:0009308	P	amine metabolic process	3.7e-14	2.4e-12
GO:0006094	P	gluconeogenesis	4.2e-14	2.7e-12
GO:0000302	P	response to reactive oxygen species	4.8e-14	3.1e-12
GO:0006520	P	cellular amino acid metabolic process	1.3e-13	8e-12
GO:0001510	P	RNA methylation	1.3e-13	8.1e-12
GO:0034621	P	cellular macromolecular complex subunit organization	1.4e-13	8.7e-12
GO:0006631	P	fatty acid metabolic process	2.1e-13	1.3e-11
GO:0034637	P	cellular carbohydrate biosynthetic process	2.5e-13	1.5e-11
GO:0009630	P	gravitropism	3.9e-13	2.4e-11
GO:0009725	P	response to hormone stimulus	6.4e-13	3.9e-11
GO:0009629	P	response to gravity	7e-13	4.2e-11
GO:0010200	P	response to chitin	7.5e-13	4.5e-11
GO:0022607	P	cellular component assembly	8e-13	4.8e-11
GO:0044242	P	cellular lipid catabolic process	1e-12	6e-11
GO:0019438	P	aromatic compound biosynthetic process	1.1e-12	6.7e-11
GO:0034622	P	cellular macromolecular complex assembly	1.4e-12	7.9e-11
GO:0009606	P	tropism	1.6e-12	9.2e-11
GO:0009611	P	response to wounding	1.8e-12	1.1e-10
GO:0016042	P	lipid catabolic process	1.9e-12	1.1e-10
GO:0009414	P	response to water deprivation	1.9e-12	1.1e-10
GO:0006629	P	lipid metabolic process	2e-12	1.1e-10
GO:0009415	P	response to water	2.3e-12	1.3e-10
GO:0010498	P	proteasomal protein catabolic process	2.5e-12	1.4e-10
GO:0009753	P	response to jasmonic acid stimulus	2.7e-12	1.5e-10
GO:0032870	P	cellular response to hormone stimulus	2.8e-12	1.6e-10
GO:0009755	P	hormone-mediated signaling pathway	3e-12	1.6e-10
GO:0046394	P	carboxylic acid biosynthetic process	3.2e-12	1.7e-10
GO:0016053	P	organic acid biosynthetic process	3.2e-12	1.7e-10
GO:0042398	P	cellular amino acid derivative biosynthetic process	3.7e-12	2e-10
GO:0070271	P	protein complex biogenesis	4.6e-12	2.5e-10
GO:0006461	P	protein complex assembly	4.6e-12	2.5e-10
GO:0016051	P	carbohydrate biosynthetic process	8.7e-12	4.7e-10
GO:0007031	P	peroxisome organization	8.9e-12	4.8e-10
GO:0071215	P	cellular response to abscisic acid stimulus	9.8e-12	5.2e-10
GO:0048518	P	positive regulation of biological process	1.3e-11	6.8e-10
GO:0006972	P	hyperosmotic response	1.3e-11	6.8e-10
GO:0018193	P	peptidyl-amino acid modification	1.5e-11	7.7e-10
GO:0009738	P	abscisic acid mediated signaling pathway	1.5e-11	7.7e-10
GO:0009310	P	amine catabolic process	2.3e-11	1.2e-09
GO:0006625	P	protein targeting to peroxisome	4.7e-11	2.4e-09
GO:0009416	P	response to light stimulus	5e-11	2.6e-09
GO:0009627	P	systemic acquired resistance	5e-11	2.6e-09
GO:0043574	P	peroxisomal transport	6e-11	3e-09
GO:0006811	P	ion transport	8.1e-11	4.1e-09
GO:0009404	P	toxin metabolic process	8.9e-11	4.4e-09
GO:0009407	P	toxin catabolic process	8.9e-11	4.4e-09
GO:0016558	P	protein import into peroxisome matrix	9.2e-11	4.6e-09
GO:0031365	P	N-terminal protein amino acid modification	9.7e-11	4.8e-09
GO:0006888	P	ER to Golgi vesicle-mediated transport	1.3e-10	6.2e-09
GO:0018409	P	peptide or protein amino-terminal blocking	1.3e-10	6.2e-09
GO:0018377	P	protein myristoylation	1.3e-10	6.2e-09
GO:0006499	P	N-terminal protein myristoylation	1.3e-10	6.2e-09
GO:0006498	P	N-terminal protein lipidation	1.3e-10	6.2e-09
GO:0018319	P	protein amino acid myristoylation	1.3e-10	6.2e-09
GO:0009751	P	response to salicylic acid stimulus	1.7e-10	8e-09
GO:0046483	P	heterocycle metabolic process	1.8e-10	8.4e-09
GO:0009314	P	response to radiation	1.8e-10	8.4e-09
GO:0042158	P	lipoprotein biosynthetic process	2.7e-10	1.3e-08
GO:0006497	P	protein amino acid lipidation	2.7e-10	1.3e-08
GO:0042157	P	lipoprotein metabolic process	3e-10	1.4e-08
GO:0043543	P	protein amino acid acylation	3.2e-10	1.5e-08
GO:0009620	P	response to fungus	3.8e-10	1.8e-08
GO:0009863	P	salicylic acid mediated signaling pathway	6.1e-10	2.8e-08
GO:0043623	P	cellular protein complex assembly	6.1e-10	2.8e-08
GO:0071446	P	cellular response to salicylic acid stimulus	7.6e-10	3.5e-08
GO:0060548	P	negative regulation of cell death	9.4e-10	4.3e-08
GO:0048522	P	positive regulation of cellular process	1.1e-09	5.1e-08
GO:0046700	P	heterocycle catabolic process	1.3e-09	5.9e-08
GO:0006576	P	cellular biogenic amine metabolic process	1.4e-09	6.1e-08
GO:0042402	P	cellular biogenic amine catabolic process	1.7e-09	7.5e-08
GO:0009063	P	cellular amino acid catabolic process	1.8e-09	8e-08
GO:0043161	P	proteasomal ubiquitin-dependent protein catabolic process	1.8e-09	8.1e-08
GO:0006984	P	ER-nuclear signaling pathway	3e-09	1.3e-07
GO:0043069	P	negative regulation of programmed cell death	3.1e-09	1.4e-07
GO:0044271	P	cellular nitrogen compound biosynthetic process	4.1e-09	1.8e-07
GO:0009648	P	photoperiodism	4.3e-09	1.9e-07
GO:0042542	P	response to hydrogen peroxide	4.4e-09	1.9e-07
GO:0017038	P	protein import	4.8e-09	2.1e-07
GO:0032502	P	developmental process	4.9e-09	2.1e-07
GO:0006487	P	protein amino acid N-linked glycosylation	5.2e-09	2.2e-07
GO:0030968	P	endoplasmic reticulum unfolded protein response	5.3e-09	2.3e-07
GO:0071216	P	cellular response to biotic stimulus	5.4e-09	2.3e-07
GO:0006401	P	RNA catabolic process	5.8e-09	2.4e-07
GO:0034620	P	cellular response to unfolded protein	7.2e-09	3e-07
GO:0006986	P	response to unfolded protein	7.2e-09	3e-07
GO:0071445	P	cellular response to protein stimulus	8.3e-09	3.5e-07
GO:0042219	P	cellular amino acid derivative catabolic process	8.5e-09	3.5e-07
GO:0048573	P	photoperiodism, flowering	8.9e-09	3.7e-07
GO:0009408	P	response to heat	1.1e-08	4.6e-07
GO:0009698	P	phenylpropanoid metabolic process	1.3e-08	5.3e-07
GO:0015837	P	amine transport	1.3e-08	5.4e-07
GO:0006865	P	amino acid transport	1.4e-08	5.7e-07
GO:0006891	P	intra-Golgi vesicle-mediated transport	1.9e-08	7.8e-07
GO:0015849	P	organic acid transport	2.1e-08	8.6e-07
GO:0046942	P	carboxylic acid transport	2.2e-08	9e-07
GO:0007033	P	vacuole organization	2.4e-08	9.5e-07
GO:0006914	P	autophagy	2.6e-08	1e-06
GO:0009867	P	jasmonic acid mediated signaling pathway	4.2e-08	1.7e-06
GO:0071395	P	cellular response to jasmonic acid stimulus	4.2e-08	1.7e-06
GO:0050832	P	defense response to fungus	4.2e-08	1.7e-06
GO:0009963	P	positive regulation of flavonoid biosynthetic process	5.4e-08	2.1e-06
GO:0000956	P	nuclear-transcribed mRNA catabolic process	6.1e-08	2.4e-06
GO:0006402	P	mRNA catabolic process	6.1e-08	2.4e-06
GO:0010228	P	vegetative to reproductive phase transition of meristem	6.6e-08	2.6e-06
GO:0006800	P	oxygen and reactive oxygen species metabolic process	6.9e-08	2.7e-06
GO:0048585	P	negative regulation of response to stimulus	8.4e-08	3.3e-06
GO:0023033	P	signaling pathway	8.6e-08	3.3e-06
GO:0016197	P	endosome transport	9.7e-08	3.7e-06
GO:0042436	P	indole derivative catabolic process	1.2e-07	4.8e-06
GO:0031348	P	negative regulation of defense response	1.4e-07	5.2e-06
GO:0009409	P	response to cold	1.4e-07	5.3e-06
GO:0042434	P	indole derivative metabolic process	1.4e-07	5.4e-06
GO:0042430	P	indole and derivative metabolic process	1.4e-07	5.4e-06
GO:0048519	P	negative regulation of biological process	1.5e-07	5.6e-06
GO:0009074	P	aromatic amino acid family catabolic process	1.5e-07	5.6e-06
GO:0023034	P	intracellular signaling pathway	1.6e-07	6e-06
GO:0042435	P	indole derivative biosynthetic process	2.2e-07	8.1e-06
GO:0048523	P	negative regulation of cellular process	2.3e-07	8.4e-06
GO:0043455	P	regulation of secondary metabolic process	2.3e-07	8.4e-06
GO:0006569	P	tryptophan catabolic process	2.4e-07	8.9e-06
GO:0046218	P	indolalkylamine catabolic process	2.4e-07	8.9e-06
GO:0032879	P	regulation of localization	2.5e-07	9.1e-06
GO:0034645	P	cellular macromolecule biosynthetic process	2.9e-07	1e-05
GO:0008610	P	lipid biosynthetic process	2.9e-07	1e-05
GO:0006090	P	pyruvate metabolic process	3.1e-07	1.1e-05
GO:0009962	P	regulation of flavonoid biosynthetic process	3.2e-07	1.1e-05
GO:0009059	P	macromolecule biosynthetic process	3.2e-07	1.1e-05
GO:0009850	P	auxin metabolic process	3.4e-07	1.2e-05
GO:0009684	P	indoleacetic acid biosynthetic process	3.7e-07	1.3e-05
GO:0009683	P	indoleacetic acid metabolic process	4.4e-07	1.6e-05
GO:0034599	P	cellular response to oxidative stress	4.4e-07	1.6e-05
GO:0002679	P	respiratory burst during defense response	4.9e-07	1.7e-05
GO:0045730	P	respiratory burst	4.9e-07	1.7e-05
GO:0006816	P	calcium ion transport	4.9e-07	1.7e-05
GO:0032501	P	multicellular organismal process	5e-07	1.7e-05
GO:0034614	P	cellular response to reactive oxygen species	5.2e-07	1.8e-05
GO:0009699	P	phenylpropanoid biosynthetic process	5.3e-07	1.8e-05
GO:0000303	P	response to superoxide	5.9e-07	2e-05
GO:0000305	P	response to oxygen radical	5.9e-07	2e-05
GO:0042743	P	hydrogen peroxide metabolic process	5.9e-07	2e-05
GO:0048856	P	anatomical structure development	6.1e-07	2.1e-05
GO:0006820	P	anion transport	6.5e-07	2.2e-05
GO:0019932	P	second-messenger-mediated signaling	7.1e-07	2.4e-05
GO:0016049	P	cell growth	7.2e-07	2.4e-05
GO:0006568	P	tryptophan metabolic process	9.1e-07	3e-05
GO:0006586	P	indolalkylamine metabolic process	9.1e-07	3e-05
GO:0019439	P	aromatic compound catabolic process	9.7e-07	3.2e-05
GO:0034285	P	response to disaccharide stimulus	1.1e-06	3.7e-05
GO:0009893	P	positive regulation of metabolic process	1.2e-06	4e-05
GO:0007568	P	aging	1.3e-06	4.2e-05
GO:0006457	P	protein folding	1.6e-06	5.3e-05
GO:0009744	P	response to sucrose stimulus	1.6e-06	5.4e-05
GO:0006790	P	sulfur metabolic process	1.7e-06	5.7e-05
GO:0008361	P	regulation of cell size	1.9e-06	6.2e-05
GO:0031325	P	positive regulation of cellular metabolic process	1.9e-06	6.2e-05
GO:0009891	P	positive regulation of biosynthetic process	1.9e-06	6.3e-05
GO:0031328	P	positive regulation of cellular biosynthetic process	1.9e-06	6.3e-05
GO:0009851	P	auxin biosynthetic process	2e-06	6.3e-05
GO:0006812	P	cation transport	2.2e-06	7.2e-05
GO:0030243	P	cellulose metabolic process	2.5e-06	8.1e-05
GO:0070301	P	cellular response to hydrogen peroxide	2.6e-06	8.3e-05
GO:0043090	P	amino acid import	2.6e-06	8.3e-05
GO:0007154	P	cell communication	3.6e-06	0.00011
GO:0009812	P	flavonoid metabolic process	3.7e-06	0.00012
GO:0051049	P	regulation of transport	3.8e-06	0.00012
GO:0044270	P	cellular nitrogen compound catabolic process	3.9e-06	0.00012
GO:0032535	P	regulation of cellular component size	4e-06	0.00012
GO:0090066	P	regulation of anatomical structure size	4e-06	0.00012
GO:0042744	P	hydrogen peroxide catabolic process	4.1e-06	0.00013
GO:0009813	P	flavonoid biosynthetic process	4.1e-06	0.00013
GO:0002252	P	immune effector process	4.3e-06	0.00013
GO:0006833	P	water transport	4.9e-06	0.00015
GO:0042044	P	fluid transport	4.9e-06	0.00015
GO:0070647	P	protein modification by small protein conjugation or removal	5e-06	0.00015
GO:0010286	P	heat acclimation	5.1e-06	0.00016
GO:0034284	P	response to monosaccharide stimulus	6.5e-06	0.0002
GO:0009746	P	response to hexose stimulus	6.5e-06	0.0002
GO:0006091	P	generation of precursor metabolites and energy	6.8e-06	0.00021
GO:0034754	P	cellular hormone metabolic process	7.3e-06	0.00022
GO:0009816	P	defense response to bacterium, incompatible interaction	7.3e-06	0.00022
GO:0042445	P	hormone metabolic process	9.2e-06	0.00028
GO:0007264	P	small GTPase mediated signal transduction	9.9e-06	0.0003
GO:0009696	P	salicylic acid metabolic process	1.2e-05	0.00036
GO:0006787	P	porphyrin catabolic process	1.3e-05	0.00039
GO:0033015	P	tetrapyrrole catabolic process	1.3e-05	0.00039
GO:0009750	P	response to fructose stimulus	1.3e-05	0.00039
GO:0010260	P	organ senescence	1.5e-05	0.00043
GO:0010149	P	senescence	1.5e-05	0.00043
GO:0040007	P	growth	1.6e-05	0.00047
GO:0015996	P	chlorophyll catabolic process	1.7e-05	0.0005
GO:0046149	P	pigment catabolic process	1.7e-05	0.0005
GO:0009642	P	response to light intensity	1.8e-05	0.00053
GO:0043687	P	post-translational protein modification	2e-05	0.00059
GO:0070838	P	divalent metal ion transport	2.4e-05	0.0007
GO:0010646	P	regulation of cell communication	2.4e-05	0.0007
GO:0042538	P	hyperosmotic salinity response	2.5e-05	0.00071
GO:0015672	P	monovalent inorganic cation transport	2.9e-05	0.00083
GO:0009072	P	aromatic amino acid family metabolic process	2.9e-05	0.00083
GO:0009966	P	regulation of signal transduction	3.2e-05	0.00092
GO:0023051	P	regulation of signaling process	3.2e-05	0.00092
GO:0009791	P	post-embryonic development	3.3e-05	0.00093
GO:0051186	P	cofactor metabolic process	3.4e-05	0.00097
GO:0006139	P	nucleobase, nucleoside, nucleotide and nucleic acid metabolic process	3.5e-05	0.00098
GO:0007275	P	multicellular organismal development	3.5e-05	0.001
GO:0006730	P	one-carbon metabolic process	3.5e-05	0.001
GO:0046486	P	glycerolipid metabolic process	3.7e-05	0.001
GO:0043414	P	macromolecule methylation	3.8e-05	0.0011
GO:0032259	P	methylation	3.8e-05	0.0011
GO:0006793	P	phosphorus metabolic process	3.9e-05	0.0011
GO:0030244	P	cellulose biosynthetic process	4.1e-05	0.0011
GO:0009697	P	salicylic acid biosynthetic process	4.9e-05	0.0014
GO:0006796	P	phosphate metabolic process	5.1e-05	0.0014
GO:0009081	P	branched chain family amino acid metabolic process	5.2e-05	0.0014
GO:0065004	P	protein-DNA complex assembly	5.8e-05	0.0016
GO:0046488	P	phosphatidylinositol metabolic process	6.1e-05	0.0017
GO:0071369	P	cellular response to ethylene stimulus	6.2e-05	0.0017
GO:0070646	P	protein modification by small protein removal	6.2e-05	0.0017
GO:0009873	P	ethylene mediated signaling pathway	6.4e-05	0.0018
GO:0010817	P	regulation of hormone levels	6.6e-05	0.0018
GO:0042592	P	homeostatic process	7e-05	0.0019
GO:0042446	P	hormone biosynthetic process	7.1e-05	0.0019
GO:0016071	P	mRNA metabolic process	7.3e-05	0.002
GO:0048608	P	reproductive structure development	7.4e-05	0.002
GO:0019243	P	methylglyoxal catabolic process to D-lactate	7.4e-05	0.002
GO:0002237	P	response to molecule of bacterial origin	8.4e-05	0.0022
GO:0006555	P	methionine metabolic process	8.5e-05	0.0023
GO:0009438	P	methylglyoxal metabolic process	8.5e-05	0.0023
GO:0051596	P	methylglyoxal catabolic process	8.5e-05	0.0023
GO:0006862	P	nucleotide transport	8.6e-05	0.0023
GO:0043269	P	regulation of ion transport	8.7e-05	0.0023
GO:0006334	P	nucleosome assembly	9.1e-05	0.0024
GO:0034728	P	nucleosome organization	9.1e-05	0.0024
GO:0007243	P	protein kinase cascade	9.4e-05	0.0025
GO:0019321	P	pentose metabolic process	9.6e-05	0.0025
GO:0051604	P	protein maturation	9.8e-05	0.0026
GO:0006661	P	phosphatidylinositol biosynthetic process	0.00011	0.0029
GO:0000096	P	sulfur amino acid metabolic process	0.00011	0.003
GO:0052545	P	callose localization	0.00013	0.0034
GO:0009066	P	aspartate family amino acid metabolic process	0.00014	0.0035
GO:0016126	P	sterol biosynthetic process	0.00014	0.0037
GO:0016125	P	sterol metabolic process	0.00014	0.0037
GO:0046185	P	aldehyde catabolic process	0.00015	0.0038
GO:0045017	P	glycerolipid biosynthetic process	0.00015	0.0038
GO:0006417	P	regulation of translation	0.00015	0.0038
GO:0033037	P	polysaccharide localization	0.00015	0.0038
GO:0030384	P	phosphoinositide metabolic process	0.00015	0.0039
GO:0044272	P	sulfur compound biosynthetic process	0.00016	0.0039
GO:0008380	P	RNA splicing	0.00016	0.004
GO:0034220	P	ion transmembrane transport	0.00017	0.0042
GO:0006089	P	lactate metabolic process	0.00017	0.0042
GO:0009309	P	amine biosynthetic process	0.00017	0.0042
GO:0051130	P	positive regulation of cellular component organization	0.00017	0.0042
GO:0009694	P	jasmonic acid metabolic process	0.00017	0.0042
GO:0009805	P	coumarin biosynthetic process	0.00018	0.0044
GO:0031497	P	chromatin assembly	0.00018	0.0044
GO:0031407	P	oxylipin metabolic process	0.00019	0.0047
GO:0009804	P	coumarin metabolic process	0.00021	0.0052
GO:0016310	P	phosphorylation	0.00021	0.0052
GO:0031408	P	oxylipin biosynthetic process	0.00021	0.0053
GO:0006650	P	glycerophospholipid metabolic process	0.00022	0.0053
GO:0009695	P	jasmonic acid biosynthetic process	0.00023	0.0056
GO:0008652	P	cellular amino acid biosynthetic process	0.00026	0.0063
GO:0051187	P	cofactor catabolic process	0.00027	0.0065
GO:0052542	P	callose deposition during defense response	0.00027	0.0065
GO:0009749	P	response to glucose stimulus	0.00027	0.0066
GO:0009451	P	RNA modification	0.00028	0.0069
GO:0006633	P	fatty acid biosynthetic process	0.00029	0.0069
GO:0006323	P	DNA packaging	0.00032	0.0077
GO:0007049	P	cell cycle	0.00032	0.0077
GO:0046777	P	protein amino acid autophosphorylation	0.00033	0.0078
GO:0048767	P	root hair elongation	0.00034	0.0081
GO:0015994	P	chlorophyll metabolic process	0.00037	0.0088
GO:0010150	P	leaf senescence	0.00037	0.0089
GO:0009733	P	response to auxin stimulus	0.00038	0.0091
GO:0051606	P	detection of stimulus	0.0004	0.0094
GO:0046685	P	response to arsenic	0.00042	0.01
GO:0010039	P	response to iron ion	0.00048	0.011
GO:0010638	P	positive regulation of organelle organization	0.00049	0.012
GO:0048878	P	chemical homeostasis	0.00051	0.012
GO:0000160	P	two-component signal transduction system (phosphorelay)	0.00054	0.013
GO:0019725	P	cellular homeostasis	0.00055	0.013
GO:0019722	P	calcium-mediated signaling	0.00056	0.013
GO:0009083	P	branched chain family amino acid catabolic process	0.00057	0.013
GO:0000165	P	MAPKKK cascade	0.00059	0.014
GO:0046489	P	phosphoinositide biosynthetic process	0.00063	0.015
GO:0015696	P	ammonium transport	0.00069	0.016
GO:0015802	P	basic amino acid transport	0.00069	0.016
GO:0006732	P	coenzyme metabolic process	0.00076	0.017
GO:0051336	P	regulation of hydrolase activity	0.00078	0.018
GO:0014070	P	response to organic cyclic substance	0.00078	0.018
GO:0010583	P	response to cyclopentenone	0.00078	0.018
GO:0042254	P	ribosome biogenesis	0.00082	0.019
GO:0015695	P	organic cation transport	0.00087	0.02
GO:0006413	P	translational initiation	0.00088	0.02
GO:0022613	P	ribonucleoprotein complex biogenesis	0.00091	0.021
GO:0048364	P	root development	0.00093	0.021
GO:0009108	P	coenzyme biosynthetic process	0.00093	0.021
GO:0051246	P	regulation of protein metabolic process	0.00093	0.021
GO:0052482	P	cell wall thickening during defense response	0.00093	0.021
GO:0052544	P	callose deposition in cell wall during defense response	0.00093	0.021
GO:0043087	P	regulation of GTPase activity	0.00094	0.021
GO:0032268	P	regulation of cellular protein metabolic process	0.00095	0.021
GO:0022622	P	root system development	0.00097	0.021
GO:0007006	P	mitochondrial membrane organization	0.00099	0.022
GO:0015804	P	neutral amino acid transport	0.001	0.022
GO:0052543	P	callose deposition in cell wall	0.001	0.022
GO:0065009	P	regulation of molecular function	0.0011	0.023
GO:0009644	P	response to high light intensity	0.0011	0.023
GO:0045727	P	positive regulation of translation	0.0011	0.023
GO:0006333	P	chromatin assembly or disassembly	0.0011	0.024
GO:0052386	P	cell wall thickening	0.0012	0.026
GO:0006662	P	glycerol ether metabolic process	0.0012	0.026
GO:0018904	P	organic ether metabolic process	0.0012	0.026
GO:0010043	P	response to zinc ion	0.0012	0.027
GO:0006595	P	polyamine metabolic process	0.0012	0.027
GO:0009639	P	response to red or far red light	0.0013	0.029
GO:0046474	P	glycerophospholipid biosynthetic process	0.0014	0.029
GO:0006644	P	phospholipid metabolic process	0.0014	0.031
GO:0006694	P	steroid biosynthetic process	0.0015	0.032
GO:0000398	P	nuclear mRNA splicing, via spliceosome	0.0015	0.032
GO:0015674	P	di-, tri-valent inorganic cation transport	0.0015	0.032
GO:0006598	P	polyamine catabolic process	0.0015	0.032
GO:0015824	P	proline transport	0.0015	0.033
GO:0071103	P	DNA conformation change	0.0016	0.033
GO:0016137	P	glycoside metabolic process	0.0016	0.034
GO:0019637	P	organophosphate metabolic process	0.0016	0.034
GO:0007623	P	circadian rhythm	0.0017	0.035
GO:0048511	P	rhythmic process	0.0017	0.035
GO:0009593	P	detection of chemical stimulus	0.0017	0.035
GO:0055086	P	nucleobase, nucleoside and nucleotide metabolic process	0.0017	0.036
GO:0010608	P	posttranscriptional regulation of gene expression	0.0017	0.036
GO:0006397	P	mRNA processing	0.0018	0.037
GO:0030001	P	metal ion transport	0.0018	0.037
GO:0008202	P	steroid metabolic process	0.0018	0.038
GO:0032318	P	regulation of Ras GTPase activity	0.0021	0.045
GO:0009692	P	ethylene metabolic process	0.0022	0.045
GO:0009693	P	ethylene biosynthetic process	0.0022	0.045
GO:0046578	P	regulation of Ras protein signal transduction	0.0022	0.046
GO:0051056	P	regulation of small GTPase mediated signal transduction	0.0022	0.046
GO:0021700	P	developmental maturation	0.0022	0.046
GO:0007265	P	Ras protein signal transduction	0.0022	0.046
GO:0042752	P	regulation of circadian rhythm	0.0022	0.046
GO:0000902	P	cell morphogenesis	0.0023	0.046
GO:0015698	P	inorganic anion transport	0.0023	0.048
GO:0048584	P	positive regulation of response to stimulus	0.0024	0.048
GO:0009862	P	systemic acquired resistance, salicylic acid mediated signaling pathway	0.0024	0.049

## Sheet: SIL
GO_acc	term_type	Term	pvalue	FDR
GO:0035295	P	tube development	3.8e-22	1.9e-18
GO:0048868	P	pollen tube development	3.8e-22	1.9e-18
GO:0009860	P	pollen tube growth	7.9e-22	2.6e-18
GO:0009827	P	plant-type cell wall modification	5.3e-21	1.3e-17
GO:0009856	P	pollination	1.2e-19	1.9e-16
GO:0048610	P	reproductive cellular process	1.1e-19	1.9e-16
GO:0042545	P	cell wall modification	2.6e-19	3.6e-16
GO:0000003	P	reproduction	1.8e-17	2.2e-14
GO:0048646	P	anatomical structure formation involved in morphogenesis	4.5e-17	4.8e-14
GO:0000904	P	cell morphogenesis involved in differentiation	7e-17	6.7e-14
GO:0009653	P	anatomical structure morphogenesis	2e-16	1.7e-13
GO:0022414	P	reproductive process	5.4e-16	4.4e-13
GO:0048563	P	post-embryonic organ morphogenesis	8.9e-15	5.4e-12
GO:0003006	P	reproductive developmental process	7.5e-15	5.4e-12
GO:0009932	P	cell tip growth	7.8e-15	5.4e-12
GO:0048444	P	floral organ morphogenesis	8.9e-15	5.4e-12
GO:0003700	F	transcription factor activity	2.4e-15	5.9e-12
GO:0030528	F	transcription regulator activity	5.2e-15	6.3e-12
GO:0048869	P	cellular developmental process	2.4e-14	1.4e-11
GO:0048465	P	corolla development	9.8e-14	5e-11
GO:0048441	P	petal development	9.8e-14	5e-11
GO:0032989	P	cellular component morphogenesis	1.5e-13	7.5e-11
GO:0071554	P	cell wall organization or biogenesis	5.9e-13	2.7e-10
GO:0003677	F	DNA binding	3.5e-13	2.8e-10
GO:0048437	P	floral organ development	7.9e-13	3.5e-10
GO:0048569	P	post-embryonic organ development	1.2e-12	4.9e-10
GO:0048468	P	cell development	1.4e-12	5.7e-10
GO:0009826	P	unidimensional cell growth	1.8e-12	6.8e-10
GO:0060560	P	developmental growth involved in morphogenesis	1.8e-12	6.8e-10
GO:0048438	P	floral whorl development	2e-12	7.3e-10
GO:0048645	P	organ formation	4.1e-12	1.4e-09
GO:0048856	P	anatomical structure development	6.5e-12	2.2e-09
GO:0007275	P	multicellular organismal development	8.9e-12	2.8e-09
GO:0048446	P	petal morphogenesis	8.8e-12	2.8e-09
GO:0048588	P	developmental cell growth	1.2e-11	3.6e-09
GO:0048449	P	floral organ formation	1.9e-11	5.5e-09
GO:0009908	P	flower development	4.4e-11	1.3e-08
GO:0032501	P	multicellular organismal process	7.5e-11	2.1e-08
GO:0030154	P	cell differentiation	8.3e-11	2.2e-08
GO:0071669	P	plant-type cell wall organization or biogenesis	9.4e-11	2.5e-08
GO:0032502	P	developmental process	1e-10	2.6e-08
GO:0071555	P	cell wall organization	3e-10	7.4e-08
GO:0009664	P	plant-type cell wall organization	4.6e-10	1.1e-07
GO:0048453	P	sepal formation	7.2e-10	1.7e-07
GO:0048447	P	sepal morphogenesis	7.2e-10	1.7e-07
GO:0000902	P	cell morphogenesis	7.8e-10	1.8e-07
GO:0048451	P	petal formation	1e-09	2.2e-07
GO:0019219	P	regulation of nucleobase, nucleoside, nucleotide and nucleic acid metabolic process	1.5e-09	3.3e-07
GO:0051171	P	regulation of nitrogen compound metabolic process	2.3e-09	4.9e-07
GO:0048464	P	flower calyx development	4.9e-09	1e-06
GO:0048442	P	sepal development	4.9e-09	1e-06
GO:0045449	P	regulation of transcription	1.1e-08	2.2e-06
GO:0010584	P	pollen exine formation	1.1e-08	2.2e-06
GO:0006355	P	regulation of transcription, DNA-dependent	1.2e-08	2.2e-06
GO:0010556	P	regulation of macromolecule biosynthetic process	1.8e-08	3.4e-06
GO:0051252	P	regulation of RNA metabolic process	2.1e-08	3.8e-06
GO:0048589	P	developmental growth	2.6e-08	4.6e-06
GO:0010208	P	pollen wall assembly	3e-08	5.3e-06
GO:0010927	P	cellular component assembly involved in morphogenesis	3e-08	5.3e-06
GO:0016705	F	oxidoreductase activity, acting on paired donors, with incorporation or reduction of molecular oxygen	1.5e-08	9.3e-06
GO:0009886	P	post-embryonic morphogenesis	7.5e-08	1.3e-05
GO:0006863	P	purine transport	5.6e-07	9.4e-05
GO:0045229	P	external encapsulating structure organization	6.2e-07	0.0001
GO:0015851	P	nucleobase transport	6.9e-07	0.00011
GO:0060255	P	regulation of macromolecule metabolic process	7.1e-07	0.00011
GO:0019825	F	oxygen binding	2.3e-07	0.00011
GO:0016049	P	cell growth	8.1e-07	0.00013
GO:0047134	F	protein-disulfide reductase activity	4.8e-07	0.00015
GO:0001883	F	purine nucleoside binding	4.8e-07	0.00015
GO:0030554	F	adenyl nucleotide binding	4.3e-07	0.00015
GO:0022403	P	cell cycle phase	1.1e-06	0.00017
GO:0006350	P	transcription	1.1e-06	0.00017
GO:0030599	F	pectinesterase activity	7e-07	0.00017
GO:0001882	F	nucleoside binding	6.9e-07	0.00017
GO:0006351	P	transcription, DNA-dependent	1.2e-06	0.00019
GO:0032774	P	RNA biosynthetic process	1.4e-06	0.00021
GO:0008361	P	regulation of cell size	1.5e-06	0.00022
GO:0004650	F	polygalacturonase activity	9.9e-07	0.00022
GO:0016798	F	hydrolase activity, acting on glycosyl bonds	1.1e-06	0.00023
GO:0007049	P	cell cycle	1.7e-06	0.00024
GO:0032559	F	adenyl ribonucleotide binding	1.3e-06	0.00024
GO:0004553	F	hydrolase activity, hydrolyzing O-glycosyl compounds	1.4e-06	0.00024
GO:0009555	P	pollen development	1.7e-06	0.00025
GO:0010468	P	regulation of gene expression	1.9e-06	0.00026
GO:0051321	P	meiotic cell cycle	2.6e-06	0.00035
GO:0031326	P	regulation of cellular biosynthetic process	2.6e-06	0.00035
GO:0009887	P	organ morphogenesis	2.8e-06	0.00037
GO:0009889	P	regulation of biosynthetic process	2.9e-06	0.00037
GO:0032535	P	regulation of cellular component size	2.9e-06	0.00037
GO:0090066	P	regulation of anatomical structure size	2.9e-06	0.00037
GO:0003824	F	catalytic activity	2.3e-06	0.00038
GO:0004091	F	carboxylesterase activity	2.9e-06	0.00042
GO:0016668	F	oxidoreductase activity, acting on sulfur group of donors, NAD or NADP as acceptor	2.8e-06	0.00042
GO:0009685	P	gibberellin metabolic process	3.4e-06	0.00043
GO:0048467	P	gynoecium development	3.5e-06	0.00043
GO:0020037	F	heme binding	3.2e-06	0.00043
GO:0048440	P	carpel development	4e-06	0.00049
GO:0016101	P	diterpenoid metabolic process	4.4e-06	0.00054
GO:0003774	F	motor activity	4.3e-06	0.00055
GO:0080090	P	regulation of primary metabolic process	5.1e-06	0.00061
GO:0004672	F	protein kinase activity	6.6e-06	0.00076
GO:0017076	F	purine nucleotide binding	6.4e-06	0.00076
GO:0006310	P	DNA recombination	6.9e-06	0.00081
GO:0051567	P	histone H3-K9 methylation	8.1e-06	0.00095
GO:0048229	P	gametophyte development	8.4e-06	0.00097
GO:0006260	P	DNA replication	9.4e-06	0.0011
GO:0005524	F	ATP binding	9.9e-06	0.0011
GO:0048513	P	organ development	1.1e-05	0.0012
GO:0048731	P	system development	1.1e-05	0.0012
GO:0009686	P	gibberellin biosynthetic process	1.2e-05	0.0013
GO:0003777	F	microtubule motor activity	1.2e-05	0.0013
GO:0016787	F	hydrolase activity	1.3e-05	0.0013
GO:0000279	P	M phase	1.4e-05	0.0015
GO:0032555	F	purine ribonucleotide binding	1.6e-05	0.0015
GO:0032553	F	ribonucleotide binding	1.6e-05	0.0015
GO:0016102	P	diterpenoid biosynthetic process	1.6e-05	0.0017
GO:0005506	F	iron ion binding	2e-05	0.0018
GO:0010333	F	terpene synthase activity	2.4e-05	0.0021
GO:0051052	P	regulation of DNA metabolic process	2.2e-05	0.0024
GO:0022402	P	cell cycle process	2.3e-05	0.0024
GO:0006275	P	regulation of DNA replication	2.6e-05	0.0027
GO:0004674	F	protein serine/threonine kinase activity	3.4e-05	0.0028
GO:0030705	P	cytoskeleton-dependent intracellular transport	2.8e-05	0.0029
GO:0030048	P	actin filament-based movement	2.8e-05	0.0029
GO:0007127	P	meiosis I	2.8e-05	0.0029
GO:0003002	P	regionalization	3e-05	0.003
GO:0007126	P	meiosis	3.2e-05	0.0031
GO:0051327	P	M phase of meiotic cell cycle	3.2e-05	0.0031
GO:0006259	P	DNA metabolic process	3.1e-05	0.0031
GO:0048608	P	reproductive structure development	3.4e-05	0.0033
GO:0040007	P	growth	3.5e-05	0.0033
GO:0031323	P	regulation of cellular metabolic process	3.6e-05	0.0034
GO:0051726	P	regulation of cell cycle	4e-05	0.0038
GO:0006468	P	protein amino acid phosphorylation	4.4e-05	0.0041
GO:0016838	F	carbon-oxygen lyase activity, acting on phosphates	8.5e-05	0.0066
GO:0046906	F	tetrapyrrole binding	8.3e-05	0.0066
GO:0010413	P	glucuronoxylan metabolic process	8e-05	0.0073
GO:0046983	F	protein dimerization activity	9.9e-05	0.0075
GO:0010087	P	phloem or xylem histogenesis	8.9e-05	0.0081
GO:0045492	P	xylan biosynthetic process	9.1e-05	0.0082
GO:0010410	P	hemicellulose metabolic process	9.3e-05	0.0083
GO:0045491	P	xylan metabolic process	0.00013	0.012
GO:0010092	P	specification of organ identity	0.00014	0.012
GO:0010093	P	specification of floral organ identity	0.00014	0.012
GO:0004857	F	enzyme inhibitor activity	0.00017	0.012
GO:0070592	P	cell wall polysaccharide biosynthetic process	0.00015	0.013
GO:0044038	P	cell wall macromolecule biosynthetic process	0.00015	0.013
GO:0070589	P	cellular component macromolecule biosynthetic process	0.00015	0.013
GO:0010089	P	xylem development	0.00015	0.013
GO:0044036	P	cell wall macromolecule metabolic process	0.00017	0.014
GO:0010382	P	cellular cell wall macromolecule metabolic process	0.00017	0.014
GO:0010389	P	regulation of G2/M transition of mitotic cell cycle	0.0002	0.016
GO:0007131	P	reciprocal meiotic recombination	0.0002	0.016
GO:0045165	P	cell fate commitment	0.0002	0.016
GO:0005634	C	nucleus	2e-05	0.016
GO:0034968	P	histone lysine methylation	0.00021	0.017
GO:0006302	P	double-strand break repair	0.00022	0.017
GO:0009888	P	tissue development	0.00025	0.019
GO:0000086	P	G2/M transition of mitotic cell cycle	0.00025	0.019
GO:0001708	P	cell fate specification	0.00028	0.022
GO:0016773	F	phosphotransferase activity, alcohol group as acceptor	0.00031	0.022
GO:0070192	P	chromosome organization involved in meiosis	0.00031	0.024
GO:0007129	P	synapsis	0.00031	0.024
GO:0019222	P	regulation of metabolic process	0.00032	0.024
GO:0042138	P	meiotic DNA double-strand break formation	0.00034	0.026
GO:0006261	P	DNA-dependent DNA replication	0.00035	0.026
GO:0000737	P	DNA catabolic process, endonucleolytic	0.00041	0.03
GO:0031048	P	chromatin silencing by small RNA	0.00043	0.031
GO:0051329	P	interphase of mitotic cell cycle	0.00044	0.032
GO:0043086	P	negative regulation of catalytic activity	0.00051	0.037
GO:0051325	P	interphase	0.00053	0.037
GO:0016310	P	phosphorylation	0.00053	0.037
GO:0016570	P	histone modification	0.00064	0.045
GO:0009909	P	regulation of flower development	0.00065	0.045
GO:0009791	P	post-embryonic development	0.00066	0.046
GO:0000910	P	cytokinesis	0.00067	0.046
GO:0007018	P	microtubule-based movement	0.00072	0.049

## Sheet: SI
GO_acc	term_type	Term	pvalue	FDR
GO:0009751	P	response to salicylic acid stimulus	2.4e-17	2.8e-14
GO:0050896	P	response to stimulus	7.9e-16	3.1e-13
GO:0042221	P	response to chemical stimulus	6.9e-16	3.1e-13
GO:0009607	P	response to biotic stimulus	1.1e-15	3.3e-13
GO:0010033	P	response to organic substance	2.6e-15	6.2e-13
GO:0051707	P	response to other organism	3.5e-15	6.8e-13
GO:0009814	P	defense response, incompatible interaction	4e-15	6.8e-13
GO:0009862	P	systemic acquired resistance, salicylic acid mediated signaling pathway	8.2e-15	1.2e-12
GO:0009627	P	systemic acquired resistance	2.1e-14	2.8e-12
GO:0010310	P	regulation of hydrogen peroxide metabolic process	5.5e-14	6.3e-12
GO:0080010	P	regulation of oxygen and reactive oxygen species metabolic process	5.9e-14	6.3e-12
GO:0009863	P	salicylic acid mediated signaling pathway	7.4e-14	7.3e-12
GO:0071446	P	cellular response to salicylic acid stimulus	8e-14	7.3e-12
GO:0051704	P	multi-organism process	3.8e-13	3.2e-11
GO:0045087	P	innate immune response	2e-12	1.6e-10
GO:0006950	P	response to stress	4.5e-12	3.3e-10
GO:0002376	P	immune system process	6e-12	4e-10
GO:0006955	P	immune response	6e-12	4e-10
GO:0006952	P	defense response	6.7e-12	4.2e-10
GO:0042743	P	hydrogen peroxide metabolic process	7.5e-12	4.5e-10
GO:0006800	P	oxygen and reactive oxygen species metabolic process	1.2e-11	6.8e-10
GO:0051716	P	cellular response to stimulus	6.3e-11	3.4e-09
GO:0023052	P	signaling	7.9e-11	4.1e-09
GO:0001666	P	response to hypoxia	4.6e-10	2.2e-08
GO:0014070	P	response to organic cyclic substance	6.5e-10	2.9e-08
GO:0010583	P	response to cyclopentenone	6.5e-10	2.9e-08
GO:0070482	P	response to oxygen levels	6.3e-10	2.9e-08
GO:0009404	P	toxin metabolic process	1.2e-09	4.9e-08
GO:0009407	P	toxin catabolic process	1.2e-09	4.9e-08
GO:0033554	P	cellular response to stress	2.6e-09	1e-07
GO:0009991	P	response to extracellular stimulus	1e-08	3.9e-07
GO:0071310	P	cellular response to organic substance	1.5e-08	5.4e-07
GO:0070887	P	cellular response to chemical stimulus	3.2e-08	1.1e-06
GO:0031667	P	response to nutrient levels	3.1e-08	1.1e-06
GO:0031668	P	cellular response to extracellular stimulus	5.6e-08	1.9e-06
GO:0071496	P	cellular response to external stimulus	5.7e-08	1.9e-06
GO:0009267	P	cellular response to starvation	1.2e-07	3.8e-06
GO:0042594	P	response to starvation	1.5e-07	4.6e-06
GO:0031348	P	negative regulation of defense response	1.7e-07	5.1e-06
GO:0031669	P	cellular response to nutrient levels	1.8e-07	5.2e-06
GO:0009697	P	salicylic acid biosynthetic process	2e-07	5.6e-06
GO:0009696	P	salicylic acid metabolic process	3.2e-07	9e-06
GO:0007243	P	protein kinase cascade	3.3e-07	9e-06
GO:0007154	P	cell communication	3.3e-07	9e-06
GO:0007242	P	intracellular signaling cascade	4.4e-07	1.2e-05
GO:0009617	P	response to bacterium	5.3e-07	1.4e-05
GO:0048585	P	negative regulation of response to stimulus	1.5e-06	3.7e-05
GO:0007165	P	signal transduction	2.1e-06	5.1e-05
GO:0009867	P	jasmonic acid mediated signaling pathway	2.2e-06	5.1e-05
GO:0071395	P	cellular response to jasmonic acid stimulus	2.2e-06	5.1e-05
GO:0000165	P	MAPKKK cascade	2.2e-06	5.2e-05
GO:0006612	P	protein targeting to membrane	4e-06	9.2e-05
GO:0042742	P	defense response to bacterium	4.2e-06	9.4e-05
GO:0009719	P	response to endogenous stimulus	4.7e-06	0.0001
GO:0016265	P	death	5.2e-06	0.0001
GO:0023046	P	signaling process	5e-06	0.0001
GO:0008219	P	cell death	5.2e-06	0.0001
GO:0023060	P	signal transmission	4.9e-06	0.0001
GO:0009620	P	response to fungus	5.1e-06	0.0001
GO:0009605	P	response to external stimulus	5.8e-06	0.00012
GO:0000041	P	transition metal ion transport	6.5e-06	0.00013
GO:0031347	P	regulation of defense response	8.7e-06	0.00017
GO:0050832	P	defense response to fungus	9.8e-06	0.00018
GO:0080134	P	regulation of response to stress	1.1e-05	0.00021
GO:0012501	P	programmed cell death	1.3e-05	0.00024
GO:0010167	P	response to nitrate	1.7e-05	0.0003
GO:0010363	P	regulation of plant-type hypersensitive response	1.8e-05	0.00033
GO:0009753	P	response to jasmonic acid stimulus	1.9e-05	0.00033
GO:0015706	P	nitrate transport	2.1e-05	0.00037
GO:0080135	P	regulation of cellular response to stress	2.2e-05	0.00037
GO:0043067	P	regulation of programmed cell death	3.1e-05	0.00052
GO:0009626	P	plant-type hypersensitive response	3.3e-05	0.00055
GO:0034050	P	host programmed cell death induced by symbiont	3.4e-05	0.00055
GO:0010941	P	regulation of cell death	3.6e-05	0.00058
GO:0045088	P	regulation of innate immune response	4.3e-05	0.00068
GO:0050776	P	regulation of immune response	4.7e-05	0.00072
GO:0002682	P	regulation of immune system process	4.7e-05	0.00072
GO:0006725	P	cellular aromatic compound metabolic process	5.1e-05	0.00077
GO:0009595	P	detection of biotic stimulus	6.9e-05	0.001
GO:0048583	P	regulation of response to stimulus	7e-05	0.001
GO:0006820	P	anion transport	8.2e-05	0.0012
GO:0071495	P	cellular response to endogenous stimulus	9.3e-05	0.0013
GO:0010035	P	response to inorganic substance	9.6e-05	0.0014
GO:0015698	P	inorganic anion transport	9.9e-05	0.0014
GO:0010106	P	cellular response to iron ion starvation	0.00011	0.0016
GO:0043900	P	regulation of multi-organism process	0.00012	0.0017
GO:0006826	P	iron ion transport	0.00016	0.0022
GO:0032787	P	monocarboxylic acid metabolic process	0.00022	0.003
GO:0051606	P	detection of stimulus	0.00034	0.0045
GO:0019438	P	aromatic compound biosynthetic process	0.00037	0.0049
GO:0019748	P	secondary metabolic process	0.00039	0.0051
GO:0003824	F	catalytic activity	7.5e-05	0.0058
GO:0008194	F	UDP-glycosyltransferase activity	5.2e-05	0.0058
GO:0034976	P	response to endoplasmic reticulum stress	0.00052	0.0067
GO:0043069	P	negative regulation of programmed cell death	0.00062	0.0079
GO:0060548	P	negative regulation of cell death	0.00069	0.0087
GO:0008152	P	metabolic process	0.001	0.013
GO:0046527	F	glucosyltransferase activity	0.00028	0.015
GO:0043436	P	oxoacid metabolic process	0.0014	0.017
GO:0019752	P	carboxylic acid metabolic process	0.0014	0.017
GO:0006082	P	organic acid metabolic process	0.0014	0.017
GO:0042180	P	cellular ketone metabolic process	0.0015	0.018
GO:0030001	P	metal ion transport	0.0021	0.024
GO:0006605	P	protein targeting	0.0031	0.036
GO:0016758	F	transferase activity, transferring hexosyl groups	0.001	0.04
GO:0065007	P	biological regulation	0.0038	0.044

## Sheet: SR
GO_acc	term_type	Term	pvalue	FDR
GO:0048046	C	apoplast	8e-17	1.9e-14
GO:0005576	C	extracellular region	4.1e-16	4.8e-14
GO:0030312	C	external encapsulating structure	1.8e-12	1.1e-10
GO:0005618	C	cell wall	1.7e-12	1.1e-10
GO:0043436	P	oxoacid metabolic process	1.3e-11	4.9e-09
GO:0006082	P	organic acid metabolic process	1.3e-11	4.9e-09
GO:0050896	P	response to stimulus	9.3e-12	4.9e-09
GO:0019752	P	carboxylic acid metabolic process	1.3e-11	4.9e-09
GO:0005975	P	carbohydrate metabolic process	1.4e-11	4.9e-09
GO:0042180	P	cellular ketone metabolic process	1.7e-11	4.9e-09
GO:0019344	P	cysteine biosynthetic process	3.4e-11	8.7e-09
GO:0006534	P	cysteine metabolic process	4e-11	8.9e-09
GO:0009070	P	serine family amino acid biosynthetic process	6.3e-11	1.2e-08
GO:0044281	P	small molecule metabolic process	8.2e-11	1.3e-08
GO:0006790	P	sulfur metabolic process	8.1e-11	1.3e-08
GO:0009628	P	response to abiotic stimulus	1.7e-10	2.5e-08
GO:0006950	P	response to stress	4e-10	5.4e-08
GO:0044272	P	sulfur compound biosynthetic process	4.4e-10	5.6e-08
GO:0009069	P	serine family amino acid metabolic process	5.6e-10	6.6e-08
GO:0032787	P	monocarboxylic acid metabolic process	7.2e-10	7.5e-08
GO:0016053	P	organic acid biosynthetic process	7.6e-10	7.5e-08
GO:0046394	P	carboxylic acid biosynthetic process	7.6e-10	7.5e-08
GO:0044042	P	glucan metabolic process	9.5e-10	8.9e-08
GO:0015979	P	photosynthesis	1e-09	9.3e-08
GO:0000097	P	sulfur amino acid biosynthetic process	2.3e-09	2e-07
GO:0006073	P	cellular glucan metabolic process	2.7e-09	2.2e-07
GO:0034641	P	cellular nitrogen compound metabolic process	5.2e-09	3.9e-07
GO:0019684	P	photosynthesis, light reaction	5.2e-09	3.9e-07
GO:0009507	C	chloroplast	8.2e-09	3.9e-07
GO:0016143	P	S-glycoside metabolic process	6.8e-09	4.3e-07
GO:0016137	P	glycoside metabolic process	6.5e-09	4.3e-07
GO:0019757	P	glycosinolate metabolic process	6.8e-09	4.3e-07
GO:0019760	P	glucosinolate metabolic process	6.8e-09	4.3e-07
GO:0042221	P	response to chemical stimulus	9.3e-09	5.5e-07
GO:0005976	P	polysaccharide metabolic process	9.2e-09	5.5e-07
GO:0009536	C	plastid	1.4e-08	5.5e-07
GO:0016762	F	xyloglucan:xyloglucosyl transferase activity	6e-09	7.5e-07
GO:0043603	P	cellular amide metabolic process	1.4e-08	8.1e-07
GO:0008152	P	metabolic process	1.9e-08	1.1e-06
GO:0000096	P	sulfur amino acid metabolic process	2.2e-08	1.1e-06
GO:0016144	P	S-glycoside biosynthetic process	2.3e-08	1.1e-06
GO:0019761	P	glucosinolate biosynthetic process	2.3e-08	1.1e-06
GO:0019758	P	glycosinolate biosynthetic process	2.3e-08	1.1e-06
GO:0044262	P	cellular carbohydrate metabolic process	2.4e-08	1.2e-06
GO:0065008	P	regulation of biological quality	3e-08	1.4e-06
GO:0009651	P	response to salt stress	3.6e-08	1.7e-06
GO:0051179	P	localization	3.9e-08	1.7e-06
GO:0051234	P	establishment of localization	4.4e-08	1.9e-06
GO:0044283	P	small molecule biosynthetic process	5.9e-08	2.4e-06
GO:0006732	P	coenzyme metabolic process	5.9e-08	2.4e-06
GO:0006098	P	pentose-phosphate shunt	7.8e-08	3.1e-06
GO:0006740	P	NADPH regeneration	8.1e-08	3.2e-06
GO:0009505	C	plant-type cell wall	9.4e-08	3.2e-06
GO:0006970	P	response to osmotic stress	8.9e-08	3.4e-06
GO:0006091	P	generation of precursor metabolites and energy	8.7e-08	3.4e-06
GO:0006739	P	NADP metabolic process	9.1e-08	3.4e-06
GO:0004553	F	hydrolase activity, hydrolyzing O-glycosyl compounds	6.7e-08	4.2e-06
GO:0006769	P	nicotinamide metabolic process	1.2e-07	4.5e-06
GO:0046496	P	nicotinamide nucleotide metabolic process	1.2e-07	4.5e-06
GO:0019362	P	pyridine nucleotide metabolic process	1.3e-07	4.7e-06
GO:0016138	P	glycoside biosynthetic process	1.4e-07	4.8e-06
GO:0019748	P	secondary metabolic process	1.5e-07	4.9e-06
GO:0006833	P	water transport	1.6e-07	5e-06
GO:0042044	P	fluid transport	1.6e-07	5e-06
GO:0016798	F	hydrolase activity, acting on glycosyl bonds	1.2e-07	5.1e-06
GO:0009820	P	alkaloid metabolic process	2e-07	6.5e-06
GO:0006810	P	transport	3e-07	9.5e-06
GO:0044264	P	cellular polysaccharide metabolic process	3.9e-07	1.2e-05
GO:0016051	P	carbohydrate biosynthetic process	4.1e-07	1.2e-05
GO:0008652	P	cellular amino acid biosynthetic process	4.1e-07	1.2e-05
GO:0031976	C	plastid thylakoid	5.9e-07	1.2e-05
GO:0009579	C	thylakoid	5.5e-07	1.2e-05
GO:0044434	C	chloroplast part	4.6e-07	1.2e-05
GO:0009534	C	chloroplast thylakoid	5.9e-07	1.2e-05
GO:0031984	C	organelle subcompartment	6.3e-07	1.2e-05
GO:0006629	P	lipid metabolic process	4.3e-07	1.3e-05
GO:0019725	P	cellular homeostasis	4.7e-07	1.3e-05
GO:0044435	C	plastid part	7.4e-07	1.3e-05
GO:0009309	P	amine biosynthetic process	6.6e-07	1.9e-05
GO:0044255	P	cellular lipid metabolic process	7.8e-07	2.2e-05
GO:0006733	P	oxidoreduction coenzyme metabolic process	8.1e-07	2.2e-05
GO:0070838	P	divalent metal ion transport	8.3e-07	2.2e-05
GO:0006007	P	glucose catabolic process	1.7e-06	4.4e-05
GO:0019320	P	hexose catabolic process	1.7e-06	4.5e-05
GO:0046365	P	monosaccharide catabolic process	1.9e-06	4.8e-05
GO:0046164	P	alcohol catabolic process	2.3e-06	5.9e-05
GO:0015674	P	di-, tri-valent inorganic cation transport	3.5e-06	8.8e-05
GO:0009409	P	response to cold	4e-06	9.8e-05
GO:0030003	P	cellular cation homeostasis	4.4e-06	0.00011
GO:0051186	P	cofactor metabolic process	4.5e-06	0.00011
GO:0009825	P	multidimensional cell growth	4.6e-06	0.00011
GO:0043481	P	anthocyanin accumulation in tissues in response to UV light	5.1e-06	0.00011
GO:0043480	P	pigment accumulation in tissues	5.1e-06	0.00011
GO:0043473	P	pigmentation	5.1e-06	0.00011
GO:0043476	P	pigment accumulation	5.1e-06	0.00011
GO:0043478	P	pigment accumulation in response to UV light	5.1e-06	0.00011
GO:0043479	P	pigment accumulation in tissues in response to UV light	5.1e-06	0.00011
GO:0008610	P	lipid biosynthetic process	5.5e-06	0.00012
GO:0044275	P	cellular carbohydrate catabolic process	6.1e-06	0.00013
GO:0006873	P	cellular ion homeostasis	6.9e-06	0.00015
GO:0055082	P	cellular chemical homeostasis	7.1e-06	0.00015
GO:0006006	P	glucose metabolic process	7.1e-06	0.00015
GO:0048767	P	root hair elongation	7.6e-06	0.00016
GO:0010817	P	regulation of hormone levels	8.2e-06	0.00017
GO:0044271	P	cellular nitrogen compound biosynthetic process	8.9e-06	0.00018
GO:0016052	P	carbohydrate catabolic process	9.7e-06	0.00019
GO:0006812	P	cation transport	1e-05	0.0002
GO:0030001	P	metal ion transport	1e-05	0.0002
GO:0000271	P	polysaccharide biosynthetic process	1.3e-05	0.00024
GO:0044237	P	cellular metabolic process	1.3e-05	0.00024
GO:0042592	P	homeostatic process	1.5e-05	0.00027
GO:0019318	P	hexose metabolic process	1.5e-05	0.00028
GO:0042742	P	defense response to bacterium	1.7e-05	0.00032
GO:0055080	P	cation homeostasis	1.9e-05	0.00034
GO:0009987	P	cellular process	2e-05	0.00035
GO:0006066	P	alcohol metabolic process	2e-05	0.00036
GO:0006520	P	cellular amino acid metabolic process	2.3e-05	0.00041
GO:0006811	P	ion transport	2.4e-05	0.00041
GO:0009308	P	amine metabolic process	2.8e-05	0.00048
GO:0006952	P	defense response	3.3e-05	0.00056
GO:0009926	P	auxin polar transport	3.4e-05	0.00057
GO:0050801	P	ion homeostasis	3.5e-05	0.00059
GO:0060918	P	auxin transport	4.2e-05	0.00071
GO:0065007	P	biological regulation	4.3e-05	0.00071
GO:0005996	P	monosaccharide metabolic process	4.3e-05	0.00071
GO:0034637	P	cellular carbohydrate biosynthetic process	4.5e-05	0.00072
GO:0009914	P	hormone transport	4.4e-05	0.00072
GO:0044106	P	cellular amine metabolic process	4.8e-05	0.00076
GO:0009266	P	response to temperature stimulus	5.6e-05	0.00088
GO:0044238	P	primary metabolic process	5.7e-05	0.0009
GO:0009617	P	response to bacterium	5.9e-05	0.00091
GO:0051707	P	response to other organism	6.4e-05	0.00098
GO:0006631	P	fatty acid metabolic process	6.7e-05	0.001
GO:0005911	C	cell-cell junction	7.7e-05	0.001
GO:0009526	C	plastid envelope	7.8e-05	0.001
GO:0055044	C	symplast	7.5e-05	0.001
GO:0030054	C	cell junction	7.9e-05	0.001
GO:0009506	C	plasmodesma	7.5e-05	0.001
GO:0008299	P	isoprenoid biosynthetic process	7.4e-05	0.0011
GO:0016787	F	hydrolase activity	4.2e-05	0.0013
GO:0044436	C	thylakoid part	0.0001	0.0013
GO:0048878	P	chemical homeostasis	9.2e-05	0.0014
GO:0006869	P	lipid transport	9.2e-05	0.0014
GO:0006519	P	cellular amino acid and derivative metabolic process	0.0001	0.0015
GO:0009620	P	response to fungus	0.0001	0.0015
GO:0006720	P	isoprenoid metabolic process	0.00011	0.0015
GO:0009416	P	response to light stimulus	0.00012	0.0017
GO:0009637	P	response to blue light	0.00012	0.0017
GO:0009056	P	catabolic process	0.00012	0.0017
GO:0044459	C	plasma membrane part	0.00015	0.0018
GO:0048765	P	root hair cell differentiation	0.00016	0.0022
GO:0048764	P	trichoblast maturation	0.00016	0.0022
GO:0044425	C	membrane part	0.0002	0.0022
GO:0009535	C	chloroplast thylakoid membrane	0.00021	0.0022
GO:0055035	C	plastid thylakoid membrane	0.00022	0.0022
GO:0048469	P	cell maturation	0.00016	0.0023
GO:0009414	P	response to water deprivation	0.00017	0.0023
GO:0003824	F	catalytic activity	9e-05	0.0023
GO:0009250	P	glucan biosynthetic process	0.00018	0.0024
GO:0009605	P	response to external stimulus	0.00019	0.0025
GO:0009415	P	response to water	0.00019	0.0025
GO:0021700	P	developmental maturation	0.0002	0.0027
GO:0044248	P	cellular catabolic process	0.00021	0.0028
GO:0009743	P	response to carbohydrate stimulus	0.00021	0.0028
GO:0009941	C	chloroplast envelope	0.00029	0.0028
GO:0042651	C	thylakoid membrane	0.00029	0.0028
GO:0009314	P	response to radiation	0.00022	0.0029
GO:0009117	P	nucleotide metabolic process	0.00023	0.003
GO:0006753	P	nucleoside phosphate metabolic process	0.00024	0.003
GO:0042743	P	hydrogen peroxide metabolic process	0.00026	0.0034
GO:0034357	C	photosynthetic membrane	0.00037	0.0034
GO:0010054	P	trichoblast differentiation	0.00028	0.0036
GO:0009570	C	chloroplast stroma	0.00041	0.0036
GO:0009058	P	biosynthetic process	0.00031	0.0039
GO:0006800	P	oxygen and reactive oxygen species metabolic process	0.00033	0.0041
GO:0009411	P	response to UV	0.00034	0.0042
GO:0010053	P	root epidermal cell differentiation	0.00034	0.0042
GO:0055086	P	nucleobase, nucleoside and nucleotide metabolic process	0.00037	0.0045
GO:0010033	P	response to organic substance	0.00038	0.0046
GO:0009532	C	plastid stroma	0.00061	0.0051
GO:0031975	C	envelope	0.00065	0.0051
GO:0031967	C	organelle envelope	0.00065	0.0051
GO:0009607	P	response to biotic stimulus	0.00044	0.0053
GO:0044282	P	small molecule catabolic process	0.00066	0.008
GO:0046148	P	pigment biosynthetic process	0.00067	0.008
GO:0019252	P	starch biosynthetic process	0.00077	0.0092
GO:0010876	P	lipid localization	0.00081	0.0095
GO:0008289	F	lipid binding	0.0005	0.01
GO:0044444	C	cytoplasmic part	0.0014	0.011
GO:0051704	P	multi-organism process	0.00099	0.012
GO:0016758	F	transferase activity, transferring hexosyl groups	0.0007	0.013
GO:0046906	F	tetrapyrrole binding	0.00082	0.013
GO:0010015	P	root morphogenesis	0.0013	0.015
GO:0048588	P	developmental cell growth	0.0013	0.015
GO:0016049	P	cell growth	0.0013	0.015
GO:0006725	P	cellular aromatic compound metabolic process	0.0014	0.016
GO:0009696	P	salicylic acid metabolic process	0.0015	0.017
GO:0048513	P	organ development	0.0015	0.017
GO:0048731	P	system development	0.0015	0.017
GO:0006081	P	cellular aldehyde metabolic process	0.0016	0.017
GO:0044422	C	organelle part	0.0024	0.017
GO:0044446	C	intracellular organelle part	0.0024	0.017
GO:0044265	P	cellular macromolecule catabolic process	0.0016	0.018
GO:0048364	P	root development	0.0017	0.018
GO:0022622	P	root system development	0.0017	0.018
GO:0008361	P	regulation of cell size	0.0017	0.018
GO:0019288	P	isopentenyl diphosphate biosynthetic process, mevalonate-independent pathway	0.0017	0.018
GO:0005982	P	starch metabolic process	0.0017	0.018
GO:0050832	P	defense response to fungus	0.0018	0.019
GO:0008544	P	epidermis development	0.0018	0.019
GO:0046490	P	isopentenyl diphosphate metabolic process	0.0018	0.019
GO:0007398	P	ectoderm development	0.0018	0.019
GO:0019682	P	glyceraldehyde-3-phosphate metabolic process	0.0018	0.019
GO:0009913	P	epidermal cell differentiation	0.0018	0.019
GO:0009240	P	isopentenyl diphosphate biosynthetic process	0.0018	0.019
GO:0032535	P	regulation of cellular component size	0.0019	0.019
GO:0090066	P	regulation of anatomical structure size	0.0019	0.019
GO:0071555	P	cell wall organization	0.002	0.02
GO:0070887	P	cellular response to chemical stimulus	0.0021	0.021
GO:0009057	P	macromolecule catabolic process	0.0023	0.022
GO:0042440	P	pigment metabolic process	0.0023	0.023
GO:0044249	P	cellular biosynthetic process	0.0026	0.025
GO:0031090	C	organelle membrane	0.0035	0.025
GO:0040007	P	growth	0.0027	0.026
GO:0071554	P	cell wall organization or biogenesis	0.003	0.029
GO:0005773	C	vacuole	0.0044	0.03
GO:0006807	P	nitrogen compound metabolic process	0.0032	0.031
GO:0016114	P	terpenoid biosynthetic process	0.0033	0.032
GO:0033692	P	cellular polysaccharide biosynthetic process	0.0033	0.032
GO:0031347	P	regulation of defense response	0.0035	0.034
GO:0031348	P	negative regulation of defense response	0.0036	0.034
GO:0006090	P	pyruvate metabolic process	0.0037	0.035
GO:0080134	P	regulation of response to stress	0.0041	0.039
GO:0009888	P	tissue development	0.0043	0.04
GO:0055114	P	oxidation reduction	0.0044	0.041
GO:0006721	P	terpenoid metabolic process	0.0046	0.042
