# Supplementary material for: Global nucleosome positioning regulates salicylic acid mediated transcription in Arabidopsis thaliana
Source: BMC Plant Biol. 2015 Jan 21;15:13. doi: 10.1186/s12870-014-0404-2 (PMC4318435; doi:10.1186/s12870-014-0404-2)
Supplement: Additional file 11: — GO analysis of NPR1-dependent and NPR1-independent group of genes as per Figure 6 . [file 12870_2014_404_MOESM11_ESM.xlsx]

## Sheet: NPR1 Dependent
GO_acc	term_type	Term	P-value	adjusted P-value
GO:0044434	C	chloroplast part	3.2e-24	1.8e-21
GO:0044435	C	plastid part	1e-23	2.8e-21
GO:0009570	C	chloroplast stroma	3e-20	5.6e-18
GO:0009532	C	plastid stroma	1e-19	1.4e-17
GO:0009941	C	chloroplast envelope	8.1e-19	9e-17
GO:0009526	C	plastid envelope	5.3e-18	4.9e-16
GO:0016020	C	membrane	6.7e-18	5.3e-16
GO:0009507	C	chloroplast	9.1e-16	6.3e-14
GO:0048046	C	apoplast	2.2e-15	1.4e-13
GO:0009536	C	plastid	5.7e-15	3.2e-13
GO:0044446	C	intracellular organelle part	4e-14	2e-12
GO:0044422	C	organelle part	4.6e-14	2.2e-12
GO:0031975	C	envelope	9.7e-14	3.9e-12
GO:0031967	C	organelle envelope	9.7e-14	3.9e-12
GO:0009579	C	thylakoid	1.5e-13	5.6e-12
GO:0005618	C	cell wall	5.3e-13	1.9e-11
GO:0030312	C	external encapsulating structure	6.4e-13	2.1e-11
GO:0005886	C	plasma membrane	1.1e-10	3.4e-09
GO:0031976	C	plastid thylakoid	3.8e-10	1e-08
GO:0009534	C	chloroplast thylakoid	3.8e-10	1e-08
GO:0005737	C	cytoplasm	4.2e-10	1.1e-08
GO:0031984	C	organelle subcompartment	4.5e-10	1.1e-08
GO:0034357	C	photosynthetic membrane	2.2e-09	5.4e-08
GO:0042651	C	thylakoid membrane	3.2e-09	7.1e-08
GO:0009535	C	chloroplast thylakoid membrane	3.2e-09	7.1e-08
GO:0055035	C	plastid thylakoid membrane	3.7e-09	7.9e-08
GO:0044444	C	cytoplasmic part	6.4e-09	1.3e-07
GO:0044464	C	cell part	9.8e-09	1.9e-07
GO:0005623	C	cell	9.8e-09	1.9e-07
GO:0044436	C	thylakoid part	1.7e-08	3.1e-07
GO:0031090	C	organelle membrane	3.7e-08	6.6e-07
GO:0005840	C	ribosome	2.5e-07	4.4e-06
GO:0005576	C	extracellular region	3.5e-07	6e-06
GO:0044425	C	membrane part	7.4e-06	0.00012
GO:0044459	C	plasma membrane part	2.9e-05	0.00046
GO:0022626	C	cytosolic ribosome	5e-05	0.00077
GO:0005773	C	vacuole	7.6e-05	0.0011
GO:0030529	C	ribonucleoprotein complex	0.0001	0.0015
GO:0010319	C	stromule	0.00012	0.0017
GO:0005829	C	cytosol	0.00014	0.002
GO:0009521	C	photosystem	0.00015	0.0021
GO:0009505	C	plant-type cell wall	0.00023	0.003
GO:0009522	C	photosystem I	0.00055	0.0071
GO:0031977	C	thylakoid lumen	0.00087	0.011
GO:0033279	C	ribosomal subunit	0.0013	0.016
GO:0043228	C	non-membrane-bounded organelle	0.0014	0.016
GO:0043232	C	intracellular non-membrane-bounded organelle	0.0014	0.016
GO:0055044	C	symplast	0.0017	0.019
GO:0009506	C	plasmodesma	0.0017	0.019
GO:0005911	C	cell-cell junction	0.0017	0.019
GO:0030054	C	cell junction	0.0018	0.02
GO:0044445	C	cytosolic part	0.0022	0.023
GO:0010287	C	plastoglobule	0.0031	0.033
GO:0031978	C	plastid thylakoid lumen	0.0039	0.039
GO:0009543	C	chloroplast thylakoid lumen	0.0039	0.039
GO:0032991	C	macromolecular complex	0.0045	0.045
GO:0003824	F	catalytic activity	4.2e-13	3.2e-10
GO:0016491	F	oxidoreductase activity	2.7e-10	1e-07
GO:0016762	F	xyloglucan:xyloglucosyl transferase activity	1e-07	2.6e-05
GO:0016798	F	hydrolase activity, acting on glycosyl bonds	1.1e-06	0.00016
GO:0004553	F	hydrolase activity, hydrolyzing O-glycosyl compounds	9.3e-07	0.00016
GO:0003735	F	structural constituent of ribosome	1.5e-06	0.00019
GO:0048037	F	cofactor binding	3.9e-06	0.00043
GO:0005198	F	structural molecule activity	2.2e-05	0.0021
GO:0016705	F	oxidoreductase activity, acting on paired donors, with incorporation or reduction of molecular oxygen	7.8e-05	0.0067
GO:0016740	F	transferase activity	0.00011	0.0081
GO:0050662	F	coenzyme binding	0.00013	0.009
GO:0016903	F	oxidoreductase activity, acting on the aldehyde or oxo group of donors	0.00015	0.0099
GO:0005507	F	copper ion binding	0.00045	0.026
GO:0005506	F	iron ion binding	0.00057	0.031
GO:0019842	F	vitamin binding	0.00072	0.037
GO:0015926	F	glucosidase activity	0.00078	0.037
GO:0043169	F	cation binding	0.00091	0.039
GO:0043167	F	ion binding	0.00092	0.039
GO:0004497	F	monooxygenase activity	0.0012	0.045
GO:0030247	F	polysaccharide binding	0.0012	0.045
GO:0001871	F	pattern binding	0.0012	0.045
GO:0050896	P	response to stimulus	4e-49	2.2e-45
GO:0044281	P	small molecule metabolic process	3.6e-48	9.9e-45
GO:0051707	P	response to other organism	9.1e-48	1.7e-44
GO:0009814	P	defense response, incompatible interaction	6.9e-46	9.6e-43
GO:0009607	P	response to biotic stimulus	2.1e-45	2.3e-42
GO:0042221	P	response to chemical stimulus	2.7e-45	2.5e-42
GO:0006950	P	response to stress	3e-42	2.4e-39
GO:0006952	P	defense response	1.4e-41	1e-38
GO:0051704	P	multi-organism process	6.2e-41	3.7e-38
GO:0043436	P	oxoacid metabolic process	7.6e-41	3.7e-38
GO:0006082	P	organic acid metabolic process	8.6e-41	3.7e-38
GO:0019752	P	carboxylic acid metabolic process	7.6e-41	3.7e-38
GO:0009627	P	systemic acquired resistance	8e-41	3.7e-38
GO:0042180	P	cellular ketone metabolic process	2.4e-40	9.7e-38
GO:0045087	P	innate immune response	1.2e-38	4.6e-36
GO:0002376	P	immune system process	6.9e-38	2.3e-35
GO:0006955	P	immune response	6.9e-38	2.3e-35
GO:0044283	P	small molecule biosynthetic process	1.9e-37	5.8e-35
GO:0046394	P	carboxylic acid biosynthetic process	9.2e-36	2.6e-33
GO:0016053	P	organic acid biosynthetic process	9.2e-36	2.6e-33
GO:0032787	P	monocarboxylic acid metabolic process	9.2e-35	2.4e-32
GO:0008152	P	metabolic process	3.8e-34	9.5e-32
GO:0009987	P	cellular process	3.3e-33	8e-31
GO:0010033	P	response to organic substance	3.9e-33	8.9e-31
GO:0009751	P	response to salicylic acid stimulus	2.1e-31	4.8e-29
GO:0009617	P	response to bacterium	2.6e-31	5.6e-29
GO:0051716	P	cellular response to stimulus	6.2e-31	1.3e-28
GO:0044237	P	cellular metabolic process	1.2e-29	2.5e-27
GO:0009697	P	salicylic acid biosynthetic process	3.5e-29	6.8e-27
GO:0042742	P	defense response to bacterium	1.4e-28	2.6e-26
GO:0009696	P	salicylic acid metabolic process	3.9e-28	7e-26
GO:0070887	P	cellular response to chemical stimulus	4.2e-28	7.3e-26
GO:0071446	P	cellular response to salicylic acid stimulus	2.5e-26	4.3e-24
GO:0031348	P	negative regulation of defense response	3.2e-26	5.2e-24
GO:0006725	P	cellular aromatic compound metabolic process	4.7e-26	7.5e-24
GO:0009863	P	salicylic acid mediated signaling pathway	1.2e-25	1.8e-23
GO:0080134	P	regulation of response to stress	4.7e-25	7e-23
GO:0051234	P	establishment of localization	8.6e-25	1.3e-22
GO:0071310	P	cellular response to organic substance	1e-24	1.5e-22
GO:0034641	P	cellular nitrogen compound metabolic process	1.9e-24	2.7e-22
GO:0051179	P	localization	2.1e-24	2.8e-22
GO:0009862	P	systemic acquired resistance, salicylic acid mediated signaling pathway	2.3e-24	3.1e-22
GO:0031347	P	regulation of defense response	2.5e-24	3.3e-22
GO:0033554	P	cellular response to stress	3.8e-24	4.8e-22
GO:0009620	P	response to fungus	1.6e-23	1.9e-21
GO:0048585	P	negative regulation of response to stimulus	2.2e-23	2.7e-21
GO:0005975	P	carbohydrate metabolic process	3e-23	3.5e-21
GO:0019438	P	aromatic compound biosynthetic process	3.7e-23	4.3e-21
GO:0050832	P	defense response to fungus	3e-22	3.4e-20
GO:0000165	P	MAPKKK cascade	3.6e-22	3.9e-20
GO:0007242	P	intracellular signaling cascade	3.6e-22	3.9e-20
GO:0044238	P	primary metabolic process	3.9e-22	4.2e-20
GO:0007243	P	protein kinase cascade	4.6e-22	4.8e-20
GO:0048583	P	regulation of response to stimulus	9.4e-22	9.7e-20
GO:0006066	P	alcohol metabolic process	1e-21	1.1e-19
GO:0006810	P	transport	1.3e-21	1.2e-19
GO:0009058	P	biosynthetic process	1.7e-21	1.6e-19
GO:0010310	P	regulation of hydrogen peroxide metabolic process	3.6e-21	3.4e-19
GO:0009719	P	response to endogenous stimulus	3.9e-21	3.7e-19
GO:0080010	P	regulation of oxygen and reactive oxygen species metabolic process	4.2e-21	3.9e-19
GO:0008219	P	cell death	8e-21	7.2e-19
GO:0016265	P	death	8e-21	7.2e-19
GO:0044262	P	cellular carbohydrate metabolic process	2.8e-20	2.4e-18
GO:0012501	P	programmed cell death	4e-20	3.5e-18
GO:0043067	P	regulation of programmed cell death	1.1e-19	9.7e-18
GO:0006519	P	cellular amino acid and derivative metabolic process	1.4e-19	1.2e-17
GO:0071495	P	cellular response to endogenous stimulus	1.5e-19	1.3e-17
GO:0023052	P	signaling	1.7e-19	1.4e-17
GO:0015979	P	photosynthesis	1.9e-19	1.6e-17
GO:0010941	P	regulation of cell death	2.5e-19	2e-17
GO:0044271	P	cellular nitrogen compound biosynthetic process	2.7e-19	2.1e-17
GO:0006612	P	protein targeting to membrane	3.3e-19	2.6e-17
GO:0006800	P	oxygen and reactive oxygen species metabolic process	4.1e-19	3.1e-17
GO:0080135	P	regulation of cellular response to stress	4.4e-19	3.3e-17
GO:0042743	P	hydrogen peroxide metabolic process	5.9e-19	4.3e-17
GO:0045088	P	regulation of innate immune response	6.4e-19	4.7e-17
GO:0019748	P	secondary metabolic process	8e-19	5.8e-17
GO:0050776	P	regulation of immune response	9.3e-19	6.6e-17
GO:0002682	P	regulation of immune system process	9.3e-19	6.6e-17
GO:0010363	P	regulation of plant-type hypersensitive response	9.7e-19	6.8e-17
GO:0009867	P	jasmonic acid mediated signaling pathway	1.2e-18	8.2e-17
GO:0071395	P	cellular response to jasmonic acid stimulus	1.2e-18	8.2e-17
GO:0010035	P	response to inorganic substance	1.8e-18	1.2e-16
GO:0044249	P	cellular biosynthetic process	1.9e-18	1.3e-16
GO:0009626	P	plant-type hypersensitive response	3.7e-18	2.4e-16
GO:0034050	P	host programmed cell death induced by symbiont	4.1e-18	2.6e-16
GO:0006091	P	generation of precursor metabolites and energy	4.7e-18	3e-16
GO:0065007	P	biological regulation	7.2e-18	4.6e-16
GO:0006790	P	sulfur metabolic process	1e-17	6.3e-16
GO:0009070	P	serine family amino acid biosynthetic process	2.5e-17	1.6e-15
GO:0019344	P	cysteine biosynthetic process	3.1e-17	1.9e-15
GO:0009308	P	amine metabolic process	3.4e-17	2.1e-15
GO:0006534	P	cysteine metabolic process	4.6e-17	2.7e-15
GO:0007165	P	signal transduction	5e-17	3e-15
GO:0009069	P	serine family amino acid metabolic process	5.4e-17	3.2e-15
GO:0019684	P	photosynthesis, light reaction	5.9e-17	3.4e-15
GO:0009628	P	response to abiotic stimulus	6.3e-17	3.6e-15
GO:0009743	P	response to carbohydrate stimulus	6.3e-17	3.6e-15
GO:0044106	P	cellular amine metabolic process	1e-16	5.8e-15
GO:0005996	P	monosaccharide metabolic process	1.3e-16	7.3e-15
GO:0000096	P	sulfur amino acid metabolic process	2.1e-16	1.2e-14
GO:0035304	P	regulation of protein amino acid dephosphorylation	2.2e-16	1.2e-14
GO:0035303	P	regulation of dephosphorylation	3.1e-16	1.6e-14
GO:0006520	P	cellular amino acid metabolic process	3.1e-16	1.6e-14
GO:0023060	P	signal transmission	3.1e-16	1.6e-14
GO:0023046	P	signaling process	3.2e-16	1.7e-14
GO:0009753	P	response to jasmonic acid stimulus	3.5e-16	1.8e-14
GO:0034976	P	response to endoplasmic reticulum stress	3.7e-16	1.9e-14
GO:0046483	P	heterocycle metabolic process	5.5e-16	2.8e-14
GO:0031399	P	regulation of protein modification process	2.5e-15	1.3e-13
GO:0009595	P	detection of biotic stimulus	2.8e-15	1.4e-13
GO:0009605	P	response to external stimulus	1.2e-14	5.8e-13
GO:0044282	P	small molecule catabolic process	1.3e-14	6.4e-13
GO:0008610	P	lipid biosynthetic process	1.3e-14	6.4e-13
GO:0044275	P	cellular carbohydrate catabolic process	1.9e-14	9.4e-13
GO:0051186	P	cofactor metabolic process	2.8e-14	1.4e-12
GO:0010200	P	response to chitin	3e-14	1.4e-12
GO:0006629	P	lipid metabolic process	3.3e-14	1.6e-12
GO:0043069	P	negative regulation of programmed cell death	4.2e-14	2e-12
GO:0000097	P	sulfur amino acid biosynthetic process	6.3e-14	2.9e-12
GO:0044272	P	sulfur compound biosynthetic process	6.3e-14	2.9e-12
GO:0060548	P	negative regulation of cell death	7.2e-14	3.3e-12
GO:0016052	P	carbohydrate catabolic process	1.2e-13	5.4e-12
GO:0008652	P	cellular amino acid biosynthetic process	2e-13	9e-12
GO:0009309	P	amine biosynthetic process	2.7e-13	1.2e-11
GO:0019220	P	regulation of phosphate metabolic process	3.5e-13	1.5e-11
GO:0051174	P	regulation of phosphorus metabolic process	3.5e-13	1.5e-11
GO:0051606	P	detection of stimulus	4.8e-13	2.1e-11
GO:0046365	P	monosaccharide catabolic process	5.6e-13	2.4e-11
GO:0046164	P	alcohol catabolic process	1.2e-12	5e-11
GO:0006007	P	glucose catabolic process	1.4e-12	5.8e-11
GO:0042254	P	ribosome biogenesis	1.5e-12	6.2e-11
GO:0019320	P	hexose catabolic process	1.6e-12	6.5e-11
GO:0043900	P	regulation of multi-organism process	1.6e-12	6.8e-11
GO:0022613	P	ribonucleoprotein complex biogenesis	2.9e-12	1.2e-10
GO:0009266	P	response to temperature stimulus	3.5e-12	1.4e-10
GO:0009725	P	response to hormone stimulus	3.8e-12	1.5e-10
GO:0006006	P	glucose metabolic process	4.9e-12	2e-10
GO:0006605	P	protein targeting	6.2e-12	2.5e-10
GO:0016311	P	dephosphorylation	6.8e-12	2.7e-10
GO:0006470	P	protein amino acid dephosphorylation	7.2e-12	2.8e-10
GO:0019318	P	hexose metabolic process	7.3e-12	2.9e-10
GO:0044255	P	cellular lipid metabolic process	7.7e-12	3e-10
GO:0032268	P	regulation of cellular protein metabolic process	8e-12	3.1e-10
GO:0019682	P	glyceraldehyde-3-phosphate metabolic process	9.1e-12	3.5e-10
GO:0006732	P	coenzyme metabolic process	1.2e-11	4.5e-10
GO:0009056	P	catabolic process	1.3e-11	4.9e-10
GO:0033036	P	macromolecule localization	1.4e-11	5.3e-10
GO:0006811	P	ion transport	1.4e-11	5.3e-10
GO:0006364	P	rRNA processing	1.7e-11	6.5e-10
GO:0016072	P	rRNA metabolic process	1.9e-11	6.9e-10
GO:0010817	P	regulation of hormone levels	1.9e-11	6.9e-10
GO:0009820	P	alkaloid metabolic process	2.2e-11	7.9e-10
GO:0050789	P	regulation of biological process	2.5e-11	9e-10
GO:0019288	P	isopentenyl diphosphate biosynthetic process, mevalonate-independent pathway	3.2e-11	1.1e-09
GO:0070727	P	cellular macromolecule localization	3.9e-11	1.4e-09
GO:0009240	P	isopentenyl diphosphate biosynthetic process	4.6e-11	1.6e-09
GO:0046490	P	isopentenyl diphosphate metabolic process	4.6e-11	1.6e-09
GO:0006733	P	oxidoreduction coenzyme metabolic process	4.9e-11	1.7e-09
GO:0051246	P	regulation of protein metabolic process	6.7e-11	2.3e-09
GO:0009657	P	plastid organization	6.7e-11	2.3e-09
GO:0043603	P	cellular amide metabolic process	7.6e-11	2.6e-09
GO:0010207	P	photosystem II assembly	9.2e-11	3.1e-09
GO:0044248	P	cellular catabolic process	1.1e-10	3.6e-09
GO:0051641	P	cellular localization	1.3e-10	4.5e-09
GO:0046496	P	nicotinamide nucleotide metabolic process	1.4e-10	4.5e-09
GO:0006769	P	nicotinamide metabolic process	1.4e-10	4.5e-09
GO:0019362	P	pyridine nucleotide metabolic process	1.6e-10	5.4e-09
GO:0034613	P	cellular protein localization	1.7e-10	5.7e-09
GO:0006740	P	NADPH regeneration	2.2e-10	7.2e-09
GO:0006575	P	cellular amino acid derivative metabolic process	2.4e-10	7.7e-09
GO:0006886	P	intracellular protein transport	2.5e-10	7.9e-09
GO:0006739	P	NADP metabolic process	2.9e-10	9.4e-09
GO:0055086	P	nucleobase, nucleoside and nucleotide metabolic process	4.1e-10	1.3e-08
GO:0055114	P	oxidation reduction	4.5e-10	1.4e-08
GO:0009117	P	nucleotide metabolic process	5e-10	1.6e-08
GO:0051649	P	establishment of localization in cell	5.4e-10	1.7e-08
GO:0006753	P	nucleoside phosphate metabolic process	5.4e-10	1.7e-08
GO:0006081	P	cellular aldehyde metabolic process	5.5e-10	1.7e-08
GO:0046148	P	pigment biosynthetic process	6.8e-10	2.1e-08
GO:0000302	P	response to reactive oxygen species	7.2e-10	2.2e-08
GO:0015674	P	di-, tri-valent inorganic cation transport	8.1e-10	2.5e-08
GO:0006812	P	cation transport	8.8e-10	2.7e-08
GO:0006098	P	pentose-phosphate shunt	9.2e-10	2.8e-08
GO:0042440	P	pigment metabolic process	9.4e-10	2.8e-08
GO:0042445	P	hormone metabolic process	1e-09	3e-08
GO:0045184	P	establishment of protein localization	1.1e-09	3.2e-08
GO:0015031	P	protein transport	1.1e-09	3.2e-08
GO:0008104	P	protein localization	1.3e-09	3.7e-08
GO:0034470	P	ncRNA processing	1.4e-09	4.2e-08
GO:0050794	P	regulation of cellular process	2.1e-09	6e-08
GO:0006807	P	nitrogen compound metabolic process	2.2e-09	6.3e-08
GO:0032870	P	cellular response to hormone stimulus	4.1e-09	1.2e-07
GO:0006979	P	response to oxidative stress	6e-09	1.7e-07
GO:0042446	P	hormone biosynthetic process	7e-09	2e-07
GO:0009414	P	response to water deprivation	8e-09	2.3e-07
GO:0034660	P	ncRNA metabolic process	8.9e-09	2.5e-07
GO:0006090	P	pyruvate metabolic process	9.2e-09	2.6e-07
GO:0009415	P	response to water	1.2e-08	3.5e-07
GO:0030001	P	metal ion transport	1.3e-08	3.6e-07
GO:0008654	P	phospholipid biosynthetic process	1.4e-08	3.8e-07
GO:0048519	P	negative regulation of biological process	1.5e-08	4.1e-07
GO:0006073	P	cellular glucan metabolic process	1.7e-08	4.6e-07
GO:0044042	P	glucan metabolic process	1.9e-08	5.2e-07
GO:0016051	P	carbohydrate biosynthetic process	2e-08	5.3e-07
GO:0008299	P	isoprenoid biosynthetic process	2.2e-08	5.9e-07
GO:0006720	P	isoprenoid metabolic process	2.3e-08	6.2e-07
GO:0019637	P	organophosphate metabolic process	2.9e-08	7.8e-07
GO:0065008	P	regulation of biological quality	3.6e-08	9.5e-07
GO:0009651	P	response to salt stress	3.6e-08	9.5e-07
GO:0042542	P	response to hydrogen peroxide	3.6e-08	9.6e-07
GO:0006970	P	response to osmotic stress	4.3e-08	1.1e-06
GO:0009991	P	response to extracellular stimulus	4.6e-08	1.2e-06
GO:0031668	P	cellular response to extracellular stimulus	5.3e-08	1.4e-06
GO:0071496	P	cellular response to external stimulus	5.6e-08	1.5e-06
GO:0010038	P	response to metal ion	5.8e-08	1.5e-06
GO:0005976	P	polysaccharide metabolic process	7.8e-08	2e-06
GO:0006461	P	protein complex assembly	1e-07	2.5e-06
GO:0070271	P	protein complex biogenesis	1e-07	2.5e-06
GO:0009755	P	hormone-mediated signaling pathway	1e-07	2.5e-06
GO:0009611	P	response to wounding	1.2e-07	2.9e-06
GO:0043170	P	macromolecule metabolic process	1.3e-07	3.1e-06
GO:0006644	P	phospholipid metabolic process	1.4e-07	3.6e-06
GO:0015995	P	chlorophyll biosynthetic process	1.5e-07	3.8e-06
GO:0007154	P	cell communication	1.8e-07	4.3e-06
GO:0001666	P	response to hypoxia	2.6e-07	6.5e-06
GO:0009416	P	response to light stimulus	3e-07	7.4e-06
GO:0042398	P	cellular amino acid derivative biosynthetic process	3.1e-07	7.5e-06
GO:0009409	P	response to cold	3.2e-07	7.9e-06
GO:0006694	P	steroid biosynthetic process	3.6e-07	8.8e-06
GO:0046686	P	response to cadmium ion	3.7e-07	8.9e-06
GO:0006631	P	fatty acid metabolic process	4e-07	9.6e-06
GO:0070482	P	response to oxygen levels	4.1e-07	9.9e-06
GO:0048878	P	chemical homeostasis	4.2e-07	1e-05
GO:0009642	P	response to light intensity	4.4e-07	1.1e-05
GO:0009644	P	response to high light intensity	4.5e-07	1.1e-05
GO:0046907	P	intracellular transport	4.6e-07	1.1e-05
GO:0009311	P	oligosaccharide metabolic process	4.8e-07	1.1e-05
GO:0015994	P	chlorophyll metabolic process	5.1e-07	1.2e-05
GO:0065003	P	macromolecular complex assembly	5.1e-07	1.2e-05
GO:0044265	P	cellular macromolecule catabolic process	5.2e-07	1.2e-05
GO:0043933	P	macromolecular complex subunit organization	5.4e-07	1.2e-05
GO:0008202	P	steroid metabolic process	5.8e-07	1.3e-05
GO:0006779	P	porphyrin biosynthetic process	6.5e-07	1.5e-05
GO:0033014	P	tetrapyrrole biosynthetic process	8.4e-07	1.9e-05
GO:0009057	P	macromolecule catabolic process	8.7e-07	2e-05
GO:0018130	P	heterocycle biosynthetic process	1.2e-06	2.6e-05
GO:0061024	P	membrane organization	1.2e-06	2.6e-05
GO:0016044	P	cellular membrane organization	1.2e-06	2.6e-05
GO:0042434	P	indole derivative metabolic process	1.3e-06	2.9e-05
GO:0042430	P	indole and derivative metabolic process	1.3e-06	2.9e-05
GO:0051188	P	cofactor biosynthetic process	1.4e-06	3.2e-05
GO:0009737	P	response to abscisic acid stimulus	1.5e-06	3.3e-05
GO:0009408	P	response to heat	1.5e-06	3.3e-05
GO:0031667	P	response to nutrient levels	1.5e-06	3.3e-05
GO:0043623	P	cellular protein complex assembly	1.6e-06	3.5e-05
GO:0009072	P	aromatic amino acid family metabolic process	1.8e-06	3.8e-05
GO:0006778	P	porphyrin metabolic process	1.8e-06	4e-05
GO:0019725	P	cellular homeostasis	1.9e-06	4e-05
GO:0031669	P	cellular response to nutrient levels	1.9e-06	4.1e-05
GO:0033013	P	tetrapyrrole metabolic process	2e-06	4.2e-05
GO:0051667	P	establishment of plastid localization	2.1e-06	4.4e-05
GO:0051644	P	plastid localization	2.1e-06	4.4e-05
GO:0009902	P	chloroplast relocation	2.1e-06	4.4e-05
GO:0009314	P	response to radiation	2.1e-06	4.4e-05
GO:0016137	P	glycoside metabolic process	2.1e-06	4.4e-05
GO:0042592	P	homeostatic process	2.2e-06	4.6e-05
GO:0042435	P	indole derivative biosynthetic process	2.6e-06	5.4e-05
GO:0009267	P	cellular response to starvation	2.8e-06	5.8e-05
GO:0009310	P	amine catabolic process	3e-06	6.1e-05
GO:0070838	P	divalent metal ion transport	3e-06	6.2e-05
GO:0009851	P	auxin biosynthetic process	3e-06	6.2e-05
GO:0051656	P	establishment of organelle localization	3.1e-06	6.3e-05
GO:0009684	P	indoleacetic acid biosynthetic process	3.1e-06	6.3e-05
GO:0009773	P	photosynthetic electron transport in photosystem I	3.2e-06	6.5e-05
GO:0009850	P	auxin metabolic process	3.3e-06	6.7e-05
GO:0031408	P	oxylipin biosynthetic process	3.3e-06	6.7e-05
GO:0009683	P	indoleacetic acid metabolic process	3.4e-06	6.9e-05
GO:0010027	P	thylakoid membrane organization	3.7e-06	7.3e-05
GO:0009668	P	plastid membrane organization	3.7e-06	7.3e-05
GO:0010167	P	response to nitrate	3.9e-06	7.8e-05
GO:0009767	P	photosynthetic electron transport chain	4.1e-06	8.1e-05
GO:0042594	P	response to starvation	4.2e-06	8.2e-05
GO:0005984	P	disaccharide metabolic process	4.7e-06	9.1e-05
GO:0034637	P	cellular carbohydrate biosynthetic process	5e-06	9.7e-05
GO:0016126	P	sterol biosynthetic process	5e-06	9.7e-05
GO:0016143	P	S-glycoside metabolic process	5.8e-06	0.00011
GO:0019757	P	glycosinolate metabolic process	5.8e-06	0.00011
GO:0019760	P	glucosinolate metabolic process	5.8e-06	0.00011
GO:0055082	P	cellular chemical homeostasis	5.9e-06	0.00011
GO:0015698	P	inorganic anion transport	6.1e-06	0.00012
GO:0031407	P	oxylipin metabolic process	6.2e-06	0.00012
GO:0044085	P	cellular component biogenesis	6.3e-06	0.00012
GO:0015706	P	nitrate transport	6.6e-06	0.00013
GO:0034622	P	cellular macromolecular complex assembly	7.3e-06	0.00014
GO:0034621	P	cellular macromolecular complex subunit organization	7.3e-06	0.00014
GO:0023033	P	signaling pathway	7.4e-06	0.00014
GO:0019252	P	starch biosynthetic process	8.3e-06	0.00015
GO:0016125	P	sterol metabolic process	8.3e-06	0.00015
GO:0030003	P	cellular cation homeostasis	8.3e-06	0.00015
GO:0044260	P	cellular macromolecule metabolic process	8.5e-06	0.00016
GO:0006457	P	protein folding	9.4e-06	0.00017
GO:0044264	P	cellular polysaccharide metabolic process	1e-05	0.00018
GO:0043412	P	macromolecule modification	1.1e-05	0.0002
GO:0016131	P	brassinosteroid metabolic process	1.1e-05	0.0002
GO:0016128	P	phytosteroid metabolic process	1.2e-05	0.00022
GO:0009658	P	chloroplast organization	1.2e-05	0.00022
GO:0055080	P	cation homeostasis	1.2e-05	0.00022
GO:0009063	P	cellular amino acid catabolic process	1.2e-05	0.00022
GO:0006633	P	fatty acid biosynthetic process	1.4e-05	0.00025
GO:0009825	P	multidimensional cell growth	1.9e-05	0.00033
GO:0006873	P	cellular ion homeostasis	2e-05	0.00035
GO:0030968	P	endoplasmic reticulum unfolded protein response	2e-05	0.00035
GO:0022607	P	cellular component assembly	2e-05	0.00036
GO:0034620	P	cellular response to unfolded protein	2.2e-05	0.0004
GO:0006986	P	response to unfolded protein	2.2e-05	0.0004
GO:0005982	P	starch metabolic process	2.6e-05	0.00046
GO:0034754	P	cellular hormone metabolic process	2.8e-05	0.00049
GO:0000023	P	maltose metabolic process	2.8e-05	0.00049
GO:0019761	P	glucosinolate biosynthetic process	3e-05	0.00052
GO:0016144	P	S-glycoside biosynthetic process	3e-05	0.00052
GO:0019758	P	glycosinolate biosynthetic process	3e-05	0.00052
GO:0016132	P	brassinosteroid biosynthetic process	3.1e-05	0.00053
GO:0010286	P	heat acclimation	3.2e-05	0.00055
GO:0006984	P	ER-nuclear signaling pathway	3.3e-05	0.00056
GO:0016129	P	phytosteroid biosynthetic process	3.4e-05	0.00057
GO:0009695	P	jasmonic acid biosynthetic process	3.4e-05	0.00058
GO:0071445	P	cellular response to protein stimulus	3.5e-05	0.00059
GO:0000271	P	polysaccharide biosynthetic process	3.7e-05	0.00062
GO:0002237	P	response to molecule of bacterial origin	3.7e-05	0.00063
GO:0006796	P	phosphate metabolic process	3.9e-05	0.00066
GO:0006793	P	phosphorus metabolic process	4e-05	0.00067
GO:0071216	P	cellular response to biotic stimulus	4.1e-05	0.00069
GO:0050801	P	ion homeostasis	4.5e-05	0.00074
GO:0006096	P	glycolysis	4.5e-05	0.00074
GO:0042793	P	transcription from plastid promoter	4.7e-05	0.00077
GO:0046395	P	carboxylic acid catabolic process	5.2e-05	0.00085
GO:0016054	P	organic acid catabolic process	5.2e-05	0.00085
GO:0043562	P	cellular response to nitrogen levels	5.3e-05	0.00087
GO:0031323	P	regulation of cellular metabolic process	5.4e-05	0.00088
GO:0009698	P	phenylpropanoid metabolic process	5.8e-05	0.00095
GO:0071215	P	cellular response to abscisic acid stimulus	5.9e-05	0.00095
GO:0009733	P	response to auxin stimulus	6.2e-05	0.001
GO:0009637	P	response to blue light	6.3e-05	0.001
GO:0023034	P	intracellular signaling pathway	6.7e-05	0.0011
GO:0006972	P	hyperosmotic response	7.8e-05	0.0013
GO:0006995	P	cellular response to nitrogen starvation	8e-05	0.0013
GO:0009816	P	defense response to bacterium, incompatible interaction	8.7e-05	0.0014
GO:0043481	P	anthocyanin accumulation in tissues in response to UV light	9.2e-05	0.0015
GO:0043480	P	pigment accumulation in tissues	9.2e-05	0.0015
GO:0043473	P	pigmentation	9.2e-05	0.0015
GO:0043478	P	pigment accumulation in response to UV light	9.2e-05	0.0015
GO:0043479	P	pigment accumulation in tissues in response to UV light	9.2e-05	0.0015
GO:0043476	P	pigment accumulation	9.2e-05	0.0015
GO:0034285	P	response to disaccharide stimulus	0.0001	0.0016
GO:0022900	P	electron transport chain	0.0001	0.0016
GO:0016043	P	cellular component organization	0.0001	0.0016
GO:0006766	P	vitamin metabolic process	0.00011	0.0017
GO:0006820	P	anion transport	0.00011	0.0017
GO:0016138	P	glycoside biosynthetic process	0.00011	0.0017
GO:0042436	P	indole derivative catabolic process	0.00011	0.0018
GO:0051640	P	organelle localization	0.00012	0.0018
GO:0042044	P	fluid transport	0.00012	0.0019
GO:0006833	P	water transport	0.00012	0.0019
GO:0009723	P	response to ethylene stimulus	0.00012	0.0019
GO:0042402	P	cellular biogenic amine catabolic process	0.00013	0.0019
GO:0044267	P	cellular protein metabolic process	0.00014	0.0022
GO:0000041	P	transition metal ion transport	0.00015	0.0023
GO:0009250	P	glucan biosynthetic process	0.00017	0.0025
GO:0002679	P	respiratory burst during defense response	0.00017	0.0025
GO:0045730	P	respiratory burst	0.00017	0.0025
GO:0009694	P	jasmonic acid metabolic process	0.00017	0.0025
GO:0019222	P	regulation of metabolic process	0.00018	0.0027
GO:0010114	P	response to red light	0.00019	0.0028
GO:0042219	P	cellular amino acid derivative catabolic process	0.00019	0.0028
GO:0019538	P	protein metabolic process	0.0002	0.003
GO:0045036	P	protein targeting to chloroplast	0.00021	0.0031
GO:0001510	P	RNA methylation	0.00022	0.0032
GO:0048523	P	negative regulation of cellular process	0.00023	0.0033
GO:0009738	P	abscisic acid mediated signaling pathway	0.00023	0.0034
GO:0006826	P	iron ion transport	0.00024	0.0034
GO:0009744	P	response to sucrose stimulus	0.00026	0.0038
GO:0009404	P	toxin metabolic process	0.00027	0.004
GO:0009407	P	toxin catabolic process	0.00027	0.004
GO:0009699	P	phenylpropanoid biosynthetic process	0.00029	0.0042
GO:0034284	P	response to monosaccharide stimulus	0.0003	0.0043
GO:0009746	P	response to hexose stimulus	0.0003	0.0043
GO:0006464	P	protein modification process	0.00031	0.0045
GO:0006869	P	lipid transport	0.00033	0.0047
GO:0009581	P	detection of external stimulus	0.00034	0.0049
GO:0031325	P	positive regulation of cellular metabolic process	0.00035	0.005
GO:0048518	P	positive regulation of biological process	0.00038	0.0053
GO:0006569	P	tryptophan catabolic process	0.00043	0.006
GO:0046218	P	indolalkylamine catabolic process	0.00043	0.006
GO:0009893	P	positive regulation of metabolic process	0.00043	0.0061
GO:0010106	P	cellular response to iron ion starvation	0.00044	0.0062
GO:0042335	P	cuticle development	0.00049	0.0069
GO:0010218	P	response to far red light	0.0005	0.007
GO:0046173	P	polyol biosynthetic process	0.00051	0.007
GO:0009411	P	response to UV	0.00051	0.0071
GO:0006576	P	cellular biogenic amine metabolic process	0.00057	0.0079
GO:0009812	P	flavonoid metabolic process	0.00061	0.0084
GO:0006568	P	tryptophan metabolic process	0.00062	0.0086
GO:0006586	P	indolalkylamine metabolic process	0.00062	0.0086
GO:0042631	P	cellular response to water deprivation	0.00067	0.0092
GO:0051789	P	response to protein stimulus	0.00069	0.0094
GO:0009749	P	response to glucose stimulus	0.00075	0.01
GO:0048767	P	root hair elongation	0.00076	0.01
GO:0009074	P	aromatic amino acid family catabolic process	0.00081	0.011
GO:0016109	P	tetraterpenoid biosynthetic process	0.00082	0.011
GO:0016117	P	carotenoid biosynthetic process	0.00082	0.011
GO:0006546	P	glycine catabolic process	0.00084	0.011
GO:0043687	P	post-translational protein modification	0.00084	0.011
GO:0006636	P	unsaturated fatty acid biosynthetic process	0.00087	0.012
GO:0034614	P	cellular response to reactive oxygen species	0.00087	0.012
GO:0048522	P	positive regulation of cellular process	0.00089	0.012
GO:0014070	P	response to organic cyclic substance	0.0009	0.012
GO:0010583	P	response to cyclopentenone	0.0009	0.012
GO:0019439	P	aromatic compound catabolic process	0.00094	0.012
GO:0033559	P	unsaturated fatty acid metabolic process	0.00094	0.012
GO:0046467	P	membrane lipid biosynthetic process	0.00095	0.013
GO:0009891	P	positive regulation of biosynthetic process	0.00097	0.013
GO:0031328	P	positive regulation of cellular biosynthetic process	0.00097	0.013
GO:0043085	P	positive regulation of catalytic activity	0.00099	0.013
GO:0009071	P	serine family amino acid catabolic process	0.001	0.013
GO:0000038	P	very-long-chain fatty acid metabolic process	0.001	0.013
GO:0044093	P	positive regulation of molecular function	0.0011	0.014
GO:0009693	P	ethylene biosynthetic process	0.0011	0.014
GO:0009692	P	ethylene metabolic process	0.0011	0.014
GO:0016108	P	tetraterpenoid metabolic process	0.0011	0.015
GO:0016116	P	carotenoid metabolic process	0.0011	0.015
GO:0006113	P	fermentation	0.0012	0.016
GO:0043449	P	cellular alkene metabolic process	0.0013	0.016
GO:0043450	P	alkene biosynthetic process	0.0013	0.016
GO:0009625	P	response to insect	0.0014	0.018
GO:0010304	P	PSII associated light-harvesting complex II catabolic process	0.0014	0.018
GO:0009813	P	flavonoid biosynthetic process	0.0014	0.018
GO:0006643	P	membrane lipid metabolic process	0.0014	0.018
GO:0019751	P	polyol metabolic process	0.0015	0.019
GO:0010155	P	regulation of proton transport	0.0015	0.019
GO:0006664	P	glycolipid metabolic process	0.0015	0.019
GO:0006396	P	RNA processing	0.0016	0.02
GO:0016998	P	cell wall macromolecule catabolic process	0.0016	0.021
GO:0009066	P	aspartate family amino acid metabolic process	0.0017	0.022
GO:0034599	P	cellular response to oxidative stress	0.0017	0.022
GO:0009220	P	pyrimidine ribonucleotide biosynthetic process	0.0018	0.023
GO:0042538	P	hyperosmotic salinity response	0.0018	0.023
GO:0019375	P	galactolipid biosynthetic process	0.0019	0.023
GO:0000273	P	lipoic acid metabolic process	0.0019	0.023
GO:0009106	P	lipoate metabolic process	0.0019	0.023
GO:0006544	P	glycine metabolic process	0.0019	0.024
GO:0019374	P	galactolipid metabolic process	0.002	0.024
GO:0009165	P	nucleotide biosynthetic process	0.0022	0.027
GO:0009750	P	response to fructose stimulus	0.0022	0.028
GO:0010264	P	myo-inositol hexakisphosphate biosynthetic process	0.0025	0.03
GO:0033517	P	myo-inositol hexakisphosphate metabolic process	0.0025	0.03
GO:0009218	P	pyrimidine ribonucleotide metabolic process	0.0026	0.032
GO:0032958	P	inositol phosphate biosynthetic process	0.0027	0.032
GO:0046700	P	heterocycle catabolic process	0.0027	0.033
GO:0006021	P	inositol biosynthetic process	0.0029	0.035
GO:0043647	P	inositol phosphate metabolic process	0.0029	0.035
GO:0006139	P	nucleobase, nucleoside, nucleotide and nucleic acid metabolic process	0.003	0.036
GO:0006221	P	pyrimidine nucleotide biosynthetic process	0.003	0.036
GO:0009247	P	glycolipid biosynthetic process	0.003	0.036
GO:0002218	P	activation of innate immune response	0.0031	0.036
GO:0002253	P	activation of immune response	0.0031	0.036
GO:0046283	P	anthocyanin metabolic process	0.0031	0.037
GO:0016070	P	RNA metabolic process	0.0033	0.039
GO:0006220	P	pyrimidine nucleotide metabolic process	0.0036	0.043
GO:0010557	P	positive regulation of macromolecule biosynthetic process	0.0039	0.046

## Sheet: NPR1 Independent
GO_acc	term_type	Term	P-value	adjusted P-value
GO:0044464	C	cell part	1e-10	2.9e-08
GO:0005623	C	cell	1e-10	2.9e-08
GO:0005886	C	plasma membrane	1.6e-05	0.0029
GO:0044424	C	intracellular part	6.3e-05	0.0086
GO:0005622	C	intracellular	7.7e-05	0.0086
GO:0005634	C	nucleus	0.0001	0.0093
GO:0016020	C	membrane	0.00054	0.043
GO:0005488	F	binding	1.3e-13	1.5e-10
GO:0003824	F	catalytic activity	7.5e-09	4.3e-06
GO:0005515	F	protein binding	1.6e-08	6.2e-06
GO:0043169	F	cation binding	1.5e-07	3.5e-05
GO:0043167	F	ion binding	1.5e-07	3.5e-05
GO:0046872	F	metal ion binding	7.9e-07	0.00015
GO:0000166	F	nucleotide binding	5.3e-06	0.00086
GO:0005509	F	calcium ion binding	9.6e-06	0.0014
GO:0001883	F	purine nucleoside binding	2.5e-05	0.0031
GO:0032559	F	adenyl ribonucleotide binding	3.4e-05	0.0033
GO:0030554	F	adenyl nucleotide binding	3.5e-05	0.0033
GO:0001882	F	nucleoside binding	2.9e-05	0.0033
GO:0017076	F	purine nucleotide binding	8.4e-05	0.0073
GO:0032555	F	purine ribonucleotide binding	0.00016	0.011
GO:0032553	F	ribonucleotide binding	0.00016	0.011
GO:0046914	F	transition metal ion binding	0.00014	0.011
GO:0005524	F	ATP binding	0.00017	0.011
GO:0050896	P	response to stimulus	2e-21	1.5e-17
GO:0010033	P	response to organic substance	7.3e-21	2.7e-17
GO:0009743	P	response to carbohydrate stimulus	5.8e-20	1.1e-16
GO:0010200	P	response to chitin	5.1e-20	1.1e-16
GO:0042221	P	response to chemical stimulus	2.7e-19	4e-16
GO:0006950	P	response to stress	5.7e-16	7e-13
GO:0006952	P	defense response	4.3e-13	4.4e-10
GO:0009611	P	response to wounding	1.7e-12	1.5e-09
GO:0009719	P	response to endogenous stimulus	5.5e-11	4.5e-08
GO:0009628	P	response to abiotic stimulus	1.9e-10	1.4e-07
GO:0009753	P	response to jasmonic acid stimulus	1.7e-09	1.1e-06
GO:0009737	P	response to abscisic acid stimulus	4.7e-09	2.9e-06
GO:0051179	P	localization	1.3e-08	7.2e-06
GO:0002376	P	immune system process	1.9e-08	9.5e-06
GO:0006955	P	immune response	1.9e-08	9.5e-06
GO:0007242	P	intracellular signaling cascade	4.3e-08	2e-05
GO:0045087	P	innate immune response	5e-08	2.2e-05
GO:0007165	P	signal transduction	6.7e-08	2.7e-05
GO:0006810	P	transport	8.1e-08	3.1e-05
GO:0009725	P	response to hormone stimulus	1.1e-07	4.1e-05
GO:0070887	P	cellular response to chemical stimulus	1.6e-07	5.4e-05
GO:0023046	P	signaling process	1.7e-07	5.6e-05
GO:0023060	P	signal transmission	1.7e-07	5.6e-05
GO:0051234	P	establishment of localization	1.8e-07	5.6e-05
GO:0048583	P	regulation of response to stimulus	2.5e-07	7.3e-05
GO:0031347	P	regulation of defense response	3.3e-07	8.8e-05
GO:0080134	P	regulation of response to stress	3.5e-07	8.8e-05
GO:0065007	P	biological regulation	3.3e-07	8.8e-05
GO:0009723	P	response to ethylene stimulus	3.5e-07	8.8e-05
GO:0050794	P	regulation of cellular process	3.8e-07	9.2e-05
GO:0071215	P	cellular response to abscisic acid stimulus	4.4e-07	0.0001
GO:0045088	P	regulation of innate immune response	6.1e-07	0.00014
GO:0051716	P	cellular response to stimulus	7.6e-07	0.00016
GO:0002682	P	regulation of immune system process	7.8e-07	0.00016
GO:0051704	P	multi-organism process	7.7e-07	0.00016
GO:0050776	P	regulation of immune response	7.8e-07	0.00016
GO:0009607	P	response to biotic stimulus	8.3e-07	0.00016
GO:0009738	P	abscisic acid mediated signaling pathway	9.4e-07	0.00018
GO:0009605	P	response to external stimulus	1.1e-06	0.00021
GO:0071310	P	cellular response to organic substance	1.2e-06	0.00022
GO:0002679	P	respiratory burst during defense response	1.9e-06	0.00033
GO:0045730	P	respiratory burst	1.9e-06	0.00033
GO:0009612	P	response to mechanical stimulus	2e-06	0.00034
GO:0051707	P	response to other organism	2.4e-06	0.00039
GO:0050789	P	regulation of biological process	2.5e-06	0.0004
GO:0046907	P	intracellular transport	2.5e-06	0.0004
GO:0071495	P	cellular response to endogenous stimulus	3.1e-06	0.00047
GO:0009987	P	cellular process	3.1e-06	0.00047
GO:0006612	P	protein targeting to membrane	4e-06	0.0006
GO:0023052	P	signaling	4.3e-06	0.00062
GO:0032870	P	cellular response to hormone stimulus	4.6e-06	0.00066
GO:0043067	P	regulation of programmed cell death	5.4e-06	0.00075
GO:0009755	P	hormone-mediated signaling pathway	5.5e-06	0.00076
GO:0031407	P	oxylipin metabolic process	7.5e-06	0.001
GO:0023033	P	signaling pathway	7.9e-06	0.0011
GO:0023034	P	intracellular signaling pathway	8.2e-06	0.0011
GO:0010941	P	regulation of cell death	8.4e-06	0.0011
GO:0009694	P	jasmonic acid metabolic process	1.1e-05	0.0013
GO:0033036	P	macromolecule localization	1e-05	0.0013
GO:0009620	P	response to fungus	1.2e-05	0.0015
GO:0008219	P	cell death	1.3e-05	0.0015
GO:0010363	P	regulation of plant-type hypersensitive response	1.3e-05	0.0015
GO:0016265	P	death	1.3e-05	0.0015
GO:0051649	P	establishment of localization in cell	1.5e-05	0.0017
GO:0012501	P	programmed cell death	2.1e-05	0.0023
GO:0080135	P	regulation of cellular response to stress	2e-05	0.0023
GO:0008104	P	protein localization	2.4e-05	0.0026
GO:0051641	P	cellular localization	2.7e-05	0.0029
GO:0009626	P	plant-type hypersensitive response	3e-05	0.0032
GO:0034050	P	host programmed cell death induced by symbiont	3.2e-05	0.0033
GO:0045184	P	establishment of protein localization	3.3e-05	0.0033
GO:0015031	P	protein transport	3.3e-05	0.0033
GO:0008361	P	regulation of cell size	3.6e-05	0.0036
GO:0006605	P	protein targeting	4.5e-05	0.0045
GO:0006575	P	cellular amino acid derivative metabolic process	4.6e-05	0.0045
GO:0016049	P	cell growth	4.8e-05	0.0046
GO:0006886	P	intracellular protein transport	5.5e-05	0.0052
GO:0032535	P	regulation of cellular component size	5.8e-05	0.0053
GO:0090066	P	regulation of anatomical structure size	5.8e-05	0.0053
GO:0015837	P	amine transport	5.7e-05	0.0053
GO:0007568	P	aging	6.5e-05	0.0059
GO:0061025	P	membrane fusion	6.8e-05	0.006
GO:0006944	P	cellular membrane fusion	6.8e-05	0.006
GO:0006555	P	methionine metabolic process	7.5e-05	0.0065
GO:0034613	P	cellular protein localization	8.5e-05	0.0073
GO:0070727	P	cellular macromolecule localization	8.6e-05	0.0073
GO:0009873	P	ethylene mediated signaling pathway	9.1e-05	0.0076
GO:0006865	P	amino acid transport	9e-05	0.0076
GO:0009266	P	response to temperature stimulus	9.3e-05	0.0076
GO:0046942	P	carboxylic acid transport	0.00011	0.0088
GO:0052545	P	callose localization	0.00011	0.0091
GO:0000160	P	two-component signal transduction system (phosphorelay)	0.00012	0.0097
GO:0033037	P	polysaccharide localization	0.00013	0.0099
GO:0002252	P	immune effector process	0.00014	0.011
GO:0010286	P	heat acclimation	0.00014	0.011
GO:0015849	P	organic acid transport	0.00015	0.012
GO:0071369	P	cellular response to ethylene stimulus	0.00017	0.012
GO:0042398	P	cellular amino acid derivative biosynthetic process	0.00021	0.015
GO:0008152	P	metabolic process	0.00021	0.015
GO:0009695	P	jasmonic acid biosynthetic process	0.00024	0.017
GO:0006519	P	cellular amino acid and derivative metabolic process	0.00026	0.019
GO:0044283	P	small molecule biosynthetic process	0.00031	0.022
GO:0009617	P	response to bacterium	0.00032	0.022
GO:0006970	P	response to osmotic stress	0.00036	0.026
GO:0031408	P	oxylipin biosynthetic process	0.00038	0.026
GO:0009692	P	ethylene metabolic process	0.00042	0.029
GO:0009693	P	ethylene biosynthetic process	0.00042	0.029
GO:0052542	P	callose deposition during defense response	0.00044	0.03
GO:0006811	P	ion transport	0.00045	0.031
GO:0043449	P	cellular alkene metabolic process	0.0005	0.033
GO:0043450	P	alkene biosynthetic process	0.0005	0.033
GO:0050832	P	defense response to fungus	0.00051	0.033
GO:0009651	P	response to salt stress	0.00052	0.034
GO:0042538	P	hyperosmotic salinity response	0.00063	0.04
GO:0033554	P	cellular response to stress	0.00068	0.043
GO:0006790	P	sulfur metabolic process	0.00073	0.046
