# Supplementary material for: Global nucleosome positioning regulates salicylic acid mediated transcription in Arabidopsis thaliana
Source: BMC Plant Biol. 2015 Jan 21;15:13. doi: 10.1186/s12870-014-0404-2 (PMC4318435; doi:10.1186/s12870-014-0404-2)
Supplement: Additional file 12: — Student t -test values for all the pairs for Figure 7 . [file 12870_2014_404_MOESM12_ESM.xlsx]

## Sheet: Sheet1
Additional Table 11: Student t-test values for all the pairs for Figure 7
	SI-ND			SR-ND			SI-NI			SR-NI			CON			SIL
	Wt-SA	NPR1-Ct	NPR1-SA	Wt-SA	NPR1-Ct	NPR1-SA	Wt-SA	NPR1-Ct	NPR1-SA	Wt-SA	NPR1-Ct	NPR1-SA	Wt-SA	NPR1-Ct	NPR1-SA	Wt-SA	NPR1-Ct	NPR1-SA
Wt-Ct	0.006	0.046	0.145	1	0.375	0.074	0.04	0.131	0.001	0.059	0.459	0.142	0.578	0.532	0.149	0.39	0.761	0.425
Wt-SA	−	0.202	0.009	−	0.149	0.039	−	0.29	0.021	−	0.209	0.051	−	0.898	0.657	−	0.534	0.368
NPR1-Ct	−	−	0.027	−	−	0.024	−	−	0.026	−	−	0.125	−	−	0.616	−	−	0.359
