# Supplementary material for: Global nucleosome positioning regulates salicylic acid mediated transcription in Arabidopsis thaliana
Source: BMC Plant Biol. 2015 Jan 21;15:13. doi: 10.1186/s12870-014-0404-2 (PMC4318435; doi:10.1186/s12870-014-0404-2)
Supplement: Additional file 13: — Calculation of the TTGAC and TGACG/C motif enrichment in promoters of different group of genes. [file 12870_2014_404_MOESM13_ESM.xlsx]

## Sheet: Sheet1
	Additional table 12: Calculation of the TTGAC and TGACG motif enrichment in promoters of different group of genes.
		Enrichment of motif occurence over expected in
TTGAC/WRKY	Total promoter	Nucleosome occupied region	Nucleosome modeled region	Nucleosome free region		Total_Number_of_genes_studied	Occupied Nucleosomal Region	Modelled Nucleosomal Region
CON	2793.95	205.653	233.854	2354.44		2869	6235	4124
SIL	131.838	18.4296	18.6909	94.7179		111	17563	11460
SI	89.0703	9.46653	5.25155	74.3522		104	310	199
SR	5974.41	609.18	674.747	4690.48		6547	220	149
SI-ND	498.569	45.9371	40.5802	412.051		406	843	568
SR-ND	297	35.8711	26.1224	235.006		346	718	483
SI-NI	810.112	50.5655	78.5168	681.03		769	1732	1123
SR-NI	660.302	50.9006	66.0367	543.365		652	1419	938
		Frequency of motif in
	*Total promoter	*Nucleosome occupied	*Nucleosome modeled	*Nucleosome free
CON	0.973841	0.104076	0.108871	0.760894
SIL	1.18773	0.189996	0.183244	0.814494
SI	0.856445	0.172119	0.0558675	0.628459
SR	0.912542	0.11302	0.111161	0.68836
SI-ND	1.228	0.156782	0.147564	0.923656
SR-ND	0.858381	0.160139	0.100859	0.597383
SI-NI	1.05346	0.0983765	0.128927	0.826158
SR-NI	1.01273	0.112612	0.135878	0.764244
		Enrichment of motif occurence over expected in
TGACG/C	*Total promoter	*Nucleosome occupied	*Nucleosome modeled	*Nucleosome free		Total_Number_of_genes_studied	Occupied Nucleosomal Region	Modelled Nucleosomal Region
CON	2393.06	195.547	165.868	2031.64		2869	1976	2148
SIL	108.652	12.3914	11.7284	84.5321		111	97	102
SI	55.5367	6.57351	7.41658	41.5466		104	55	94
SR	4681.73	453.623	539.892	3688.21		6547	5390	6070
SI-ND	395.587	30.8133	25.8998	338.874		406	293	275
SR-ND	246.89	27.9369	28.4673	190.486		346	224	259
SI-NI	632.036	48.6668	57.1054	526.263		769	514	609
SR-NI	572.326	53.0501	34.8276	484.449		652	452	486
		Frequency of motif in
	*Total promoter	*Nucleosome occupied	*Nucleosome modeled	*Nucleosome free
CON	0.834108	0.0989609	0.0772199	0.657927
SIL	0.978846	0.127746	0.114984	0.736115
SI	0.534007	0.119518	0.0788998	0.335589
SR	0.715095	0.0841602	0.0889443	0.541991
SI-ND	0.974353	0.105165	0.0941811	0.775008
SR-ND	0.713555	0.124718	0.109912	0.478924
SI-NI	0.821893	0.0946825	0.0937692	0.633441
SR-NI	0.877801	0.117367	0.0716617	0.688772
